# Supplementary material for: The antidepressant drug sertraline is a novel inhibitor of yeast Pah1 and human lipin 1 phosphatidic acid phosphatases
Source: J Lipid Res. 2024 Nov 20;66(1):100711. doi: 10.1016/j.jlr.2024.100711 (PMC11721541; doi:10.1016/j.jlr.2024.100711)
Supplement: Table S1 [file mmc2.xlsx]

## Sheet: Methods
		Table S1. HDX-MS methods and results
		HDX-MS Measurements
		Purified Pah1 was concentrated to 2.3 mg/mL for all experiments. For initial peptide identification, 2.5 µL of Pah1 was diluted with 22.5 µL of H20 buffer (25 mM HEPES pH=7.0, 150 mM NaCl, 5 mM TCEP) and 25 µL of ice-cold quench buffer (100 mM Phosphoric Acid) which bring the sample to a final pH of 2.4. The sample was manually injected into a custom HPLC setup for digestion in a hand packed colu…
		Citations
		Kan ZY, Ye X, Skinner JJ, Mayne L, Englander SW. ExMS2: An Integrated Solution for Hydrogen-Deuterium Exchange Mass Spectrometry Data Analysis. Anal Chem. 2019 Jun 4;91(11):7474-7481. doi: 10.1021/acs.analchem.9b01682. Epub 2019 May 22. PMID: 31082210.
		Zandarashvili L, Langelier MF, Velagapudi UK, Hancock MA, Steffen JD, Billur R, Hannan ZM, Wicks AJ, Krastev DB, Pettitt SJ, Lord CJ, Talele TT, Pascal JM, Black BE. Structural basis for allosteric PARP-1 retention on DNA breaks. Science. 2020 Apr 3;368(6486):eaax6367. doi: 10.1126/science.aax6367. PMID: 32241924; PMCID: PMC7347020.

## Sheet: Pah1_Inhibitors_Project_Summary
Pah1_Inhibitors_Summary
Data Set	Apo (control)	Sertraline	Propranolol
HDX reaction details
HDX time course (sec)	20, 60, 180, 600, 1800, 3600	20, 60, 180, 600, 1800, 3600	20, 60, 180, 600, 1800, 3600
HDX control samples	none	none	none
Back-exchange (mean / IQR over entire project)	unknown
# of peptides	108	127	123
Sequence coverage	0.6613	0.7413	0.6972
Average peptide length / Redundancy	22.19 / 2.78	22.65 / 3.34	22.22 / 3.17
Replicates	1	1	1
Repeatability (avg. stddev of #D)	0.1987	0.1692	0.1996
Significant differences in HDX (delta HDX > X D - 95% CI)	n/a	n/a	n/a

## Sheet: Pah1_Inhibitors_Uptake_Summary
Pah1_Inhibitors_Uptake_Summary
Protein State	Deut Time	Experiment	Protein	Start	End	Sequence	Adduct	Charge	Search RT	Actual RT	# Spectra	Search IMS	IMS Range	Peak Width	m/z Shift	Max Inty	Exp Cent	Exp Cent 2	L/R Ratio	Left %	Right %	Theor Cent	Theor Cent 2	Theor L/R	Theor Left %	Theor Right %	Score	Cent Diff	# Deut	Deut %	Cent Diff 2	# Deut 2	Deut % 2	Mark	Confidence
Apo	0s	Pah1_pep3	P32567	3	28	YVGRALGSVSKTWSSINPATLSGAID	H	2	10.39	10.21-10.65	38	n/a	n/a	0.093	0.004	37300000	1326.44	n/a	n/a	n/a	n/a	1326.48	n/a	n/a	n/a	n/a	0.899	n/a	n/a		n/a	n/a	n/a		High
Apo	0s	Pah1_pep3	P32567	3	28	YVGRALGSVSKTWSSINPATLSGAID	H	3	10.39	9.14-11.62	208	n/a	n/a	0.044	0	93200000	884.935	n/a	n/a	n/a	n/a	884.629	n/a	n/a	n/a	n/a	0.5179	n/a	n/a		n/a	n/a	n/a		Medium
Apo	0s	Pah1_pep3	P32567	8	28	LGSVSKTWSSINPATLSGAID	H	2	10.05	7.53-8.04	44	n/a	n/a	0.067	-0.032	68700000	1053.25	n/a	n/a	n/a	n/a	1053.17	n/a	n/a	n/a	n/a	0.9219	n/a	n/a		n/a	n/a	n/a		High
Apo	0s	Pah1_pep3	P32567	15	51	WSSINPATLSGAIDVIVVEHPDGRLSCSPFHVRFGKF	H	4	13.43	13.23-13.43	21	n/a	n/a	0.063	0.001	17900000	1011.14	n/a	n/a	n/a	n/a	1011.15	n/a	n/a	n/a	n/a	0.9482	n/a	n/a		n/a	n/a	n/a		High
Apo	0s	Pah1_pep3	P32567	15	51	WSSINPATLSGAIDVIVVEHPDGRLSCSPFHVRFGKF	H	5	13.43	13.23-13.48	27	n/a	n/a	0.045	0.001	9570000	809.126	n/a	n/a	n/a	n/a	809.122	n/a	n/a	n/a	n/a	0.9131	n/a	n/a		n/a	n/a	n/a		High
Apo	0s	Pah1_pep3	P32567	29	39	VIVVEHPDGRL	H	2	6.64	6.03-6.81	69	n/a	n/a	0.031	0	329000000	617.716	n/a	n/a	n/a	n/a	617.717	n/a	n/a	n/a	n/a	0.9761	n/a	n/a		n/a	n/a	n/a		High
Apo	0s	Pah1_pep3	P32567	29	39	VIVVEHPDGRL	H	3	6.64	6.11-6.49	36	n/a	n/a	0.017	0	152000000	412.144	n/a	n/a	n/a	n/a	412.147	n/a	n/a	n/a	n/a	0.9731	n/a	n/a		n/a	n/a	n/a		High
Apo	0s	Pah1_pep3	P32567	29	51	VIVVEHPDGRLSCSPFHVRFGKF	H	2	10.1	10.07-10.37	24	n/a	n/a	0.093	0.004	46800000	1314.46	n/a	n/a	n/a	n/a	1314.53	n/a	n/a	n/a	n/a	0.9309	n/a	n/a		n/a	n/a	n/a		High
Apo	0s	Pah1_pep3	P32567	29	51	VIVVEHPDGRLSCSPFHVRFGKF	H	3	10.1	10.04-10.37	26	n/a	n/a	0.052	0.002	802000000	876.681	n/a	n/a	n/a	n/a	876.686	n/a	n/a	n/a	n/a	0.9661	n/a	n/a		n/a	n/a	n/a		High
Apo	0s	Pah1_pep3	P32567	29	51	VIVVEHPDGRLSCSPFHVRFGKF	H	4	10.1	9.97-10.63	55	n/a	n/a	0.034	0.001	867000000	657.766	n/a	n/a	n/a	n/a	657.767	n/a	n/a	n/a	n/a	0.9664	n/a	n/a		n/a	n/a	n/a		High
Apo	0s	Pah1_pep3	P32567	29	51	VIVVEHPDGRLSCSPFHVRFGKF	H	5	10.1	10.02-10.44	34	n/a	n/a	0.024	0.001	319000000	526.415	n/a	n/a	n/a	n/a	526.415	n/a	n/a	n/a	n/a	0.9696	n/a	n/a		n/a	n/a	n/a		High
Apo	0s	Pah1_pep3	P32567	29	51	VIVVEHPDGRLSCSPFHVRFGKF	H	6	10.1	10.08-10.39	25	n/a	n/a	0.019	0	47900000	438.847	n/a	n/a	n/a	n/a	438.847	n/a	n/a	n/a	n/a	0.9609	n/a	n/a		n/a	n/a	n/a		High
Apo	0s	Pah1_pep3	P32567	29	63	VIVVEHPDGRLSCSPFHVRFGKFQILKPSQKKVQV	H	3	9.71	9.69-9.86	15	n/a	n/a	0.097	0.003	20300000	1335.89	n/a	n/a	n/a	n/a	1335.91	n/a	n/a	n/a	n/a	0.9475	n/a	n/a		n/a	n/a	n/a		Medium
Apo	0s	Pah1_pep3	P32567	29	63	VIVVEHPDGRLSCSPFHVRFGKFQILKPSQKKVQV	H	7	9.71	9.54-9.93	34	n/a	n/a	0.028	0.001	80800000	573.108	n/a	n/a	n/a	n/a	573.109	n/a	n/a	n/a	n/a	0.9552	n/a	n/a		n/a	n/a	n/a		High
Apo	0s	Pah1_pep3	P32567	30	39	IVVEHPDGRL	H	2	6.09	5.46-5.86	38	n/a	n/a	0.026	0	153000000	568.149	n/a	n/a	n/a	n/a	568.151	n/a	n/a	n/a	n/a	0.9622	n/a	n/a		n/a	n/a	n/a		High
Apo	0s	Pah1_pep3	P32567	30	51	IVVEHPDGRLSCSPFHVRFGKF	H	2	10.44	9.86-10.24	31	n/a	n/a	0.09	0.004	45900000	1264.92	n/a	n/a	n/a	n/a	1264.96	n/a	n/a	n/a	n/a	0.9197	n/a	n/a		n/a	n/a	n/a		High
Apo	0s	Pah1_pep3	P32567	30	51	IVVEHPDGRLSCSPFHVRFGKF	H	3	10.44	9.84-10.42	48	n/a	n/a	0.048	0.001	780000000	843.643	n/a	n/a	n/a	n/a	843.643	n/a	n/a	n/a	n/a	0.9689	n/a	n/a		n/a	n/a	n/a		High
Apo	0s	Pah1_pep3	P32567	30	51	IVVEHPDGRLSCSPFHVRFGKF	H	4	10.44	9.81-10.48	54	n/a	n/a	0.032	0.001	523000000	632.979	n/a	n/a	n/a	n/a	632.984	n/a	n/a	n/a	n/a	0.9713	n/a	n/a		n/a	n/a	n/a		High
Apo	0s	Pah1_pep3	P32567	30	51	IVVEHPDGRLSCSPFHVRFGKF	H	5	10.44	9.81-10.45	52	n/a	n/a	0.023	0.001	189000000	506.584	n/a	n/a	n/a	n/a	506.589	n/a	n/a	n/a	n/a	0.9734	n/a	n/a		n/a	n/a	n/a		High
Apo	0s	Pah1_pep3	P32567	30	51	IVVEHPDGRLSCSPFHVRFGKF	H	6	10.44	9.84-10.33	40	n/a	n/a	0.017	0	31700000	422.314	n/a	n/a	n/a	n/a	422.325	n/a	n/a	n/a	n/a	0.9319	n/a	n/a		n/a	n/a	n/a		High
Apo	0s	Pah1_pep3	P32567	30	63	IVVEHPDGRLSCSPFHVRFGKFQILKPSQKKVQV	H	3	9.61	9.47-9.76	26	n/a	n/a	0.093	0.003	28000000	1302.82	n/a	n/a	n/a	n/a	1302.87	n/a	n/a	n/a	n/a	0.9214	n/a	n/a		n/a	n/a	n/a		High
Apo	0s	Pah1_pep3	P32567	30	63	IVVEHPDGRLSCSPFHVRFGKFQILKPSQKKVQV	H	5	9.61	9.47-9.88	36	n/a	n/a	0.044	0.001	131000000	782.153	n/a	n/a	n/a	n/a	782.124	n/a	n/a	n/a	n/a	0.9202	n/a	n/a		n/a	n/a	n/a		High
Apo	0s	Pah1_pep3	P32567	30	63	IVVEHPDGRLSCSPFHVRFGKFQILKPSQKKVQV	H	6	9.61	9.44-9.90	40	n/a	n/a	0.033	0	105000000	651.937	n/a	n/a	n/a	n/a	651.938	n/a	n/a	n/a	n/a	0.9672	n/a	n/a		n/a	n/a	n/a		High
Apo	0s	Pah1_pep3	P32567	30	64	IVVEHPDGRLSCSPFHVRFGKFQILKPSQKKVQVF	H	4	10.15	10.12-10.37	20	n/a	n/a	0.064	0.002	38200000	1014.2	n/a	n/a	n/a	n/a	1014.2	n/a	n/a	n/a	n/a	0.8766	n/a	n/a		n/a	n/a	n/a		High
Apo	0s	Pah1_pep3	P32567	30	67	IVVEHPDGRLSCSPFHVRFGKFQILKPSQKKVQVFINE	H	4	10.05	10.03-10.25	18	n/a	n/a	0.074	0.002	145000000	1103.29	n/a	n/a	n/a	n/a	1103.29	n/a	n/a	n/a	n/a	0.9306	n/a	n/a		n/a	n/a	n/a		High
Apo	0s	Pah1_pep3	P32567	30	67	IVVEHPDGRLSCSPFHVRFGKFQILKPSQKKVQVFINE	H	5	10.05	10.03-10.28	20	n/a	n/a	0.052	0.001	123000000	882.843	n/a	n/a	n/a	n/a	882.834	n/a	n/a	n/a	n/a	0.8925	n/a	n/a		n/a	n/a	n/a		Medium
Apo	0s	Pah1_pep3	P32567	30	67	IVVEHPDGRLSCSPFHVRFGKFQILKPSQKKVQVFINE	H	6	10.05	10.04-10.28	19	n/a	n/a	0.04	0.001	67600000	735.875	n/a	n/a	n/a	n/a	735.863	n/a	n/a	n/a	n/a	0.9219	n/a	n/a		n/a	n/a	n/a		Medium
Apo	0s	Pah1_pep3	P32567	40	51	SCSPFHVRFGKF	H	3	9.58	9.49-10.21	60	n/a	n/a	0.02	0	120000000	471.546	n/a	n/a	n/a	n/a	471.552	n/a	n/a	n/a	n/a	0.9501	n/a	n/a		n/a	n/a	n/a		High
Apo	0s	Pah1_pep3	P32567	40	51	SCSPFHVRFGKF	H	4	9.58	9.76-9.79	3	n/a	n/a	0.013	0	1210000	354.006	n/a	n/a	n/a	n/a	353.916	n/a	n/a	n/a	n/a	0.7914	n/a	n/a		n/a	n/a	n/a		Medium
Apo	0s	Pah1_pep3	P32567	42	51	SPFHVRFGKF	H	2	9.71	8.04-8.59	48	n/a	n/a	0.029	-0.015	282000000	611.682	n/a	n/a	n/a	n/a	611.713	n/a	n/a	n/a	n/a	0.9236	n/a	n/a		n/a	n/a	n/a		High
Apo	0s	Pah1_pep3	P32567	52	63	QILKPSQKKVQV	H	2	4.96	4.45-4.94	46	n/a	n/a	0.036	0	392000000	698.846	n/a	n/a	n/a	n/a	698.854	n/a	n/a	n/a	n/a	0.975	n/a	n/a		n/a	n/a	n/a		High
Apo	0s	Pah1_pep3	P32567	52	63	QILKPSQKKVQV	H	3	4.96	4.45-5.08	59	n/a	n/a	0.02	0	467000000	466.236	n/a	n/a	n/a	n/a	466.238	n/a	n/a	n/a	n/a	0.9668	n/a	n/a		n/a	n/a	n/a		High
Apo	0s	Pah1_pep3	P32567	52	64	QILKPSQKKVQVF	H	2	6.74	6.64-6.85	17	n/a	n/a	0.043	0	50400000	772.427	n/a	n/a	n/a	n/a	772.441	n/a	n/a	n/a	n/a	0.9771	n/a	n/a		n/a	n/a	n/a		Medium
Apo	0s	Pah1_pep3	P32567	52	64	QILKPSQKKVQVF	H	3	6.74	6.49-6.87	32	n/a	n/a	0.023	0.001	115000000	515.289	n/a	n/a	n/a	n/a	515.296	n/a	n/a	n/a	n/a	0.9753	n/a	n/a		n/a	n/a	n/a		High
Apo	0s	Pah1_pep3	P32567	52	67	QILKPSQKKVQVFINE	H	2	7.37	6.77-7.47	58	n/a	n/a	0.057	0.001	295000000	950.62	n/a	n/a	n/a	n/a	950.628	n/a	n/a	n/a	n/a	0.977	n/a	n/a		n/a	n/a	n/a		High
Apo	0s	Pah1_pep3	P32567	52	67	QILKPSQKKVQVFINE	H	3	7.37	6.76-7.51	62	n/a	n/a	0.032	0	916000000	634.089	n/a	n/a	n/a	n/a	634.088	n/a	n/a	n/a	n/a	0.9565	n/a	n/a		n/a	n/a	n/a		High
Apo	0s	Pah1_pep3	P32567	52	83	QILKPSQKKVQVFINEKLSNMPMKLSDSGEAY	H	3	9.85	9.79-10.16	31	n/a	n/a	0.086	0.004	138000000	1218.42	n/a	n/a	n/a	n/a	1218.42	n/a	n/a	n/a	n/a	0.9529	n/a	n/a		n/a	n/a	n/a		High
Apo	0s	Pah1_pep3	P32567	52	83	QILKPSQKKVQVFINEKLSNMPMKLSDSGEAY	H	4	9.85	9.80-10.16	30	n/a	n/a	0.055	0.002	323000000	914.07	n/a	n/a	n/a	n/a	914.071	n/a	n/a	n/a	n/a	0.9636	n/a	n/a		n/a	n/a	n/a		High
Apo	0s	Pah1_pep3	P32567	52	84	QILKPSQKKVQVFINEKLSNMPMKLSDSGEAYF	H	3	10.8	10.68-11.06	33	n/a	n/a	0.091	0.003	86000000	1267.46	n/a	n/a	n/a	n/a	1267.48	n/a	n/a	n/a	n/a	0.9563	n/a	n/a		n/a	n/a	n/a		High
Apo	0s	Pah1_pep3	P32567	52	84	QILKPSQKKVQVFINEKLSNMPMKLSDSGEAYF	H	4	10.8	10.72-11.01	26	n/a	n/a	0.058	0.002	218000000	950.877	n/a	n/a	n/a	n/a	950.864	n/a	n/a	n/a	n/a	0.9596	n/a	n/a		n/a	n/a	n/a		High
Apo	0s	Pah1_pep3	P32567	64	82	FINEKLSNMPMKLSDSGEA	H	2	8.06	7.91-8.42	43	n/a	n/a	0.065	0.001	22500000	1056.61	n/a	n/a	n/a	n/a	1056.71	n/a	n/a	n/a	n/a	0.8638	n/a	n/a		n/a	n/a	n/a		High
Apo	0s	Pah1_pep3	P32567	64	82	FINEKLSNMPMKLSDSGEA	H	3	8.06	8.09-8.25	14	n/a	n/a	0.037	0	15900000	704.794	n/a	n/a	n/a	n/a	704.808	n/a	n/a	n/a	n/a	0.9191	n/a	n/a		n/a	n/a	n/a		High
Apo	0s	Pah1_pep3	P32567	64	84	FINEKLSNMPMKLSDSGEAYF	H	2	10.47	10.34-10.78	38	n/a	n/a	0.083	0.003	163000000	1211.88	n/a	n/a	n/a	n/a	1211.88	n/a	n/a	n/a	n/a	0.9533	n/a	n/a		n/a	n/a	n/a		High
Apo	0s	Pah1_pep3	P32567	64	84	FINEKLSNMPMKLSDSGEAYF	H	3	10.47	10.35-10.89	46	n/a	n/a	0.045	0.001	426000000	808.26	n/a	n/a	n/a	n/a	808.257	n/a	n/a	n/a	n/a	0.9644	n/a	n/a		n/a	n/a	n/a		High
Apo	0s	Pah1_pep3	P32567	65	83	INEKLSNMPMKLSDSGEAY	H	2	7.81	7.78-8.04	23	n/a	n/a	0.067	0.002	42200000	1064.83	n/a	n/a	n/a	n/a	1064.71	n/a	n/a	n/a	n/a	0.9142	n/a	n/a		n/a	n/a	n/a		High
Apo	0s	Pah1_pep3	P32567	65	83	INEKLSNMPMKLSDSGEAY	H	3	7.81	7.76-8.31	47	n/a	n/a	0.037	0	83700000	710.162	n/a	n/a	n/a	n/a	710.141	n/a	n/a	n/a	n/a	0.957	n/a	n/a		n/a	n/a	n/a		High
Apo	0s	Pah1_pep3	P32567	68	82	KLSNMPMKLSDSGEA	H	2	6.37	6.22-6.60	35	n/a	n/a	0.044	0	46500000	804.968	n/a	n/a	n/a	n/a	804.934	n/a	n/a	n/a	n/a	0.9422	n/a	n/a		n/a	n/a	n/a		High
Apo	0s	Pah1_pep3	P32567	68	83	KLSNMPMKLSDSGEAY	H	2	7.3	7.26-7.36	9	n/a	n/a	0.052	0.001	128000000	886.517	n/a	n/a	n/a	n/a	886.52	n/a	n/a	n/a	n/a	0.9133	n/a	n/a		n/a	n/a	n/a		Medium
Apo	0s	Pah1_pep3	P32567	68	83	KLSNMPMKLSDSGEAY	H	3	7.3	7.20-7.53	27	n/a	n/a	0.029	0	196000000	591.343	n/a	n/a	n/a	n/a	591.349	n/a	n/a	n/a	n/a	0.9676	n/a	n/a		n/a	n/a	n/a		High
Apo	0s	Pah1_pep3	P32567	68	84	KLSNMPMKLSDSGEAYF	H	2	9.36	9.32-9.76	38	n/a	n/a	0.058	0.002	519000000	960.112	n/a	n/a	n/a	n/a	960.108	n/a	n/a	n/a	n/a	0.9681	n/a	n/a		n/a	n/a	n/a		High
Apo	0s	Pah1_pep3	P32567	68	84	KLSNMPMKLSDSGEAYF	H	3	9.36	9.36-9.80	38	n/a	n/a	0.032	0.001	307000000	640.417	n/a	n/a	n/a	n/a	640.408	n/a	n/a	n/a	n/a	0.9635	n/a	n/a		n/a	n/a	n/a		High
Apo	0s	Pah1_pep3	P32567	84	99	FVFEMGDQVTDVPDEL	H	1	12.16	12.03-12.55	49	n/a	n/a	0.149	0.005	17600000	1841.79	n/a	n/a	n/a	n/a	1842.01	n/a	n/a	n/a	n/a	0.8582	n/a	n/a		n/a	n/a	n/a		Low
Apo	0s	Pah1_pep3	P32567	84	99	FVFEMGDQVTDVPDEL	H	2	12.16	11.94-13.53	157	n/a	n/a	0.054	0.001	2470000000	921.499	n/a	n/a	n/a	n/a	921.509	n/a	n/a	n/a	n/a	0.9666	n/a	n/a		n/a	n/a	n/a		High
Apo	0s	Pah1_pep3	P32567	85	99	VFEMGDQVTDVPDEL	H	1	10.9	10.04-10.78	64	n/a	n/a	0.133	0.005	39200000	1694.6	n/a	n/a	n/a	n/a	1694.84	n/a	n/a	n/a	n/a	0.8606	n/a	n/a		n/a	n/a	n/a		Low
Apo	0s	Pah1_pep3	P32567	85	99	VFEMGDQVTDVPDEL	H	2	10.9	10.03-11.04	85	n/a	n/a	0.049	0.001	1780000000	847.91	n/a	n/a	n/a	n/a	847.922	n/a	n/a	n/a	n/a	0.9659	n/a	n/a		n/a	n/a	n/a		Low
Apo	0s	Pah1_pep3	P32567	119	147	ILEGGTEGEGEGENENKKKEKKVLEEPDF	H	3	7.19	7.06-7.36	26	n/a	n/a	0.072	0.003	48900000	1078.87	n/a	n/a	n/a	n/a	1078.83	n/a	n/a	n/a	n/a	0.9359	n/a	n/a		n/a	n/a	n/a		High
Apo	0s	Pah1_pep3	P32567	119	147	ILEGGTEGEGEGENENKKKEKKVLEEPDF	H	4	7.19	7.00-7.45	38	n/a	n/a	0.045	0.001	75100000	809.374	n/a	n/a	n/a	n/a	809.371	n/a	n/a	n/a	n/a	0.9638	n/a	n/a		n/a	n/a	n/a		High
Apo	0s	Pah1_pep3	P32567	121	147	EGGTEGEGEGENENKKKEKKVLEEPDF	H	2	6.45	6.42-6.76	29	n/a	n/a	0.116	0.003	43300000	1504.52	n/a	n/a	n/a	n/a	1504.58	n/a	n/a	n/a	n/a	0.8884	n/a	n/a		n/a	n/a	n/a		Medium
Apo	0s	Pah1_pep3	P32567	121	147	EGGTEGEGEGENENKKKEKKVLEEPDF	H	3	6.45	6.26-6.92	57	n/a	n/a	0.063	0.002	1620000000	1003.38	n/a	n/a	n/a	n/a	1003.39	n/a	n/a	n/a	n/a	0.9574	n/a	n/a		n/a	n/a	n/a		High
Apo	0s	Pah1_pep3	P32567	121	147	EGGTEGEGEGENENKKKEKKVLEEPDF	H	4	6.45	6.26-7.05	67	n/a	n/a	0.041	0.001	1600000000	752.793	n/a	n/a	n/a	n/a	752.792	n/a	n/a	n/a	n/a	0.9376	n/a	n/a		n/a	n/a	n/a		High
Apo	0s	Pah1_pep3	P32567	121	148	EGGTEGEGEGENENKKKEKKVLEEPDFL	H	3	7.97	7.86-8.56	60	n/a	n/a	0.067	0.001	380000000	1041.1	n/a	n/a	n/a	n/a	1041.11	n/a	n/a	n/a	n/a	0.9784	n/a	n/a		n/a	n/a	n/a		High
Apo	0s	Pah1_pep3	P32567	121	148	EGGTEGEGEGENENKKKEKKVLEEPDFL	H	4	7.97	7.86-8.56	60	n/a	n/a	0.044	0	350000000	781.081	n/a	n/a	n/a	n/a	781.082	n/a	n/a	n/a	n/a	0.973	n/a	n/a		n/a	n/a	n/a		High
Apo	0s	Pah1_pep3	P32567	219	235	LDTEGYKPNKNMMHDTD	H	3	5.41	5.11-5.57	44	n/a	n/a	0.032	0.001	375000000	670.728	n/a	n/a	n/a	n/a	670.735	n/a	n/a	n/a	n/a	0.9294	n/a	n/a		n/a	n/a	n/a		High
Apo	0s	Pah1_pep3	P32567	219	238	LDTEGYKPNKNMMHDTDIQL	H	3	8.76	8.07-8.70	55	n/a	n/a	0.044	0	1070000000	788.878	n/a	n/a	n/a	n/a	788.884	n/a	n/a	n/a	n/a	0.9693	n/a	n/a		n/a	n/a	n/a		High
Apo	0s	Pah1_pep3	P32567	219	249	LDTEGYKPNKNMMHDTDIQLKQLLKDEFGND	H	3	11.51	9.79-10.16	31	n/a	n/a	0.086	0.064	139000000	1218.36	n/a	n/a	n/a	n/a	1218.35	n/a	n/a	n/a	n/a	0.9453	n/a	n/a		n/a	n/a	n/a		High
Apo	0s	Pah1_pep3	P32567	219	249	LDTEGYKPNKNMMHDTDIQLKQLLKDEFGND	H	4	11.51	11.43-11.64	18	n/a	n/a	0.052	0.001	42700000	914.016	n/a	n/a	n/a	n/a	914.017	n/a	n/a	n/a	n/a	0.9254	n/a	n/a		n/a	n/a	n/a		High
Apo	0s	Pah1_pep3	P32567	219	254	LDTEGYKPNKNMMHDTDIQLKQLLKDEFGNDSDISS	H	3	11.34	11.30-11.65	31	n/a	n/a	0.101	0.003	101000000	1381.51	n/a	n/a	n/a	n/a	1381.51	n/a	n/a	n/a	n/a	0.9493	n/a	n/a		n/a	n/a	n/a		High
Apo	0s	Pah1_pep3	P32567	219	254	LDTEGYKPNKNMMHDTDIQLKQLLKDEFGNDSDISS	H	4	11.34	11.30-11.65	31	n/a	n/a	0.065	0.002	261000000	1036.38	n/a	n/a	n/a	n/a	1036.39	n/a	n/a	n/a	n/a	0.9696	n/a	n/a		n/a	n/a	n/a		High
Apo	0s	Pah1_pep3	P32567	219	255	LDTEGYKPNKNMMHDTDIQLKQLLKDEFGNDSDISSF	H	3	12.25	12.18-12.62	43	n/a	n/a	0.106	0.003	45200000	1430.55	n/a	n/a	n/a	n/a	1430.57	n/a	n/a	n/a	n/a	0.9598	n/a	n/a		n/a	n/a	n/a		High
Apo	0s	Pah1_pep3	P32567	219	255	LDTEGYKPNKNMMHDTDIQLKQLLKDEFGNDSDISSF	H	4	12.25	12.20-12.53	32	n/a	n/a	0.069	0.002	108000000	1073.17	n/a	n/a	n/a	n/a	1073.18	n/a	n/a	n/a	n/a	0.9643	n/a	n/a		n/a	n/a	n/a		High
Apo	0s	Pah1_pep3	P32567	220	235	DTEGYKPNKNMMHDTD	H	2	4.92	4.29-4.72	43	n/a	n/a	0.057	0.001	197000000	949.002	n/a	n/a	n/a	n/a	949.02	n/a	n/a	n/a	n/a	0.9684	n/a	n/a		n/a	n/a	n/a		High
Apo	0s	Pah1_pep3	P32567	220	238	DTEGYKPNKNMMHDTDIQL	H	2	7.72	7.68-8.10	37	n/a	n/a	0.074	0.002	438000000	1126.26	n/a	n/a	n/a	n/a	1126.24	n/a	n/a	n/a	n/a	0.9683	n/a	n/a		n/a	n/a	n/a		High
Apo	0s	Pah1_pep3	P32567	220	238	DTEGYKPNKNMMHDTDIQL	H	3	7.72	7.67-8.37	60	n/a	n/a	0.041	0.001	2260000000	751.165	n/a	n/a	n/a	n/a	751.164	n/a	n/a	n/a	n/a	0.952	n/a	n/a		n/a	n/a	n/a		High
Apo	0s	Pah1_pep3	P32567	220	249	DTEGYKPNKNMMHDTDIQLKQLLKDEFGND	H	3	11.28	11.16-11.57	35	n/a	n/a	0.08	0.002	71400000	1180.61	n/a	n/a	n/a	n/a	1180.63	n/a	n/a	n/a	n/a	0.9446	n/a	n/a		n/a	n/a	n/a		High
Apo	0s	Pah1_pep3	P32567	220	249	DTEGYKPNKNMMHDTDIQLKQLLKDEFGND	H	4	11.28	11.22-11.65	37	n/a	n/a	0.051	0.001	104000000	885.737	n/a	n/a	n/a	n/a	885.727	n/a	n/a	n/a	n/a	0.9559	n/a	n/a		n/a	n/a	n/a		High
Apo	0s	Pah1_pep3	P32567	220	254	DTEGYKPNKNMMHDTDIQLKQLLKDEFGNDSDISS	H	3	11.12	11.21-11.69	42	n/a	n/a	0.095	0.003	174000000	1344.12	n/a	n/a	n/a	n/a	1343.79	n/a	n/a	n/a	n/a	0.8241	n/a	n/a		n/a	n/a	n/a		Medium
Apo	0s	Pah1_pep3	P32567	220	254	DTEGYKPNKNMMHDTDIQLKQLLKDEFGNDSDISS	H	4	11.12	11.07-11.44	33	n/a	n/a	0.063	0.002	442000000	1008.15	n/a	n/a	n/a	n/a	1008.1	n/a	n/a	n/a	n/a	0.9398	n/a	n/a		n/a	n/a	n/a		High
Apo	0s	Pah1_pep3	P32567	220	254	DTEGYKPNKNMMHDTDIQLKQLLKDEFGNDSDISS	H	5	11.12	11.12-11.51	33	n/a	n/a	0.044	0.001	38800000	806.788	n/a	n/a	n/a	n/a	806.679	n/a	n/a	n/a	n/a	0.862	n/a	n/a		n/a	n/a	n/a		Medium
Apo	0s	Pah1_pep3	P32567	220	255	DTEGYKPNKNMMHDTDIQLKQLLKDEFGNDSDISSF	H	3	12.15	11.98-12.61	60	n/a	n/a	0.103	0.003	110000000	1392.84	n/a	n/a	n/a	n/a	1392.85	n/a	n/a	n/a	n/a	0.9711	n/a	n/a		n/a	n/a	n/a		High
Apo	0s	Pah1_pep3	P32567	220	255	DTEGYKPNKNMMHDTDIQLKQLLKDEFGNDSDISSF	H	4	12.15	11.99-12.45	43	n/a	n/a	0.067	0.002	224000000	1044.9	n/a	n/a	n/a	n/a	1044.89	n/a	n/a	n/a	n/a	0.9611	n/a	n/a		n/a	n/a	n/a		High
Apo	0s	Pah1_pep3	P32567	236	254	IQLKQLLKDEFGNDSDISS	H	2	10.8	10.76-11.18	37	n/a	n/a	0.071	0.002	127000000	1076.2	n/a	n/a	n/a	n/a	1076.18	n/a	n/a	n/a	n/a	0.9557	n/a	n/a		n/a	n/a	n/a		High
Apo	0s	Pah1_pep3	P32567	236	254	IQLKQLLKDEFGNDSDISS	H	3	10.8	10.81-11.04	21	n/a	n/a	0.037	0.001	59700000	717.776	n/a	n/a	n/a	n/a	717.79	n/a	n/a	n/a	n/a	0.9539	n/a	n/a		n/a	n/a	n/a		High
Apo	0s	Pah1_pep3	P32567	236	255	IQLKQLLKDEFGNDSDISSF	H	2	12.29	12.18-12.71	53	n/a	n/a	0.077	0.003	160000000	1149.75	n/a	n/a	n/a	n/a	1149.77	n/a	n/a	n/a	n/a	0.967	n/a	n/a		n/a	n/a	n/a		High
Apo	0s	Pah1_pep3	P32567	236	255	IQLKQLLKDEFGNDSDISSF	H	3	12.29	7.70-8.58	76	n/a	n/a	0.043	-0.03	3820000000	766.85	n/a	n/a	n/a	n/a	766.848	n/a	n/a	n/a	n/a	0.933	n/a	n/a		n/a	n/a	n/a		High
Apo	0s	Pah1_pep3	P32567	239	249	KQLLKDEFGND	H	2	6.21	6.24-6.48	23	n/a	n/a	0.033	0	411000000	654.215	n/a	n/a	n/a	n/a	654.219	n/a	n/a	n/a	n/a	0.9687	n/a	n/a		n/a	n/a	n/a		High
Apo	0s	Pah1_pep3	P32567	239	249	KQLLKDEFGND	H	3	6.21	6.30-6.34	4	n/a	n/a	0.018	0	7930000	436.447	n/a	n/a	n/a	n/a	436.482	n/a	n/a	n/a	n/a	0.905	n/a	n/a		n/a	n/a	n/a		High
Apo	0s	Pah1_pep3	P32567	239	254	KQLLKDEFGNDSDISS	H	2	6.6	6.54-7.11	48	n/a	n/a	0.054	0.001	1200000000	898.954	n/a	n/a	n/a	n/a	898.958	n/a	n/a	n/a	n/a	0.9685	n/a	n/a		n/a	n/a	n/a		High
Apo	0s	Pah1_pep3	P32567	239	254	KQLLKDEFGNDSDISS	H	3	6.6	6.62-7.14	43	n/a	n/a	0.029	0	573000000	599.638	n/a	n/a	n/a	n/a	599.641	n/a	n/a	n/a	n/a	0.9662	n/a	n/a		n/a	n/a	n/a		High
Apo	0s	Pah1_pep3	P32567	239	255	KQLLKDEFGNDSDISSF	H	2	8.91	9.16-9.20	4	n/a	n/a	0.061	0.002	87600000	972.959	n/a	n/a	n/a	n/a	972.545	n/a	n/a	n/a	n/a	0.6792	n/a	n/a		n/a	n/a	n/a		Low
Apo	0s	Pah1_pep3	P32567	239	255	KQLLKDEFGNDSDISSF	H	3	8.91	8.94-9.36	34	n/a	n/a	0.033	0	503000000	648.695	n/a	n/a	n/a	n/a	648.699	n/a	n/a	n/a	n/a	0.971	n/a	n/a		n/a	n/a	n/a		High
Apo	0s	Pah1_pep3	P32567	255	285	FIKEDKNGNIKIVNPYEHLTDLSPPGTPPTM	H	3	9.59	9.03-9.76	61	n/a	n/a	0.077	0.003	489000000	1156.65	n/a	n/a	n/a	n/a	1156.65	n/a	n/a	n/a	n/a	0.9735	n/a	n/a		n/a	n/a	n/a		High
Apo	0s	Pah1_pep3	P32567	255	285	FIKEDKNGNIKIVNPYEHLTDLSPPGTPPTM	H	4	9.59	9.14-9.66	45	n/a	n/a	0.05	0.001	352000000	867.757	n/a	n/a	n/a	n/a	867.737	n/a	n/a	n/a	n/a	0.9608	n/a	n/a		n/a	n/a	n/a		High
Apo	0s	Pah1_pep3	P32567	255	285	FIKEDKNGNIKIVNPYEHLTDLSPPGTPPTM	H	5	9.59	9.29-9.48	17	n/a	n/a	0.033	0.001	6610000	694.419	n/a	n/a	n/a	n/a	694.391	n/a	n/a	n/a	n/a	0.7459	n/a	n/a		n/a	n/a	n/a		Low
Apo	0s	Pah1_pep3	P32567	255	292	FIKEDKNGNIKIVNPYEHLTDLSPPGTPPTMATSGSVL	H	4	9.71	9.72-10.26	44	n/a	n/a	0.065	0.003	358000000	1021.65	n/a	n/a	n/a	n/a	1021.66	n/a	n/a	n/a	n/a	0.9397	n/a	n/a		n/a	n/a	n/a		High
Apo	0s	Pah1_pep3	P32567	255	294	FIKEDKNGNIKIVNPYEHLTDLSPPGTPPTMATSGSVLGL	H	4	11.1	10.67-10.96	26	n/a	n/a	0.07	0.002	329000000	1064.22	n/a	n/a	n/a	n/a	1064.21	n/a	n/a	n/a	n/a	0.9619	n/a	n/a		n/a	n/a	n/a		High
Apo	0s	Pah1_pep3	P32567	255	295	FIKEDKNGNIKIVNPYEHLTDLSPPGTPPTMATSGSVLGLD	H	4	10.23	10.20-10.60	35	n/a	n/a	0.073	0.002	79100000	1093.03	n/a	n/a	n/a	n/a	1092.98	n/a	n/a	n/a	n/a	0.8691	n/a	n/a		n/a	n/a	n/a		High
Apo	0s	Pah1_pep3	P32567	256	273	IKEDKNGNIKIVNPYEHL	H	3	7.55	7.55-7.70	13	n/a	n/a	0.037	0	15900000	709.139	n/a	n/a	n/a	n/a	709.141	n/a	n/a	n/a	n/a	0.916	n/a	n/a		n/a	n/a	n/a		High
Apo	0s	Pah1_pep3	P32567	256	285	IKEDKNGNIKIVNPYEHLTDLSPPGTPPTM	H	3	8.74	8.55-9.57	85	n/a	n/a	0.073	0.002	301000000	1107.63	n/a	n/a	n/a	n/a	1107.59	n/a	n/a	n/a	n/a	0.9357	n/a	n/a		n/a	n/a	n/a		High
Apo	0s	Pah1_pep3	P32567	256	285	IKEDKNGNIKIVNPYEHLTDLSPPGTPPTM	H	4	8.74	8.68-9.46	64	n/a	n/a	0.048	0.001	184000000	830.948	n/a	n/a	n/a	n/a	830.944	n/a	n/a	n/a	n/a	0.9506	n/a	n/a		n/a	n/a	n/a		High
Apo	0s	Pah1_pep3	P32567	256	294	IKEDKNGNIKIVNPYEHLTDLSPPGTPPTMATSGSVLGL	H	3	10.84	10.34-10.87	46	n/a	n/a	0.099	0.004	144000000	1369.53	n/a	n/a	n/a	n/a	1369.55	n/a	n/a	n/a	n/a	0.9571	n/a	n/a		n/a	n/a	n/a		High
Apo	0s	Pah1_pep3	P32567	256	294	IKEDKNGNIKIVNPYEHLTDLSPPGTPPTMATSGSVLGL	H	4	10.84	10.44-10.76	29	n/a	n/a	0.065	0.002	259000000	1027.41	n/a	n/a	n/a	n/a	1027.42	n/a	n/a	n/a	n/a	0.958	n/a	n/a		n/a	n/a	n/a		High
Apo	0s	Pah1_pep3	P32567	256	294	IKEDKNGNIKIVNPYEHLTDLSPPGTPPTMATSGSVLGL	H	5	10.84	10.75-10.78	3	n/a	n/a	0.047	0.002	1900000	822.149	n/a	n/a	n/a	n/a	822.134	n/a	n/a	n/a	n/a	0.7563	n/a	n/a		n/a	n/a	n/a		Medium
Apo	0s	Pah1_pep3	P32567	256	295	IKEDKNGNIKIVNPYEHLTDLSPPGTPPTMATSGSVLGLD	H	3	10.02	9.93-10.31	31	n/a	n/a	0.107	0.003	25600000	1407.83	n/a	n/a	n/a	n/a	1407.91	n/a	n/a	n/a	n/a	0.8636	n/a	n/a		n/a	n/a	n/a		High
Apo	0s	Pah1_pep3	P32567	256	295	IKEDKNGNIKIVNPYEHLTDLSPPGTPPTMATSGSVLGLD	H	4	10.02	10.03-10.26	19	n/a	n/a	0.071	0.003	43800000	1056.16	n/a	n/a	n/a	n/a	1056.19	n/a	n/a	n/a	n/a	0.9102	n/a	n/a		n/a	n/a	n/a		High
Apo	0s	Pah1_pep3	P32567	295	303	DAMESGSTL	H	1	5.59	4.91-5.97	99	n/a	n/a	0.055	0.001	715000000	910.922	n/a	n/a	n/a	n/a	910.968	n/a	n/a	n/a	n/a	0.9626	n/a	n/a		n/a	n/a	n/a		High
Apo	0s	Pah1_pep3	P32567	297	303	MESGSTL	H	1	4.29	4.21-5.13	89	n/a	n/a	0.039	0	380000000	724.82	n/a	n/a	n/a	n/a	724.802	n/a	n/a	n/a	n/a	0.9409	n/a	n/a		n/a	n/a	n/a		High
Apo	0s	Pah1_pep3	P32567	321	350	FSKEQSSKSEKTSKKGTAGSGETEKRYIRT	H	3	4.09	3.91-4.33	42	n/a	n/a	0.073	0.002	50900000	1113.21	n/a	n/a	n/a	n/a	1113.22	n/a	n/a	n/a	n/a	0.9691	n/a	n/a		n/a	n/a	n/a		High
Apo	0s	Pah1_pep3	P32567	321	350	FSKEQSSKSEKTSKKGTAGSGETEKRYIRT	H	4	4.09	3.96-4.38	42	n/a	n/a	0.048	0.001	316000000	835.164	n/a	n/a	n/a	n/a	835.164	n/a	n/a	n/a	n/a	0.9686	n/a	n/a		n/a	n/a	n/a		High
Apo	0s	Pah1_pep3	P32567	321	350	FSKEQSSKSEKTSKKGTAGSGETEKRYIRT	H	5	4.09	3.96-4.40	44	n/a	n/a	0.035	0	85800000	668.332	n/a	n/a	n/a	n/a	668.333	n/a	n/a	n/a	n/a	0.9761	n/a	n/a		n/a	n/a	n/a		High
Apo	0s	Pah1_pep3	P32567	321	350	FSKEQSSKSEKTSKKGTAGSGETEKRYIRT	H	6	4.09	3.93-4.25	32	n/a	n/a	0.026	0	35600000	557.113	n/a	n/a	n/a	n/a	557.112	n/a	n/a	n/a	n/a	0.9469	n/a	n/a		n/a	n/a	n/a		High
Apo	0s	Pah1_pep3	P32567	321	360	FSKEQSSKSEKTSKKGTAGSGETEKRYIRTIRLTNDQLKC	H	4	7.11	6.98-7.14	14	n/a	n/a	0.076	0.002	13400000	1131.6	n/a	n/a	n/a	n/a	1131.52	n/a	n/a	n/a	n/a	0.8796	n/a	n/a		n/a	n/a	n/a		High
Apo	0s	Pah1_pep3	P32567	321	360	FSKEQSSKSEKTSKKGTAGSGETEKRYIRTIRLTNDQLKC	H	5	7.11	6.95-7.44	41	n/a	n/a	0.055	0.001	57100000	905.403	n/a	n/a	n/a	n/a	905.413	n/a	n/a	n/a	n/a	0.9607	n/a	n/a		n/a	n/a	n/a		High
Apo	0s	Pah1_pep3	P32567	322	350	SKEQSSKSEKTSKKGTAGSGETEKRYIRT	H	3	3.83	3.76-4.21	47	n/a	n/a	0.069	0.002	77000000	1064.15	n/a	n/a	n/a	n/a	1064.16	n/a	n/a	n/a	n/a	0.9738	n/a	n/a		n/a	n/a	n/a		High
Apo	0s	Pah1_pep3	P32567	322	350	SKEQSSKSEKTSKKGTAGSGETEKRYIRT	H	4	3.83	3.74-4.20	48	n/a	n/a	0.045	0.001	400000000	798.371	n/a	n/a	n/a	n/a	798.371	n/a	n/a	n/a	n/a	0.9648	n/a	n/a		n/a	n/a	n/a		High
Apo	0s	Pah1_pep3	P32567	322	350	SKEQSSKSEKTSKKGTAGSGETEKRYIRT	H	5	3.83	3.80-4.11	33	n/a	n/a	0.032	0	103000000	638.899	n/a	n/a	n/a	n/a	638.898	n/a	n/a	n/a	n/a	0.9769	n/a	n/a		n/a	n/a	n/a		Medium
Apo	0s	Pah1_pep3	P32567	322	350	SKEQSSKSEKTSKKGTAGSGETEKRYIRT	H	6	3.83	3.74-4.23	51	n/a	n/a	0.025	0.001	49800000	532.581	n/a	n/a	n/a	n/a	532.583	n/a	n/a	n/a	n/a	0.9743	n/a	n/a		n/a	n/a	n/a		High
Apo	0s	Pah1_pep3	P32567	322	358	SKEQSSKSEKTSKKGTAGSGETEKRYIRTIRLTNDQL	H	4	7.07	6.97-7.45	40	n/a	n/a	0.066	0.002	30400000	1036.89	n/a	n/a	n/a	n/a	1036.89	n/a	n/a	n/a	n/a	0.9534	n/a	n/a		n/a	n/a	n/a		High
Apo	0s	Pah1_pep3	P32567	322	358	SKEQSSKSEKTSKKGTAGSGETEKRYIRTIRLTNDQL	H	5	7.07	7.07-7.14	7	n/a	n/a	0.048	0.001	7020000	829.691	n/a	n/a	n/a	n/a	829.715	n/a	n/a	n/a	n/a	0.9066	n/a	n/a		n/a	n/a	n/a		High
Apo	0s	Pah1_pep3	P32567	322	360	SKEQSSKSEKTSKKGTAGSGETEKRYIRTIRLTNDQLKC	H	4	7	6.97-7.39	35	n/a	n/a	0.072	0.002	52200000	1094.72	n/a	n/a	n/a	n/a	1094.72	n/a	n/a	n/a	n/a	0.9243	n/a	n/a		n/a	n/a	n/a		High
Apo	0s	Pah1_pep3	P32567	322	360	SKEQSSKSEKTSKKGTAGSGETEKRYIRTIRLTNDQLKC	H	5	7	6.89-7.31	36	n/a	n/a	0.051	0.001	68300000	875.988	n/a	n/a	n/a	n/a	875.978	n/a	n/a	n/a	n/a	0.9621	n/a	n/a		n/a	n/a	n/a		High
Apo	0s	Pah1_pep3	P32567	351	358	IRLTNDQL	H	2	6.39	6.34-7.17	71	n/a	n/a	0.021	0	318000000	487.043	n/a	n/a	n/a	n/a	487.057	n/a	n/a	n/a	n/a	0.9718	n/a	n/a		n/a	n/a	n/a		High
Apo	0s	Pah1_pep3	P32567	351	360	IRLTNDQLKC	H	2	6.12	6.05-6.76	63	n/a	n/a	0.029	0	1060000000	602.699	n/a	n/a	n/a	n/a	602.715	n/a	n/a	n/a	n/a	0.9592	n/a	n/a		n/a	n/a	n/a		High
Apo	0s	Pah1_pep3	P32567	351	360	IRLTNDQLKC	H	3	6.12	6.08-6.59	47	n/a	n/a	0.016	0	143000000	402.131	n/a	n/a	n/a	n/a	402.146	n/a	n/a	n/a	n/a	0.9516	n/a	n/a		n/a	n/a	n/a		High
Apo	0s	Pah1_pep3	P32567	351	362	IRLTNDQLKCLN	H	2	7.01	6.89-7.33	38	n/a	n/a	0.038	0	42300000	716.345	n/a	n/a	n/a	n/a	716.345	n/a	n/a	n/a	n/a	0.9325	n/a	n/a		n/a	n/a	n/a		High
Apo	0s	Pah1_pep3	P32567	351	362	IRLTNDQLKCLN	H	3	7.01	7.01-7.03	3	n/a	n/a	0.019	0	1370000	477.95	n/a	n/a	n/a	n/a	477.899	n/a	n/a	n/a	n/a	0.8337	n/a	n/a		n/a	n/a	n/a		Medium
Apo	0s	Pah1_pep3	P32567	351	372	IRLTNDQLKCLNLTYGENDLKF	H	2	10.78	10.76-11.02	23	n/a	n/a	0.089	0.004	20900000	1307.12	n/a	n/a	n/a	n/a	1306.99	n/a	n/a	n/a	n/a	0.8017	n/a	n/a		n/a	n/a	n/a		Medium
Apo	0s	Pah1_pep3	P32567	351	372	IRLTNDQLKCLNLTYGENDLKF	H	3	10.78	10.78-10.92	13	n/a	n/a	0.05	0.001	131000000	871.664	n/a	n/a	n/a	n/a	871.665	n/a	n/a	n/a	n/a	0.9647	n/a	n/a		n/a	n/a	n/a		High
Apo	0s	Pah1_pep3	P32567	351	372	IRLTNDQLKCLNLTYGENDLKF	H	4	10.78	10.78-10.86	8	n/a	n/a	0.033	0	10400000	653.979	n/a	n/a	n/a	n/a	654.001	n/a	n/a	n/a	n/a	0.9179	n/a	n/a		n/a	n/a	n/a		Medium
Apo	0s	Pah1_pep3	P32567	351	385	IRLTNDQLKCLNLTYGENDLKFSVDHGKAIVTSKL	H	3	10.78	10.69-10.90	18	n/a	n/a	0.092	0.004	30800000	1317.2	n/a	n/a	n/a	n/a	1317.18	n/a	n/a	n/a	n/a	0.8911	n/a	n/a		n/a	n/a	n/a		High
Apo	0s	Pah1_pep3	P32567	351	385	IRLTNDQLKCLNLTYGENDLKFSVDHGKAIVTSKL	H	4	10.78	10.78-10.91	12	n/a	n/a	0.06	0.002	122000000	988.154	n/a	n/a	n/a	n/a	988.135	n/a	n/a	n/a	n/a	0.9463	n/a	n/a		n/a	n/a	n/a		High
Apo	0s	Pah1_pep3	P32567	351	385	IRLTNDQLKCLNLTYGENDLKFSVDHGKAIVTSKL	H	5	10.78	10.72-10.97	23	n/a	n/a	0.044	0.001	68100000	790.719	n/a	n/a	n/a	n/a	790.71	n/a	n/a	n/a	n/a	0.9476	n/a	n/a		n/a	n/a	n/a		High
Apo	0s	Pah1_pep3	P32567	351	385	IRLTNDQLKCLNLTYGENDLKFSVDHGKAIVTSKL	H	6	10.78	10.75-10.95	18	n/a	n/a	0.033	0	15700000	659.09	n/a	n/a	n/a	n/a	659.093	n/a	n/a	n/a	n/a	0.9257	n/a	n/a		n/a	n/a	n/a		High
Apo	0s	Pah1_pep3	P32567	359	368	KCLNLTYGEN	H	2	5.89	5.86-6.35	47	n/a	n/a	0.027	0	198000000	578.141	n/a	n/a	n/a	n/a	578.156	n/a	n/a	n/a	n/a	0.9603	n/a	n/a		n/a	n/a	n/a		High
Apo	0s	Pah1_pep3	P32567	361	368	LNLTYGEN	H	1	6.49	5.84-6.48	61	n/a	n/a	0.055	0.001	506000000	923.97	n/a	n/a	n/a	n/a	923.987	n/a	n/a	n/a	n/a	0.9748	n/a	n/a		n/a	n/a	n/a		High
Apo	0s	Pah1_pep3	P32567	361	385	LNLTYGENDLKFSVDHGKAIVTSKL	H	2	10.24	10.29-10.49	17	n/a	n/a	0.101	0.004	10400000	1382.7	n/a	n/a	n/a	n/a	1382.56	n/a	n/a	n/a	n/a	0.7987	n/a	n/a		n/a	n/a	n/a		Medium
Apo	0s	Pah1_pep3	P32567	361	385	LNLTYGENDLKFSVDHGKAIVTSKL	H	3	10.24	10.22-10.29	6	n/a	n/a	0.055	0.002	44800000	922.058	n/a	n/a	n/a	n/a	922.045	n/a	n/a	n/a	n/a	0.9442	n/a	n/a		n/a	n/a	n/a		High
Apo	0s	Pah1_pep3	P32567	361	385	LNLTYGENDLKFSVDHGKAIVTSKL	H	4	10.24	10.16-10.67	43	n/a	n/a	0.036	0.001	136000000	691.92	n/a	n/a	n/a	n/a	691.785	n/a	n/a	n/a	n/a	0.8371	n/a	n/a		n/a	n/a	n/a		Medium
Apo	0s	Pah1_pep3	P32567	369	385	DLKFSVDHGKAIVTSKL	H	2	8.27	8.01-8.27	23	n/a	n/a	0.056	0.001	218000000	930.07	n/a	n/a	n/a	n/a	930.081	n/a	n/a	n/a	n/a	0.9751	n/a	n/a		n/a	n/a	n/a		High
Apo	0s	Pah1_pep3	P32567	369	385	DLKFSVDHGKAIVTSKL	H	3	8.27	7.94-8.58	55	n/a	n/a	0.031	0	981000000	620.389	n/a	n/a	n/a	n/a	620.39	n/a	n/a	n/a	n/a	0.9689	n/a	n/a		n/a	n/a	n/a		High
Apo	0s	Pah1_pep3	P32567	369	385	DLKFSVDHGKAIVTSKL	H	4	8.27	7.93-8.37	38	n/a	n/a	0.02	0	94200000	465.536	n/a	n/a	n/a	n/a	465.544	n/a	n/a	n/a	n/a	0.9719	n/a	n/a		n/a	n/a	n/a		High
Apo	0s	Pah1_pep3	P32567	373	385	SVDHGKAIVTSKL	H	1	5.02	5.02-5.48	44	n/a	n/a	0.097	0.001	21100000	1355.49	n/a	n/a	n/a	n/a	1355.56	n/a	n/a	n/a	n/a	0.9186	n/a	n/a		n/a	n/a	n/a		High
Apo	0s	Pah1_pep3	P32567	373	385	SVDHGKAIVTSKL	H	2	5.02	4.96-5.74	73	n/a	n/a	0.035	0	2150000000	678.28	n/a	n/a	n/a	n/a	678.284	n/a	n/a	n/a	n/a	0.9567	n/a	n/a		n/a	n/a	n/a		High
Apo	0s	Pah1_pep3	P32567	373	385	SVDHGKAIVTSKL	H	3	5.02	4.94-5.74	75	n/a	n/a	0.019	0	1460000000	452.524	n/a	n/a	n/a	n/a	452.525	n/a	n/a	n/a	n/a	0.9128	n/a	n/a		n/a	n/a	n/a		High
Apo	0s	Pah1_pep3	P32567	373	413	SVDHGKAIVTSKLFVWRWDVPIVISDIDGTITKSDALGHVL	H	4	14.98	14.87-15.14	30	n/a	n/a	0.075	0.003	26200000	1123.57	n/a	n/a	n/a	n/a	1123.54	n/a	n/a	n/a	n/a	0.9042	n/a	n/a		n/a	n/a	n/a		High
Apo	0s	Pah1_pep3	P32567	373	413	SVDHGKAIVTSKLFVWRWDVPIVISDIDGTITKSDALGHVL	H	5	14.98	14.93-15.11	20	n/a	n/a	0.054	0.002	12100000	899.046	n/a	n/a	n/a	n/a	899.033	n/a	n/a	n/a	n/a	0.9258	n/a	n/a		n/a	n/a	n/a		High
Apo	0s	Pah1_pep3	P32567	373	415	SVDHGKAIVTSKLFVWRWDVPIVISDIDGTITKSDALGHVLAM	H	4	15.28	15.22-15.53	33	n/a	n/a	0.081	0.002	82800000	1174.12	n/a	n/a	n/a	n/a	1174.11	n/a	n/a	n/a	n/a	0.9676	n/a	n/a		n/a	n/a	n/a		High
Apo	0s	Pah1_pep3	P32567	373	415	SVDHGKAIVTSKLFVWRWDVPIVISDIDGTITKSDALGHVLAM	H	5	15.28	15.26-15.49	24	n/a	n/a	0.058	0.001	47400000	939.502	n/a	n/a	n/a	n/a	939.488	n/a	n/a	n/a	n/a	0.9536	n/a	n/a		n/a	n/a	n/a		High
Apo	0s	Pah1_pep3	P32567	386	396	FVWRWDVPIVI	H	2	15.47	14.79-15.54	79	n/a	n/a	0.038	0.001	302000000	715.859	n/a	n/a	n/a	n/a	715.862	n/a	n/a	n/a	n/a	0.9757	n/a	n/a		n/a	n/a	n/a		High
Apo	0s	Pah1_pep3	P32567	386	397	FVWRWDVPIVIS	H	2	13.99	13.49-14.05	60	n/a	n/a	0.041	0.001	322000000	759.39	n/a	n/a	n/a	n/a	759.4	n/a	n/a	n/a	n/a	0.9741	n/a	n/a		n/a	n/a	n/a		High
Apo	0s	Pah1_pep3	P32567	386	398	FVWRWDVPIVISD	H	2	13.37	13.23-14.51	140	n/a	n/a	0.046	0.001	927000000	816.941	n/a	n/a	n/a	n/a	816.944	n/a	n/a	n/a	n/a	0.9745	n/a	n/a		n/a	n/a	n/a		High
Apo	0s	Pah1_pep3	P32567	386	413	FVWRWDVPIVISDIDGTITKSDALGHVL	H	2	15.64	15.52-15.82	33	n/a	n/a	0.122	0.002	27600000	1577.76	n/a	n/a	n/a	n/a	1577.8	n/a	n/a	n/a	n/a	0.9229	n/a	n/a		n/a	n/a	n/a		Medium
Apo	0s	Pah1_pep3	P32567	386	413	FVWRWDVPIVISDIDGTITKSDALGHVL	H	3	15.64	15.49-15.93	50	n/a	n/a	0.067	0.001	622000000	1052.2	n/a	n/a	n/a	n/a	1052.2	n/a	n/a	n/a	n/a	0.969	n/a	n/a		n/a	n/a	n/a		High
Apo	0s	Pah1_pep3	P32567	386	413	FVWRWDVPIVISDIDGTITKSDALGHVL	H	4	15.64	15.50-15.99	53	n/a	n/a	0.045	0	295000000	789.405	n/a	n/a	n/a	n/a	789.405	n/a	n/a	n/a	n/a	0.9759	n/a	n/a		n/a	n/a	n/a		High
Apo	0s	Pah1_pep3	P32567	386	414	FVWRWDVPIVISDIDGTITKSDALGHVLA	H	3	15.83	15.29-15.92	70	n/a	n/a	0.07	0.001	104000000	1075.92	n/a	n/a	n/a	n/a	1075.9	n/a	n/a	n/a	n/a	0.9501	n/a	n/a		n/a	n/a	n/a		High
Apo	0s	Pah1_pep3	P32567	386	415	FVWRWDVPIVISDIDGTITKSDALGHVLAM	H	2	15.92	15.87-16.44	52	n/a	n/a	0.133	0.004	88400000	1678.9	n/a	n/a	n/a	n/a	1678.94	n/a	n/a	n/a	n/a	0.9209	n/a	n/a		n/a	n/a	n/a		High
Apo	0s	Pah1_pep3	P32567	386	415	FVWRWDVPIVISDIDGTITKSDALGHVLAM	H	3	15.92	15.84-16.81	105	n/a	n/a	0.075	0.002	3150000000	1119.63	n/a	n/a	n/a	n/a	1119.63	n/a	n/a	n/a	n/a	0.9603	n/a	n/a		n/a	n/a	n/a		High
Apo	0s	Pah1_pep3	P32567	386	415	FVWRWDVPIVISDIDGTITKSDALGHVLAM	H	4	15.92	15.82-16.84	111	n/a	n/a	0.049	0.001	2110000000	839.976	n/a	n/a	n/a	n/a	839.973	n/a	n/a	n/a	n/a	0.9465	n/a	n/a		n/a	n/a	n/a		High
Apo	0s	Pah1_pep3	P32567	399	428	IDGTITKSDALGHVLAMIGKDWTHLGVAKL	H	3	14.61	14.55-14.57	3	n/a	n/a	0.067	0.003	2390000	1054.92	n/a	n/a	n/a	n/a	1054.9	n/a	n/a	n/a	n/a	0.8494	n/a	n/a		n/a	n/a	n/a		Medium
Apo	0s	Pah1_pep3	P32567	399	428	IDGTITKSDALGHVLAMIGKDWTHLGVAKL	H	4	14.61	14.41-14.61	22	n/a	n/a	0.044	0.001	16500000	791.433	n/a	n/a	n/a	n/a	791.427	n/a	n/a	n/a	n/a	0.9401	n/a	n/a		n/a	n/a	n/a		High
Apo	0s	Pah1_pep3	P32567	414	428	AMIGKDWTHLGVAKL	H	2	9.39	9.34-9.57	21	n/a	n/a	0.046	0.001	159000000	821.1	n/a	n/a	n/a	n/a	820.989	n/a	n/a	n/a	n/a	0.9275	n/a	n/a		n/a	n/a	n/a		High
Apo	0s	Pah1_pep3	P32567	414	428	AMIGKDWTHLGVAKL	H	3	9.39	9.29-9.73	39	n/a	n/a	0.025	0.001	386000000	547.651	n/a	n/a	n/a	n/a	547.662	n/a	n/a	n/a	n/a	0.9674	n/a	n/a		n/a	n/a	n/a		High
Apo	0s	Pah1_pep3	P32567	414	457	AMIGKDWTHLGVAKLFSEISRNGYNILYLTARSAGQADSTRSYL	H	4	15.26	15.14-15.40	27	n/a	n/a	0.085	0.003	23900000	1220.13	n/a	n/a	n/a	n/a	1220.13	n/a	n/a	n/a	n/a	0.9419	n/a	n/a		n/a	n/a	n/a		High
Apo	0s	Pah1_pep3	P32567	416	428	IGKDWTHLGVAKL	H	1	8.67	8.44-8.85	37	n/a	n/a	0.105	0.003	32400000	1438.6	n/a	n/a	n/a	n/a	1438.69	n/a	n/a	n/a	n/a	0.921	n/a	n/a		n/a	n/a	n/a		High
Apo	0s	Pah1_pep3	P32567	416	428	IGKDWTHLGVAKL	H	2	8.67	8.42-8.94	46	n/a	n/a	0.039	0.001	2240000000	719.849	n/a	n/a	n/a	n/a	719.851	n/a	n/a	n/a	n/a	0.9678	n/a	n/a		n/a	n/a	n/a		High
Apo	0s	Pah1_pep3	P32567	416	428	IGKDWTHLGVAKL	H	3	8.67	8.42-8.89	42	n/a	n/a	0.021	0	2470000000	480.241	n/a	n/a	n/a	n/a	480.237	n/a	n/a	n/a	n/a	0.9052	n/a	n/a		n/a	n/a	n/a		High
Apo	0s	Pah1_pep3	P32567	416	428	IGKDWTHLGVAKL	H	4	8.67	8.48-8.77	27	n/a	n/a	0.013	0	152000000	360.423	n/a	n/a	n/a	n/a	360.429	n/a	n/a	n/a	n/a	0.9725	n/a	n/a		n/a	n/a	n/a		High
Apo	0s	Pah1_pep3	P32567	416	457	IGKDWTHLGVAKLFSEISRNGYNILYLTARSAGQADSTRSYL	H	4	15.18	15.25-15.51	28	n/a	n/a	0.076	0.003	13500000	1169.57	n/a	n/a	n/a	n/a	1169.56	n/a	n/a	n/a	n/a	0.859	n/a	n/a		n/a	n/a	n/a		High
Apo	0s	Pah1_pep3	P32567	420	428	WTHLGVAKL	H	1	7.98	8.04-8.21	16	n/a	n/a	0.063	0.001	13600000	1025.11	n/a	n/a	n/a	n/a	1025.23	n/a	n/a	n/a	n/a	0.9115	n/a	n/a		n/a	n/a	n/a		Medium
Apo	0s	Pah1_pep3	P32567	420	428	WTHLGVAKL	H	2	7.98	7.99-8.14	14	n/a	n/a	0.023	0	124000000	513.114	n/a	n/a	n/a	n/a	513.117	n/a	n/a	n/a	n/a	0.9571	n/a	n/a		n/a	n/a	n/a		High
Apo	0s	Pah1_pep3	P32567	429	440	FSEISRNGYNIL	H	1	9.31	9.03-9.32	24	n/a	n/a	0.099	0.004	41300000	1413.49	n/a	n/a	n/a	n/a	1413.56	n/a	n/a	n/a	n/a	0.8642	n/a	n/a		n/a	n/a	n/a		Low
Apo	0s	Pah1_pep3	P32567	429	440	FSEISRNGYNIL	H	2	9.31	9.05-9.70	55	n/a	n/a	0.037	0	2840000000	707.278	n/a	n/a	n/a	n/a	707.282	n/a	n/a	n/a	n/a	0.9574	n/a	n/a		n/a	n/a	n/a		High
Apo	0s	Pah1_pep3	P32567	429	442	FSEISRNGYNILYL	H	2	11.98	11.59-12.26	60	n/a	n/a	0.049	0.001	854000000	845.441	n/a	n/a	n/a	n/a	845.448	n/a	n/a	n/a	n/a	0.965	n/a	n/a		n/a	n/a	n/a		High
Apo	0s	Pah1_pep3	P32567	429	457	FSEISRNGYNILYLTARSAGQADSTRSYL	H	3	11.27	11.26-11.75	43	n/a	n/a	0.071	0.002	75300000	1085.84	n/a	n/a	n/a	n/a	1085.85	n/a	n/a	n/a	n/a	0.9405	n/a	n/a		n/a	n/a	n/a		High
Apo	0s	Pah1_pep3	P32567	429	457	FSEISRNGYNILYLTARSAGQADSTRSYL	H	4	11.27	11.34-11.38	5	n/a	n/a	0.046	-0.001	3400000	814.6	n/a	n/a	n/a	n/a	814.639	n/a	n/a	n/a	n/a	0.847	n/a	n/a		n/a	n/a	n/a		Medium
Apo	0s	Pah1_pep3	P32567	432	440	ISRNGYNIL	H	2	7.78	7.80-7.86	6	n/a	n/a	0.024	0	19900000	525.587	n/a	n/a	n/a	n/a	525.599	n/a	n/a	n/a	n/a	0.956	n/a	n/a		n/a	n/a	n/a		High
Apo	0s	Pah1_pep3	P32567	441	455	YLTARSAGQADSTRS	H	2	3.82	3.72-4.05	35	n/a	n/a	0.042	0.001	86800000	792.826	n/a	n/a	n/a	n/a	792.838	n/a	n/a	n/a	n/a	0.9389	n/a	n/a		n/a	n/a	n/a		High
Apo	0s	Pah1_pep3	P32567	441	455	YLTARSAGQADSTRS	H	3	3.82	5.38-5.91	51	n/a	n/a	0.024	0.001	284000000	528.889	n/a	n/a	n/a	n/a	528.895	n/a	n/a	n/a	n/a	0.9699	n/a	n/a		n/a	n/a	n/a		High
Apo	0s	Pah1_pep3	P32567	441	456	YLTARSAGQADSTRSY	H	2	4.97	4.69-5.39	65	n/a	n/a	0.052	0.001	61200000	874.412	n/a	n/a	n/a	n/a	874.425	n/a	n/a	n/a	n/a	0.9717	n/a	n/a		n/a	n/a	n/a		High
Apo	0s	Pah1_pep3	P32567	441	456	YLTARSAGQADSTRSY	H	3	4.97	4.73-5.03	28	n/a	n/a	0.028	0.001	53900000	583.331	n/a	n/a	n/a	n/a	583.286	n/a	n/a	n/a	n/a	0.9133	n/a	n/a		n/a	n/a	n/a		High
Apo	0s	Pah1_pep3	P32567	441	457	YLTARSAGQADSTRSYL	H	2	6.9	6.84-7.66	68	n/a	n/a	0.057	0.001	597000000	931.002	n/a	n/a	n/a	n/a	931.004	n/a	n/a	n/a	n/a	0.974	n/a	n/a		n/a	n/a	n/a		High
Apo	0s	Pah1_pep3	P32567	441	457	YLTARSAGQADSTRSYL	H	3	6.9	6.84-7.70	71	n/a	n/a	0.031	0.001	811000000	621.001	n/a	n/a	n/a	n/a	621.005	n/a	n/a	n/a	n/a	0.9641	n/a	n/a		n/a	n/a	n/a		High
Apo	0s	Pah1_pep3	P32567	441	459	YLTARSAGQADSTRSYLRS	H	2	5.53	5.54-6.07	50	n/a	n/a	0.067	0.002	81600000	1052.63	n/a	n/a	n/a	n/a	1052.64	n/a	n/a	n/a	n/a	0.9707	n/a	n/a		n/a	n/a	n/a		High
Apo	0s	Pah1_pep3	P32567	441	459	YLTARSAGQADSTRSYLRS	H	3	5.53	5.48-6.23	71	n/a	n/a	0.037	0	693000000	702.091	n/a	n/a	n/a	n/a	702.093	n/a	n/a	n/a	n/a	0.9699	n/a	n/a		n/a	n/a	n/a		High
Apo	0s	Pah1_pep3	P32567	441	480	YLTARSAGQADSTRSYLRSIEQNGSKLPNGPVILSPDRTM	H	3	9.64	9.52-9.73	19	n/a	n/a	0.108	0.003	18000000	1451.56	n/a	n/a	n/a	n/a	1451.61	n/a	n/a	n/a	n/a	0.9249	n/a	n/a		n/a	n/a	n/a		High
Apo	0s	Pah1_pep3	P32567	441	482	YLTARSAGQADSTRSYLRSIEQNGSKLPNGPVILSPDRTMAA	H	3	9.36	9.35-9.75	35	n/a	n/a	0.113	0.003	44900000	1498.96	n/a	n/a	n/a	n/a	1499	n/a	n/a	n/a	n/a	0.9397	n/a	n/a		n/a	n/a	n/a		High
Apo	0s	Pah1_pep3	P32567	441	482	YLTARSAGQADSTRSYLRSIEQNGSKLPNGPVILSPDRTMAA	H	4	9.36	9.37-9.72	31	n/a	n/a	0.075	0.003	338000000	1124.49	n/a	n/a	n/a	n/a	1124.5	n/a	n/a	n/a	n/a	0.9614	n/a	n/a		n/a	n/a	n/a		High
Apo	0s	Pah1_pep3	P32567	441	482	YLTARSAGQADSTRSYLRSIEQNGSKLPNGPVILSPDRTMAA	H	5	9.36	9.36-9.71	31	n/a	n/a	0.053	0.001	119000000	899.818	n/a	n/a	n/a	n/a	899.803	n/a	n/a	n/a	n/a	0.9375	n/a	n/a		n/a	n/a	n/a		High
Apo	0s	Pah1_pep3	P32567	441	482	YLTARSAGQADSTRSYLRSIEQNGSKLPNGPVILSPDRTMAA	H	6	9.36	9.36-9.71	31	n/a	n/a	0.039	0	10200000	750.013	n/a	n/a	n/a	n/a	750.004	n/a	n/a	n/a	n/a	0.8245	n/a	n/a		n/a	n/a	n/a		Medium
Apo	0s	Pah1_pep3	P32567	442	455	LTARSAGQADSTRS	H	2	3.4	3.28-3.44	19	n/a	n/a	0.037	0	5300000	711.217	n/a	n/a	n/a	n/a	711.251	n/a	n/a	n/a	n/a	0.9445	n/a	n/a		n/a	n/a	n/a		High
Apo	0s	Pah1_pep3	P32567	442	457	LTARSAGQADSTRSYL	H	2	6.08	5.88-6.25	36	n/a	n/a	0.049	0.001	72000000	849.411	n/a	n/a	n/a	n/a	849.417	n/a	n/a	n/a	n/a	0.9765	n/a	n/a		n/a	n/a	n/a		High
Apo	0s	Pah1_pep3	P32567	442	457	LTARSAGQADSTRSYL	H	3	6.08	5.98-6.26	28	n/a	n/a	0.027	0.001	61100000	566.638	n/a	n/a	n/a	n/a	566.614	n/a	n/a	n/a	n/a	0.9517	n/a	n/a		n/a	n/a	n/a		Medium
Apo	0s	Pah1_pep3	P32567	442	459	LTARSAGQADSTRSYLRS	H	3	4.71	4.70-4.88	17	n/a	n/a	0.033	0	28300000	647.69	n/a	n/a	n/a	n/a	647.702	n/a	n/a	n/a	n/a	0.9716	n/a	n/a		n/a	n/a	n/a		High
Apo	0s	Pah1_pep3	P32567	442	482	LTARSAGQADSTRSYLRSIEQNGSKLPNGPVILSPDRTMAA	H	4	9.2	9.16-9.46	25	n/a	n/a	0.073	0.002	29800000	1083.7	n/a	n/a	n/a	n/a	1083.71	n/a	n/a	n/a	n/a	0.9107	n/a	n/a		n/a	n/a	n/a		High
Apo	0s	Pah1_pep3	P32567	443	455	TARSAGQADSTRS	H	2	3.13	3.02-3.25	32	n/a	n/a	0.033	0	19100000	654.659	n/a	n/a	n/a	n/a	654.672	n/a	n/a	n/a	n/a	0.9718	n/a	n/a		n/a	n/a	n/a		High
Apo	0s	Pah1_pep3	P32567	443	455	TARSAGQADSTRS	H	3	3.13	3.04-3.19	21	n/a	n/a	0.018	0	6200000	436.785	n/a	n/a	n/a	n/a	436.784	n/a	n/a	n/a	n/a	0.927	n/a	n/a		n/a	n/a	n/a		Medium
Apo	0s	Pah1_pep3	P32567	443	457	TARSAGQADSTRSYL	H	2	5.9	5.32-6.10	74	n/a	n/a	0.044	0	408000000	792.831	n/a	n/a	n/a	n/a	792.838	n/a	n/a	n/a	n/a	0.9787	n/a	n/a		n/a	n/a	n/a		High
Apo	0s	Pah1_pep3	P32567	443	457	TARSAGQADSTRSYL	H	3	5.9	5.38-5.91	51	n/a	n/a	0.024	0.001	284000000	528.889	n/a	n/a	n/a	n/a	528.895	n/a	n/a	n/a	n/a	0.9699	n/a	n/a		n/a	n/a	n/a		High
Apo	0s	Pah1_pep3	P32567	443	459	TARSAGQADSTRSYLRS	H	2	4.29	4.21-4.31	11	n/a	n/a	0.053	0.001	8090000	914.443	n/a	n/a	n/a	n/a	914.47	n/a	n/a	n/a	n/a	0.9208	n/a	n/a		n/a	n/a	n/a		High
Apo	0s	Pah1_pep3	P32567	443	459	TARSAGQADSTRSYLRS	H	3	4.29	4.24-4.54	32	n/a	n/a	0.03	0	231000000	609.98	n/a	n/a	n/a	n/a	609.983	n/a	n/a	n/a	n/a	0.9651	n/a	n/a		n/a	n/a	n/a		High
Apo	0s	Pah1_pep3	P32567	443	480	TARSAGQADSTRSYLRSIEQNGSKLPNGPVILSPDRTM	H	4	9.2	9.16-9.27	10	n/a	n/a	0.064	0.002	34300000	1019.87	n/a	n/a	n/a	n/a	1019.88	n/a	n/a	n/a	n/a	0.9204	n/a	n/a		n/a	n/a	n/a		High
Apo	0s	Pah1_pep3	P32567	443	480	TARSAGQADSTRSYLRSIEQNGSKLPNGPVILSPDRTM	H	5	9.2	9.16-9.20	4	n/a	n/a	0.046	0.001	3550000	816.101	n/a	n/a	n/a	n/a	816.105	n/a	n/a	n/a	n/a	0.8391	n/a	n/a		n/a	n/a	n/a		Medium
Apo	0s	Pah1_pep3	P32567	443	483	TARSAGQADSTRSYLRSIEQNGSKLPNGPVILSPDRTMAAL	H	4	10.02	9.94-10.17	19	n/a	n/a	0.072	0.002	29600000	1083.7	n/a	n/a	n/a	n/a	1083.71	n/a	n/a	n/a	n/a	0.9094	n/a	n/a		n/a	n/a	n/a		High
Apo	0s	Pah1_pep3	P32567	443	483	TARSAGQADSTRSYLRSIEQNGSKLPNGPVILSPDRTMAAL	H	5	10.02	10.03-10.03	1	n/a	n/a	0.046	0.002	767000	867.164	n/a	n/a	n/a	n/a	867.168	n/a	n/a	n/a	n/a	0.6711	n/a	n/a		n/a	n/a	n/a		Medium
Apo	0s	Pah1_pep3	P32567	456	482	YLRSIEQNGSKLPNGPVILSPDRTMAA	H	3	8.37	8.26-8.46	18	n/a	n/a	0.06	0.001	69800000	977.104	n/a	n/a	n/a	n/a	977.117	n/a	n/a	n/a	n/a	0.9681	n/a	n/a		n/a	n/a	n/a		High
Apo	0s	Pah1_pep3	P32567	456	482	YLRSIEQNGSKLPNGPVILSPDRTMAA	H	4	8.37	8.38-8.49	11	n/a	n/a	0.038	0.001	11300000	733.114	n/a	n/a	n/a	n/a	733.09	n/a	n/a	n/a	n/a	0.9026	n/a	n/a		n/a	n/a	n/a		Medium
Apo	0s	Pah1_pep3	P32567	457	480	LRSIEQNGSKLPNGPVILSPDRTM	H	3	8.02	7.94-8.19	22	n/a	n/a	0.05	0.001	44300000	875.31	n/a	n/a	n/a	n/a	875.341	n/a	n/a	n/a	n/a	0.9473	n/a	n/a		n/a	n/a	n/a		High
Apo	0s	Pah1_pep3	P32567	457	482	LRSIEQNGSKLPNGPVILSPDRTMAA	H	3	7.61	7.73-7.93	18	n/a	n/a	0.055	0.001	96400000	922.721	n/a	n/a	n/a	n/a	922.726	n/a	n/a	n/a	n/a	0.9715	n/a	n/a		n/a	n/a	n/a		High
Apo	0s	Pah1_pep3	P32567	457	482	LRSIEQNGSKLPNGPVILSPDRTMAA	H	4	7.61	7.71-7.95	22	n/a	n/a	0.037	0	25500000	692.29	n/a	n/a	n/a	n/a	692.297	n/a	n/a	n/a	n/a	0.9419	n/a	n/a		n/a	n/a	n/a		High
Apo	0s	Pah1_pep3	P32567	458	480	RSIEQNGSKLPNGPVILSPDRTM	H	3	7.82	7.36-8.10	63	n/a	n/a	0.049	0.001	694000000	837.626	n/a	n/a	n/a	n/a	837.622	n/a	n/a	n/a	n/a	0.9687	n/a	n/a		n/a	n/a	n/a		High
Apo	0s	Pah1_pep3	P32567	458	480	RSIEQNGSKLPNGPVILSPDRTM	H	4	7.82	7.57-7.64	7	n/a	n/a	0.032	0	23300000	628.458	n/a	n/a	n/a	n/a	628.468	n/a	n/a	n/a	n/a	0.9649	n/a	n/a		n/a	n/a	n/a		High
Apo	0s	Pah1_pep3	P32567	458	481	RSIEQNGSKLPNGPVILSPDRTMA	H	3	7.32	7.39-7.78	33	n/a	n/a	0.05	0.001	28000000	861.308	n/a	n/a	n/a	n/a	861.314	n/a	n/a	n/a	n/a	0.9538	n/a	n/a		n/a	n/a	n/a		High
Apo	0s	Pah1_pep3	P32567	458	482	RSIEQNGSKLPNGPVILSPDRTMAA	H	2	7.31	7.33-7.75	35	n/a	n/a	0.096	0.003	94600000	1326.99	n/a	n/a	n/a	n/a	1327.01	n/a	n/a	n/a	n/a	0.9665	n/a	n/a		n/a	n/a	n/a		High
Apo	0s	Pah1_pep3	P32567	458	482	RSIEQNGSKLPNGPVILSPDRTMAA	H	3	7.31	7.41-8.01	51	n/a	n/a	0.052	0.001	1490000000	885.013	n/a	n/a	n/a	n/a	885.007	n/a	n/a	n/a	n/a	0.9452	n/a	n/a		n/a	n/a	n/a		Medium
Apo	0s	Pah1_pep3	P32567	458	482	RSIEQNGSKLPNGPVILSPDRTMAA	H	4	7.31	7.27-7.76	41	n/a	n/a	0.035	0	284000000	664.039	n/a	n/a	n/a	n/a	664.007	n/a	n/a	n/a	n/a	0.9454	n/a	n/a		n/a	n/a	n/a		High
Apo	0s	Pah1_pep3	P32567	458	483	RSIEQNGSKLPNGPVILSPDRTMAAL	H	2	9.22	9.17-9.35	15	n/a	n/a	0.097	0.004	9930000	1383.43	n/a	n/a	n/a	n/a	1383.59	n/a	n/a	n/a	n/a	0.8252	n/a	n/a		n/a	n/a	n/a		Medium
Apo	0s	Pah1_pep3	P32567	458	483	RSIEQNGSKLPNGPVILSPDRTMAAL	H	3	9.22	9.06-9.46	33	n/a	n/a	0.056	0.001	362000000	922.829	n/a	n/a	n/a	n/a	922.726	n/a	n/a	n/a	n/a	0.9143	n/a	n/a		n/a	n/a	n/a		High
Apo	0s	Pah1_pep3	P32567	458	483	RSIEQNGSKLPNGPVILSPDRTMAAL	H	4	9.22	9.08-9.36	23	n/a	n/a	0.036	0.001	71300000	692.282	n/a	n/a	n/a	n/a	692.297	n/a	n/a	n/a	n/a	0.9581	n/a	n/a		n/a	n/a	n/a		High
Apo	0s	Pah1_pep3	P32567	458	500	RSIEQNGSKLPNGPVILSPDRTMAALRREVILKKPEVFKIACL	H	5	12.12	11.92-12.34	39	n/a	n/a	0.059	0.001	44900000	958.937	n/a	n/a	n/a	n/a	958.944	n/a	n/a	n/a	n/a	0.9271	n/a	n/a		n/a	n/a	n/a		High
Apo	0s	Pah1_pep3	P32567	458	500	RSIEQNGSKLPNGPVILSPDRTMAALRREVILKKPEVFKIACL	H	6	12.12	11.99-12.19	19	n/a	n/a	0.045	0.001	23500000	799.272	n/a	n/a	n/a	n/a	799.288	n/a	n/a	n/a	n/a	0.9289	n/a	n/a		n/a	n/a	n/a		High
Apo	0s	Pah1_pep3	P32567	458	500	RSIEQNGSKLPNGPVILSPDRTMAALRREVILKKPEVFKIACL	H	7	12.12	12.06-12.11	6	n/a	n/a	0.035	0	3940000	685.249	n/a	n/a	n/a	n/a	685.248	n/a	n/a	n/a	n/a	0.9163	n/a	n/a		n/a	n/a	n/a		High
Apo	0s	Pah1_pep3	P32567	460	480	IEQNGSKLPNGPVILSPDRTM	H	2	7.55	7.63-7.73	10	n/a	n/a	0.075	0.002	22200000	1134.28	n/a	n/a	n/a	n/a	1134.3	n/a	n/a	n/a	n/a	0.9383	n/a	n/a		n/a	n/a	n/a		High
Apo	0s	Pah1_pep3	P32567	460	480	IEQNGSKLPNGPVILSPDRTM	H	3	7.55	7.55-7.98	37	n/a	n/a	0.041	0	316000000	756.533	n/a	n/a	n/a	n/a	756.534	n/a	n/a	n/a	n/a	0.9765	n/a	n/a		n/a	n/a	n/a		High
Apo	0s	Pah1_pep3	P32567	460	482	IEQNGSKLPNGPVILSPDRTMAA	H	2	7.87	7.32-7.98	55	n/a	n/a	0.082	0.003	143000000	1205.36	n/a	n/a	n/a	n/a	1205.38	n/a	n/a	n/a	n/a	0.9687	n/a	n/a		n/a	n/a	n/a		High
Apo	0s	Pah1_pep3	P32567	460	482	IEQNGSKLPNGPVILSPDRTMAA	H	3	7.87	7.26-8.10	71	n/a	n/a	0.046	0.001	963000000	803.982	n/a	n/a	n/a	n/a	803.919	n/a	n/a	n/a	n/a	0.8934	n/a	n/a		n/a	n/a	n/a		High
Apo	0s	Pah1_pep3	P32567	460	483	IEQNGSKLPNGPVILSPDRTMAAL	H	2	9.45	9.29-9.73	39	n/a	n/a	0.086	0.003	28900000	1261.9	n/a	n/a	n/a	n/a	1261.95	n/a	n/a	n/a	n/a	0.8816	n/a	n/a		n/a	n/a	n/a		High
Apo	0s	Pah1_pep3	P32567	460	483	IEQNGSKLPNGPVILSPDRTMAAL	H	3	9.45	9.47-9.64	16	n/a	n/a	0.048	0.001	101000000	841.666	n/a	n/a	n/a	n/a	841.638	n/a	n/a	n/a	n/a	0.935	n/a	n/a		n/a	n/a	n/a		High
Apo	0s	Pah1_pep3	P32567	481	502	AALRREVILKKPEVFKIACLND	H	3	8.84	8.88-9.15	22	n/a	n/a	0.048	0.001	209000000	843.397	n/a	n/a	n/a	n/a	843.355	n/a	n/a	n/a	n/a	0.9483	n/a	n/a		n/a	n/a	n/a		Medium
Apo	0s	Pah1_pep3	P32567	481	502	AALRREVILKKPEVFKIACLND	H	4	8.84	8.88-9.37	40	n/a	n/a	0.032	0	139000000	632.766	n/a	n/a	n/a	n/a	632.768	n/a	n/a	n/a	n/a	0.9704	n/a	n/a		n/a	n/a	n/a		High
Apo	0s	Pah1_pep3	P32567	483	495	LRREVILKKPEVF	H	2	7.5	7.20-7.59	31	n/a	n/a	0.046	0.001	187000000	814.491	n/a	n/a	n/a	n/a	814.501	n/a	n/a	n/a	n/a	0.9731	n/a	n/a		n/a	n/a	n/a		High
Apo	0s	Pah1_pep3	P32567	483	495	LRREVILKKPEVF	H	3	7.5	7.24-7.93	57	n/a	n/a	0.025	0	784000000	543.331	n/a	n/a	n/a	n/a	543.336	n/a	n/a	n/a	n/a	0.964	n/a	n/a		n/a	n/a	n/a		High
Apo	0s	Pah1_pep3	P32567	483	495	LRREVILKKPEVF	H	4	7.5	7.35-7.37	3	n/a	n/a	0.015	0	1780000	407.756	n/a	n/a	n/a	n/a	407.754	n/a	n/a	n/a	n/a	0.5578	n/a	n/a		n/a	n/a	n/a		Medium
Apo	0s	Pah1_pep3	P32567	483	499	LRREVILKKPEVFKIAC	H	2	8.19	8.13-8.52	34	n/a	n/a	0.063	0.002	32000000	1022.63	n/a	n/a	n/a	n/a	1022.28	n/a	n/a	n/a	n/a	0.7999	n/a	n/a		n/a	n/a	n/a		Medium
Apo	0s	Pah1_pep3	P32567	483	499	LRREVILKKPEVFKIAC	H	3	8.19	8.15-8.46	27	n/a	n/a	0.035	0	277000000	681.848	n/a	n/a	n/a	n/a	681.854	n/a	n/a	n/a	n/a	0.9697	n/a	n/a		n/a	n/a	n/a		High
Apo	0s	Pah1_pep3	P32567	483	499	LRREVILKKPEVFKIAC	H	4	8.19	9.48-9.91	38	n/a	n/a	0.023	0.001	91600000	511.68	n/a	n/a	n/a	n/a	511.642	n/a	n/a	n/a	n/a	0.8977	n/a	n/a		n/a	n/a	n/a		High
Apo	0s	Pah1_pep3	P32567	483	500	LRREVILKKPEVFKIACL	H	2	10.24	9.80-9.90	10	n/a	n/a	0.07	0.002	22800000	1078.79	n/a	n/a	n/a	n/a	1078.86	n/a	n/a	n/a	n/a	0.9065	n/a	n/a		n/a	n/a	n/a		High
Apo	0s	Pah1_pep3	P32567	483	500	LRREVILKKPEVFKIACL	H	3	10.24	9.66-10.15	40	n/a	n/a	0.039	0.001	566000000	719.571	n/a	n/a	n/a	n/a	719.573	n/a	n/a	n/a	n/a	0.9667	n/a	n/a		n/a	n/a	n/a		High
Apo	0s	Pah1_pep3	P32567	483	500	LRREVILKKPEVFKIACL	H	4	10.24	9.71-10.06	29	n/a	n/a	0.025	0.001	212000000	539.93	n/a	n/a	n/a	n/a	539.932	n/a	n/a	n/a	n/a	0.9707	n/a	n/a		n/a	n/a	n/a		High
Apo	0s	Pah1_pep3	P32567	483	502	LRREVILKKPEVFKIACLND	H	2	9.39	8.84-9.22	31	n/a	n/a	0.081	0.002	107000000	1193.42	n/a	n/a	n/a	n/a	1193.45	n/a	n/a	n/a	n/a	0.9617	n/a	n/a		n/a	n/a	n/a		High
Apo	0s	Pah1_pep3	P32567	483	502	LRREVILKKPEVFKIACLND	H	3	9.39	8.76-9.46	57	n/a	n/a	0.045	0.001	1790000000	795.965	n/a	n/a	n/a	n/a	795.97	n/a	n/a	n/a	n/a	0.9622	n/a	n/a		n/a	n/a	n/a		High
Apo	0s	Pah1_pep3	P32567	483	502	LRREVILKKPEVFKIACLND	H	4	9.39	8.79-9.34	44	n/a	n/a	0.029	0	756000000	597.226	n/a	n/a	n/a	n/a	597.229	n/a	n/a	n/a	n/a	0.9669	n/a	n/a		n/a	n/a	n/a		High
Apo	0s	Pah1_pep3	P32567	483	507	LRREVILKKPEVFKIACLNDIRSLY	H	3	11.63	11.66-11.68	3	n/a	n/a	0.054	0.001	5320000	1007.06	n/a	n/a	n/a	n/a	1006.89	n/a	n/a	n/a	n/a	0.7086	n/a	n/a		n/a	n/a	n/a		Medium
Apo	0s	Pah1_pep3	P32567	483	507	LRREVILKKPEVFKIACLNDIRSLY	H	4	11.63	11.43-11.82	34	n/a	n/a	0.041	0.001	83800000	755.408	n/a	n/a	n/a	n/a	755.418	n/a	n/a	n/a	n/a	0.9619	n/a	n/a		n/a	n/a	n/a		High
Apo	0s	Pah1_pep3	P32567	483	507	LRREVILKKPEVFKIACLNDIRSLY	H	5	11.63	11.62-11.67	5	n/a	n/a	0.03	0.001	18100000	604.534	n/a	n/a	n/a	n/a	604.536	n/a	n/a	n/a	n/a	0.9427	n/a	n/a		n/a	n/a	n/a		High
Apo	0s	Pah1_pep3	P32567	484	495	RREVILKKPEVF	H	2	6.89	6.97-7.00	3	n/a	n/a	0.041	0	11100000	757.903	n/a	n/a	n/a	n/a	757.922	n/a	n/a	n/a	n/a	0.9653	n/a	n/a		n/a	n/a	n/a		High
Apo	0s	Pah1_pep3	P32567	484	495	RREVILKKPEVF	H	3	6.89	6.84-7.22	33	n/a	n/a	0.023	0	257000000	505.611	n/a	n/a	n/a	n/a	505.617	n/a	n/a	n/a	n/a	0.9757	n/a	n/a		n/a	n/a	n/a		High
Apo	0s	Pah1_pep3	P32567	484	500	RREVILKKPEVFKIACL	H	3	9.56	9.59-9.82	20	n/a	n/a	0.035	0.001	214000000	681.851	n/a	n/a	n/a	n/a	681.854	n/a	n/a	n/a	n/a	0.9695	n/a	n/a		n/a	n/a	n/a		High
Apo	0s	Pah1_pep3	P32567	484	500	RREVILKKPEVFKIACL	H	4	9.56	9.58-9.79	18	n/a	n/a	0.023	0.001	64900000	511.671	n/a	n/a	n/a	n/a	511.642	n/a	n/a	n/a	n/a	0.9183	n/a	n/a		n/a	n/a	n/a		High
Apo	0s	Pah1_pep3	P32567	484	502	RREVILKKPEVFKIACLND	H	3	9.22	8.63-8.94	28	n/a	n/a	0.042	0.001	680000000	758.241	n/a	n/a	n/a	n/a	758.251	n/a	n/a	n/a	n/a	0.9619	n/a	n/a		n/a	n/a	n/a		Medium
Apo	0s	Pah1_pep3	P32567	484	502	RREVILKKPEVFKIACLND	H	4	9.22	8.64-8.99	31	n/a	n/a	0.026	0	253000000	568.938	n/a	n/a	n/a	n/a	568.94	n/a	n/a	n/a	n/a	0.9562	n/a	n/a		n/a	n/a	n/a		High
Apo	0s	Pah1_pep3	P32567	496	502	KIACLND	H	1	4.86	4.83-5.18	33	n/a	n/a	0.043	0	104000000	776.863	n/a	n/a	n/a	n/a	776.923	n/a	n/a	n/a	n/a	0.9571	n/a	n/a		n/a	n/a	n/a		High
Apo	0s	Pah1_pep3	P32567	496	502	KIACLND	H	2	4.86	4.85-5.26	38	n/a	n/a	0.015	0	204000000	388.924	n/a	n/a	n/a	n/a	388.965	n/a	n/a	n/a	n/a	0.9305	n/a	n/a		n/a	n/a	n/a		High
Apo	0s	Pah1_pep3	P32567	500	507	LNDIRSLY	H	2	8.2	7.59-8.05	40	n/a	n/a	0.022	0	112000000	497.549	n/a	n/a	n/a	n/a	497.566	n/a	n/a	n/a	n/a	0.9667	n/a	n/a		n/a	n/a	n/a		High
Apo	0s	Pah1_pep3	P32567	501	507	NDIRSLY	H	1	6.6	6.54-6.78	21	n/a	n/a	0.052	0.001	45400000	880.921	n/a	n/a	n/a	n/a	880.966	n/a	n/a	n/a	n/a	0.9628	n/a	n/a		n/a	n/a	n/a		Medium
Apo	0s	Pah1_pep3	P32567	501	507	NDIRSLY	H	2	6.6	6.54-7.16	52	n/a	n/a	0.018	0	430000000	440.977	n/a	n/a	n/a	n/a	440.986	n/a	n/a	n/a	n/a	0.9709	n/a	n/a		n/a	n/a	n/a		High
Apo	0s	Pah1_pep3	P32567	501	537	NDIRSLYFEDSDNEVDTEEKSTPFFAGFGNRITDALS	H	3	12.74	12.62-12.91	31	n/a	n/a	0.106	0.004	8420000	1401.41	n/a	n/a	n/a	n/a	1401.47	n/a	n/a	n/a	n/a	0.8974	n/a	n/a		n/a	n/a	n/a		High
Apo	0s	Pah1_pep3	P32567	503	536	IRSLYFEDSDNEVDTEEKSTPFFAGFGNRITDAL	H	3	12.78	12.66-13.14	50	n/a	n/a	0.092	0.003	26700000	1296.03	n/a	n/a	n/a	n/a	1296.05	n/a	n/a	n/a	n/a	0.9427	n/a	n/a		n/a	n/a	n/a		High
Apo	0s	Pah1_pep3	P32567	503	536	IRSLYFEDSDNEVDTEEKSTPFFAGFGNRITDAL	H	4	12.78	12.73-13.10	39	n/a	n/a	0.06	0.001	19200000	972.328	n/a	n/a	n/a	n/a	972.289	n/a	n/a	n/a	n/a	0.9032	n/a	n/a		n/a	n/a	n/a		Medium
Apo	0s	Pah1_pep3	P32567	503	537	IRSLYFEDSDNEVDTEEKSTPFFAGFGNRITDALS	H	3	12.55	12.43-12.93	51	n/a	n/a	0.094	0.003	58800000	1325.07	n/a	n/a	n/a	n/a	1325.08	n/a	n/a	n/a	n/a	0.9475	n/a	n/a		n/a	n/a	n/a		High
Apo	0s	Pah1_pep3	P32567	503	537	IRSLYFEDSDNEVDTEEKSTPFFAGFGNRITDALS	H	4	12.55	12.48-12.96	49	n/a	n/a	0.062	0.002	47500000	994.051	n/a	n/a	n/a	n/a	994.058	n/a	n/a	n/a	n/a	0.963	n/a	n/a		n/a	n/a	n/a		High
Apo	0s	Pah1_pep3	P32567	507	513	YFEDSDN	H	1	4.34	4.24-4.69	45	n/a	n/a	0.052	0.001	93400000	889.805	n/a	n/a	n/a	n/a	889.84	n/a	n/a	n/a	n/a	0.9732	n/a	n/a		n/a	n/a	n/a		High
Apo	0s	Pah1_pep3	P32567	507	536	YFEDSDNEVDTEEKSTPFFAGFGNRITDAL	H	3	12.59	12.81-12.83	3	n/a	n/a	0.076	0.002	4910000	1139.6	n/a	n/a	n/a	n/a	1139.52	n/a	n/a	n/a	n/a	0.8744	n/a	n/a		n/a	n/a	n/a		High
Apo	0s	Pah1_pep3	P32567	507	537	YFEDSDNEVDTEEKSTPFFAGFGNRITDALS	H	3	12.27	12.20-13.33	114	n/a	n/a	0.079	0.002	244000000	1168.55	n/a	n/a	n/a	n/a	1168.55	n/a	n/a	n/a	n/a	0.9732	n/a	n/a		n/a	n/a	n/a		High
Apo	0s	Pah1_pep3	P32567	508	513	FEDSDN	H	1	3.41	3.32-3.51	23	n/a	n/a	0.038	0.001	188000000	726.643	n/a	n/a	n/a	n/a	726.666	n/a	n/a	n/a	n/a	0.9675	n/a	n/a		n/a	n/a	n/a		High
Apo	0s	Pah1_pep3	P32567	508	517	FEDSDNEVDT	H	1	4.09	3.97-4.35	38	n/a	n/a	0.079	0.002	52100000	1171.06	n/a	n/a	n/a	n/a	1171.1	n/a	n/a	n/a	n/a	0.9652	n/a	n/a		n/a	n/a	n/a		High
Apo	0s	Pah1_pep3	P32567	508	528	FEDSDNEVDTEEKSTPFFAGF	H	2	12.28	11.75-12.43	61	n/a	n/a	0.083	0.003	276000000	1206.72	n/a	n/a	n/a	n/a	1206.73	n/a	n/a	n/a	n/a	0.969	n/a	n/a		n/a	n/a	n/a		High
Apo	0s	Pah1_pep3	P32567	508	536	FEDSDNEVDTEEKSTPFFAGFGNRITDAL	H	2	12.28	12.20-12.59	39	n/a	n/a	0.126	0.003	19300000	1627.11	n/a	n/a	n/a	n/a	1627.19	n/a	n/a	n/a	n/a	0.9022	n/a	n/a		n/a	n/a	n/a		High
Apo	0s	Pah1_pep3	P32567	508	536	FEDSDNEVDTEEKSTPFFAGFGNRITDAL	H	3	12.28	12.03-12.91	86	n/a	n/a	0.07	0.002	418000000	1085.13	n/a	n/a	n/a	n/a	1085.13	n/a	n/a	n/a	n/a	0.9695	n/a	n/a		n/a	n/a	n/a		High
Apo	0s	Pah1_pep3	P32567	508	537	FEDSDNEVDTEEKSTPFFAGFGNRITDALS	H	2	12.05	11.98-12.58	57	n/a	n/a	0.134	0.004	42200000	1670.67	n/a	n/a	n/a	n/a	1670.73	n/a	n/a	n/a	n/a	0.9336	n/a	n/a		n/a	n/a	n/a		High
Apo	0s	Pah1_pep3	P32567	508	537	FEDSDNEVDTEEKSTPFFAGFGNRITDALS	H	3	12.05	11.86-12.69	79	n/a	n/a	0.073	0.002	868000000	1114.15	n/a	n/a	n/a	n/a	1114.16	n/a	n/a	n/a	n/a	0.974	n/a	n/a		n/a	n/a	n/a		High
Apo	0s	Pah1_pep3	P32567	508	538	FEDSDNEVDTEEKSTPFFAGFGNRITDALSY	H	3	12.91	12.26-12.97	71	n/a	n/a	0.08	0.002	209000000	1168.55	n/a	n/a	n/a	n/a	1168.55	n/a	n/a	n/a	n/a	0.974	n/a	n/a		n/a	n/a	n/a		High
Apo	0s	Pah1_pep3	P32567	514	536	EVDTEEKSTPFFAGFGNRITDAL	H	2	12.32	11.83-12.14	28	n/a	n/a	0.082	0.004	22900000	1273.31	n/a	n/a	n/a	n/a	1273.37	n/a	n/a	n/a	n/a	0.811	n/a	n/a		n/a	n/a	n/a		Medium
Apo	0s	Pah1_pep3	P32567	514	536	EVDTEEKSTPFFAGFGNRITDAL	H	3	12.32	11.65-12.26	55	n/a	n/a	0.049	0.001	148000000	849.248	n/a	n/a	n/a	n/a	849.25	n/a	n/a	n/a	n/a	0.9626	n/a	n/a		n/a	n/a	n/a		High
Apo	0s	Pah1_pep3	P32567	514	537	EVDTEEKSTPFFAGFGNRITDALS	H	2	11.6	11.67-11.70	3	n/a	n/a	0.092	0.003	7980000	1316.97	n/a	n/a	n/a	n/a	1316.91	n/a	n/a	n/a	n/a	0.903	n/a	n/a		n/a	n/a	n/a		High
Apo	0s	Pah1_pep3	P32567	514	537	EVDTEEKSTPFFAGFGNRITDALS	H	3	11.6	11.53-11.64	10	n/a	n/a	0.051	0.001	50800000	878.28	n/a	n/a	n/a	n/a	878.276	n/a	n/a	n/a	n/a	0.9528	n/a	n/a		n/a	n/a	n/a		High
Apo	0s	Pah1_pep3	P32567	518	537	EEKSTPFFAGFGNRITDALS	H	2	11.44	11.32-11.64	28	n/a	n/a	0.071	0.002	38500000	1094.68	n/a	n/a	n/a	n/a	1094.69	n/a	n/a	n/a	n/a	0.9289	n/a	n/a		n/a	n/a	n/a		High
Apo	0s	Pah1_pep3	P32567	526	537	AGFGNRITDALS	H	2	8.08	8.10-8.52	36	n/a	n/a	0.03	0.001	264000000	611.665	n/a	n/a	n/a	n/a	611.668	n/a	n/a	n/a	n/a	0.9791	n/a	n/a		n/a	n/a	n/a		High
Apo	0s	Pah1_pep3	P32567	529	537	GNRITDALS	H	1	6.4	6.07-6.12	4	n/a	n/a	0.056	0.001	7200000	946.986	n/a	n/a	n/a	n/a	947.026	n/a	n/a	n/a	n/a	0.9508	n/a	n/a		n/a	n/a	n/a		High
Apo	0s	Pah1_pep3	P32567	529	537	GNRITDALS	H	2	6.4	5.77-6.34	55	n/a	n/a	0.02	0	459000000	474.017	n/a	n/a	n/a	n/a	474.016	n/a	n/a	n/a	n/a	0.9659	n/a	n/a		n/a	n/a	n/a		High
Apo	0s	Pah1_pep3	P32567	536	547	LSYRTVGIPSSR	H	3	6.78	6.31-7.00	59	n/a	n/a	0.019	0	44800000	446.181	n/a	n/a	n/a	n/a	446.178	n/a	n/a	n/a	n/a	0.9349	n/a	n/a		n/a	n/a	n/a		High
Apo	0s	Pah1_pep3	P32567	537	548	SYRTVGIPSSRI	H	2	6.33	6.52-6.54	3	n/a	n/a	0.034	0.001	15400000	668.753	n/a	n/a	n/a	n/a	668.763	n/a	n/a	n/a	n/a	0.9486	n/a	n/a		n/a	n/a	n/a		High
Apo	0s	Pah1_pep3	P32567	537	548	SYRTVGIPSSRI	H	3	6.33	6.31-7.00	59	n/a	n/a	0.019	0	44900000	446.182	n/a	n/a	n/a	n/a	446.178	n/a	n/a	n/a	n/a	0.9335	n/a	n/a		n/a	n/a	n/a		High
Apo	0s	Pah1_pep3	P32567	537	550	SYRTVGIPSSRIFT	H	2	8.2	5.36-5.91	53	n/a	n/a	0.043	-0.038	351000000	792.87	n/a	n/a	n/a	n/a	792.902	n/a	n/a	n/a	n/a	0.941	n/a	n/a		n/a	n/a	n/a		High
Apo	0s	Pah1_pep3	P32567	537	550	SYRTVGIPSSRIFT	H	3	8.2	8.00-8.32	28	n/a	n/a	0.022	0	8820000	528.915	n/a	n/a	n/a	n/a	528.937	n/a	n/a	n/a	n/a	0.7469	n/a	n/a		n/a	n/a	n/a		Medium
Apo	0s	Pah1_pep3	P32567	537	561	SYRTVGIPSSRIFTINTEGEVHMEL	H	2	11.09	11.06-11.62	49	n/a	n/a	0.103	0.003	50200000	1419.47	n/a	n/a	n/a	n/a	1419.6	n/a	n/a	n/a	n/a	0.8255	n/a	n/a		n/a	n/a	n/a		Medium
Apo	0s	Pah1_pep3	P32567	537	561	SYRTVGIPSSRIFTINTEGEVHMEL	H	3	11.09	10.94-11.68	64	n/a	n/a	0.058	0.001	668000000	946.73	n/a	n/a	n/a	n/a	946.732	n/a	n/a	n/a	n/a	0.9757	n/a	n/a		n/a	n/a	n/a		High
Apo	0s	Pah1_pep3	P32567	537	561	SYRTVGIPSSRIFTINTEGEVHMEL	H	4	11.09	10.99-11.62	55	n/a	n/a	0.038	0	117000000	710.297	n/a	n/a	n/a	n/a	710.301	n/a	n/a	n/a	n/a	0.9527	n/a	n/a		n/a	n/a	n/a		Medium
Apo	0s	Pah1_pep3	P32567	538	548	YRTVGIPSSRI	H	2	6.31	6.27-6.85	50	n/a	n/a	0.031	0	430000000	625.22	n/a	n/a	n/a	n/a	625.224	n/a	n/a	n/a	n/a	0.9759	n/a	n/a		n/a	n/a	n/a		High
Apo	0s	Pah1_pep3	P32567	538	548	YRTVGIPSSRI	H	3	6.31	6.45-6.48	3	n/a	n/a	0.017	0	7140000	417.152	n/a	n/a	n/a	n/a	417.152	n/a	n/a	n/a	n/a	0.9378	n/a	n/a		n/a	n/a	n/a		High
Apo	0s	Pah1_pep3	P32567	538	561	YRTVGIPSSRIFTINTEGEVHMEL	H	2	11.58	10.85-11.27	37	n/a	n/a	0.1	0.004	156000000	1376.04	n/a	n/a	n/a	n/a	1376.06	n/a	n/a	n/a	n/a	0.9372	n/a	n/a		n/a	n/a	n/a		High
Apo	0s	Pah1_pep3	P32567	538	561	YRTVGIPSSRIFTINTEGEVHMEL	H	3	11.58	10.87-11.56	59	n/a	n/a	0.055	0.001	1540000000	917.705	n/a	n/a	n/a	n/a	917.706	n/a	n/a	n/a	n/a	0.9705	n/a	n/a		n/a	n/a	n/a		High
Apo	0s	Pah1_pep3	P32567	538	561	YRTVGIPSSRIFTINTEGEVHMEL	H	4	11.58	10.92-11.36	39	n/a	n/a	0.036	0	203000000	688.525	n/a	n/a	n/a	n/a	688.532	n/a	n/a	n/a	n/a	0.9669	n/a	n/a		n/a	n/a	n/a		High
Apo	0s	Pah1_pep3	P32567	538	576	YRTVGIPSSRIFTINTEGEVHMELLELAGYRSSYIHINE	H	4	13.25	13.20-13.43	24	n/a	n/a	0.073	0.002	30200000	1125.26	n/a	n/a	n/a	n/a	1125.26	n/a	n/a	n/a	n/a	0.9522	n/a	n/a		n/a	n/a	n/a		High
Apo	0s	Pah1_pep3	P32567	539	561	RTVGIPSSRIFTINTEGEVHMEL	H	3	10.69	10.67-11.00	29	n/a	n/a	0.051	0.001	135000000	863.323	n/a	n/a	n/a	n/a	863.315	n/a	n/a	n/a	n/a	0.9379	n/a	n/a		n/a	n/a	n/a		High
Apo	0s	Pah1_pep3	P32567	539	561	RTVGIPSSRIFTINTEGEVHMEL	H	4	10.69	10.78-10.84	6	n/a	n/a	0.031	0.001	5070000	647.71	n/a	n/a	n/a	n/a	647.738	n/a	n/a	n/a	n/a	0.7899	n/a	n/a		n/a	n/a	n/a		Medium
Apo	0s	Pah1_pep3	P32567	562	571	LELAGYRSSY	H	1	7.42	7.68-7.70	2	n/a	n/a	0.079	0.002	2730000	1159.75	n/a	n/a	n/a	n/a	1159.27	n/a	n/a	n/a	n/a	0.7664	n/a	n/a		n/a	n/a	n/a		Low
Apo	0s	Pah1_pep3	P32567	562	571	LELAGYRSSY	H	2	7.42	7.36-8.01	55	n/a	n/a	0.028	0.001	606000000	580.135	n/a	n/a	n/a	n/a	580.139	n/a	n/a	n/a	n/a	0.9729	n/a	n/a		n/a	n/a	n/a		High
Apo	0s	Pah1_pep3	P32567	562	576	LELAGYRSSYIHINE	H	2	8.55	8.46-8.83	33	n/a	n/a	0.052	0.001	675000000	883.466	n/a	n/a	n/a	n/a	883.475	n/a	n/a	n/a	n/a	0.9719	n/a	n/a		n/a	n/a	n/a		High
Apo	0s	Pah1_pep3	P32567	562	576	LELAGYRSSYIHINE	H	3	8.55	8.48-9.12	55	n/a	n/a	0.029	0.001	990000000	589.313	n/a	n/a	n/a	n/a	589.319	n/a	n/a	n/a	n/a	0.9732	n/a	n/a		n/a	n/a	n/a		High
Apo	0s	Pah1_pep3	P32567	562	587	LELAGYRSSYIHINELVDHFFPPVSL	H	3	14.69	14.68-15.21	55	n/a	n/a	0.064	0.002	93000000	1006.82	n/a	n/a	n/a	n/a	1006.81	n/a	n/a	n/a	n/a	0.961	n/a	n/a		n/a	n/a	n/a		High
Apo	0s	Pah1_pep3	P32567	562	587	LELAGYRSSYIHINELVDHFFPPVSL	H	4	14.69	14.68-15.21	55	n/a	n/a	0.041	0.001	13600000	755.397	n/a	n/a	n/a	n/a	755.357	n/a	n/a	n/a	n/a	0.9134	n/a	n/a		n/a	n/a	n/a		Medium
Apo	0s	Pah1_pep3	P32567	563	577	ELAGYRSSYIHINEL	H	3	8.52	8.48-9.12	55	n/a	n/a	0.029	0.001	990000000	589.313	n/a	n/a	n/a	n/a	589.319	n/a	n/a	n/a	n/a	0.9732	n/a	n/a		n/a	n/a	n/a		High
Apo	0s	Pah1_pep3	P32567	565	576	AGYRSSYIHINE	H	2	6.91	6.30-6.95	56	n/a	n/a	0.037	0	666000000	705.759	n/a	n/a	n/a	n/a	705.76	n/a	n/a	n/a	n/a	0.975	n/a	n/a		n/a	n/a	n/a		High
Apo	0s	Pah1_pep3	P32567	565	576	AGYRSSYIHINE	H	3	6.91	6.31-7.14	70	n/a	n/a	0.02	0	340000000	470.837	n/a	n/a	n/a	n/a	470.842	n/a	n/a	n/a	n/a	0.9733	n/a	n/a		n/a	n/a	n/a		Medium
Apo	0s	Pah1_pep3	P32567	565	587	AGYRSSYIHINELVDHFFPPVSL	H	3	13.77	13.68-14.10	47	n/a	n/a	0.052	0.001	47100000	888.345	n/a	n/a	n/a	n/a	888.33	n/a	n/a	n/a	n/a	0.9571	n/a	n/a		n/a	n/a	n/a		High
Apo	0s	Pah1_pep3	P32567	567	576	YRSSYIHINE	H	2	6.21	6.13-6.72	53	n/a	n/a	0.032	0.001	341000000	641.688	n/a	n/a	n/a	n/a	641.695	n/a	n/a	n/a	n/a	0.9675	n/a	n/a		n/a	n/a	n/a		High
Apo	0s	Pah1_pep3	P32567	567	576	YRSSYIHINE	H	3	6.21	6.15-6.36	21	n/a	n/a	0.018	0	28700000	428.139	n/a	n/a	n/a	n/a	428.133	n/a	n/a	n/a	n/a	0.9338	n/a	n/a		n/a	n/a	n/a		Medium
Apo	0s	Pah1_pep3	P32567	577	587	LVDHFFPPVSL	H	1	11.96	11.26-11.80	47	n/a	n/a	0.089	0.003	145000000	1271.48	n/a	n/a	n/a	n/a	1271.48	n/a	n/a	n/a	n/a	0.9512	n/a	n/a		n/a	n/a	n/a		High
Apo	0s	Pah1_pep3	P32567	577	587	LVDHFFPPVSL	H	2	11.96	11.17-12.71	139	n/a	n/a	0.032	0	4830000000	636.241	n/a	n/a	n/a	n/a	636.246	n/a	n/a	n/a	n/a	0.9535	n/a	n/a		n/a	n/a	n/a		High
Apo	0s	Pah1_pep3	P32567	592	611	LRTNTSMVPGSPPNRTLDNF	H	2	8.49	7.80-8.56	66	n/a	n/a	0.073	0.002	606000000	1109.74	n/a	n/a	n/a	n/a	1109.74	n/a	n/a	n/a	n/a	0.9752	n/a	n/a		n/a	n/a	n/a		High
Apo	0s	Pah1_pep3	P32567	592	611	LRTNTSMVPGSPPNRTLDNF	H	3	8.49	7.79-8.58	68	n/a	n/a	0.04	0.001	1760000000	740.159	n/a	n/a	n/a	n/a	740.163	n/a	n/a	n/a	n/a	0.9701	n/a	n/a		n/a	n/a	n/a		High
Apo	0s	Pah1_pep3	P32567	593	611	RTNTSMVPGSPPNRTLDNF	H	2	7.57	7.53-8.04	44	n/a	n/a	0.067	0.002	66500000	1053.23	n/a	n/a	n/a	n/a	1053.16	n/a	n/a	n/a	n/a	0.9316	n/a	n/a		n/a	n/a	n/a		High
Apo	0s	Pah1_pep3	P32567	593	611	RTNTSMVPGSPPNRTLDNF	H	3	7.57	7.60-7.94	30	n/a	n/a	0.037	0	119000000	702.432	n/a	n/a	n/a	n/a	702.444	n/a	n/a	n/a	n/a	0.9655	n/a	n/a		n/a	n/a	n/a		High
Apo	0s	Pah1_pep3	P32567	597	611	SMVPGSPPNRTLDNF	H	2	8.18	7.94-8.48	46	n/a	n/a	0.046	0	81800000	816.927	n/a	n/a	n/a	n/a	816.913	n/a	n/a	n/a	n/a	0.943	n/a	n/a		n/a	n/a	n/a		High
Apo	0s	Pah1_pep3	P32567	611	635	FDSEITSGRKTLFRGNQEEKFTDVN	H	4	8.64	8.58-9.32	62	n/a	n/a	0.039	0	2730000000	730.787	n/a	n/a	n/a	n/a	730.789	n/a	n/a	n/a	n/a	0.935	n/a	n/a		n/a	n/a	n/a		High
Apo	0s	Pah1_pep3	P32567	612	627	DSEITSGRKTLFRGNQ	H	2	5.44	5.56-5.58	3	n/a	n/a	0.054	0.001	9590000	905.474	n/a	n/a	n/a	n/a	905.482	n/a	n/a	n/a	n/a	0.9762	n/a	n/a		n/a	n/a	n/a		Medium
Apo	0s	Pah1_pep3	P32567	612	627	DSEITSGRKTLFRGNQ	H	3	5.44	5.37-5.89	50	n/a	n/a	0.029	0	368000000	603.985	n/a	n/a	n/a	n/a	603.991	n/a	n/a	n/a	n/a	0.9678	n/a	n/a		n/a	n/a	n/a		High
Apo	0s	Pah1_pep3	P32567	612	628	DSEITSGRKTLFRGNQE	H	3	5.55	5.50-6.01	49	n/a	n/a	0.033	0	70400000	647.039	n/a	n/a	n/a	n/a	647.029	n/a	n/a	n/a	n/a	0.9559	n/a	n/a		n/a	n/a	n/a		High
Apo	0s	Pah1_pep3	P32567	612	629	DSEITSGRKTLFRGNQEE	H	3	5.62	5.55-6.04	47	n/a	n/a	0.036	0	74600000	690.105	n/a	n/a	n/a	n/a	690.067	n/a	n/a	n/a	n/a	0.9407	n/a	n/a		n/a	n/a	n/a		High
Apo	0s	Pah1_pep3	P32567	612	631	DSEITSGRKTLFRGNQEEKF	H	2	7.14	7.11-7.45	28	n/a	n/a	0.079	0.002	9650000	1172.36	n/a	n/a	n/a	n/a	1172.27	n/a	n/a	n/a	n/a	0.8726	n/a	n/a		n/a	n/a	n/a		Medium
Apo	0s	Pah1_pep3	P32567	612	631	DSEITSGRKTLFRGNQEEKF	H	3	7.14	7.01-7.49	40	n/a	n/a	0.043	0.001	121000000	781.844	n/a	n/a	n/a	n/a	781.849	n/a	n/a	n/a	n/a	0.969	n/a	n/a		n/a	n/a	n/a		High
Apo	0s	Pah1_pep3	P32567	612	636	DSEITSGRKTLFRGNQEEKFTDVNF	H	2	8.79	8.58-9.19	51	n/a	n/a	0.111	0.003	286000000	1460.55	n/a	n/a	n/a	n/a	1460.57	n/a	n/a	n/a	n/a	0.9392	n/a	n/a		n/a	n/a	n/a		High
Apo	0s	Pah1_pep3	P32567	612	636	DSEITSGRKTLFRGNQEEKFTDVNF	H	3	8.79	8.63-8.99	32	n/a	n/a	0.06	0.001	4010000000	974.047	n/a	n/a	n/a	n/a	974.049	n/a	n/a	n/a	n/a	0.9404	n/a	n/a		n/a	n/a	n/a		High
Apo	0s	Pah1_pep3	P32567	612	636	DSEITSGRKTLFRGNQEEKFTDVNF	H	4	8.79	8.58-9.32	62	n/a	n/a	0.039	0	2710000000	730.787	n/a	n/a	n/a	n/a	730.789	n/a	n/a	n/a	n/a	0.9348	n/a	n/a		n/a	n/a	n/a		High
Apo	0s	Pah1_pep3	P32567	615	636	ITSGRKTLFRGNQEEKFTDVNF	H	3	8.51	8.49-8.73	23	n/a	n/a	0.05	0.001	207000000	863.619	n/a	n/a	n/a	n/a	863.623	n/a	n/a	n/a	n/a	0.9682	n/a	n/a		n/a	n/a	n/a		High
Apo	0s	Pah1_pep3	P32567	615	636	ITSGRKTLFRGNQEEKFTDVNF	H	4	8.51	8.48-8.53	6	n/a	n/a	0.032	0	10800000	647.957	n/a	n/a	n/a	n/a	647.969	n/a	n/a	n/a	n/a	0.944	n/a	n/a		n/a	n/a	n/a		High
Apo	0s	Pah1_pep3	P32567	624	636	RGNQEEKFTDVNF	H	2	7.91	5.37-5.91	52	n/a	n/a	0.044	0.017	364000000	792.815	n/a	n/a	n/a	n/a	792.837	n/a	n/a	n/a	n/a	0.9593	n/a	n/a		n/a	n/a	n/a		High
Apo	0s	Pah1_pep3	P32567	624	636	RGNQEEKFTDVNF	H	3	7.91	5.83-6.17	34	n/a	n/a	0.024	0.011	52400000	528.88	n/a	n/a	n/a	n/a	528.894	n/a	n/a	n/a	n/a	0.9505	n/a	n/a		n/a	n/a	n/a		High
Apo	0s	Pah1_pep3	P32567	628	636	EEKFTDVNF	H	2	8.23	8.32-8.52	18	n/a	n/a	0.027	0.001	157000000	565.098	n/a	n/a	n/a	n/a	565.102	n/a	n/a	n/a	n/a	0.9682	n/a	n/a		n/a	n/a	n/a		High
Apo	0s	Pah1_pep3	P32567	637	643	WRDPLVD	H	1	9.1	8.76-8.78	3	n/a	n/a	0.053	0.001	56300000	901.046	n/a	n/a	n/a	n/a	900.998	n/a	n/a	n/a	n/a	0.9522	n/a	n/a		n/a	n/a	n/a		Medium
Apo	0s	Pah1_pep3	P32567	637	643	WRDPLVD	H	2	9.1	8.58-9.12	46	n/a	n/a	0.019	0	1330000000	450.992	n/a	n/a	n/a	n/a	451.003	n/a	n/a	n/a	n/a	0.9672	n/a	n/a		n/a	n/a	n/a		High
Apo	0s	Pah1_pep3	P32567	637	647	WRDPLVDIDNL	H	1	12.22	11.94-12.21	25	n/a	n/a	0.098	0.003	67800000	1356.45	n/a	n/a	n/a	n/a	1356.51	n/a	n/a	n/a	n/a	0.9536	n/a	n/a		n/a	n/a	n/a		High
Apo	0s	Pah1_pep3	P32567	637	647	WRDPLVDIDNL	H	2	12.22	11.72-12.66	88	n/a	n/a	0.036	0	4030000000	678.753	n/a	n/a	n/a	n/a	678.756	n/a	n/a	n/a	n/a	0.949	n/a	n/a		n/a	n/a	n/a		High
Apo	0s	Pah1_pep3	P32567	661	701	DTDVSQQSNISRNRANSVKTAKVTKAPQRNVSGSTNNNEVL	H	4	4.96	4.96-5.18	22	n/a	n/a	0.072	0.002	59300000	1108.46	n/a	n/a	n/a	n/a	1108.44	n/a	n/a	n/a	n/a	0.9626	n/a	n/a		n/a	n/a	n/a		High
Apo	0s	Pah1_pep3	P32567	661	701	DTDVSQQSNISRNRANSVKTAKVTKAPQRNVSGSTNNNEVL	H	5	4.96	4.95-5.17	22	n/a	n/a	0.052	0.001	28800000	886.944	n/a	n/a	n/a	n/a	886.956	n/a	n/a	n/a	n/a	0.9605	n/a	n/a		n/a	n/a	n/a		High
Apo	0s	Pah1_pep3	P32567	678	701	VKTAKVTKAPQRNVSGSTNNNEVL	H	3	4.55	4.41-4.91	47	n/a	n/a	0.048	0	15500000	852.932	n/a	n/a	n/a	n/a	852.956	n/a	n/a	n/a	n/a	0.9405	n/a	n/a		n/a	n/a	n/a		High
Apo	0s	Pah1_pep3	P32567	702	712	AASSDVENASD	H	1	3.31	3.17-3.53	46	n/a	n/a	0.068	0.002	24400000	1065.96	n/a	n/a	n/a	n/a	1066.01	n/a	n/a	n/a	n/a	0.9655	n/a	n/a		n/a	n/a	n/a		High
Apo	0s	Pah1_pep3	P32567	702	739	AASSDVENASDLVSSHSSSGSTPNKSTMSKGDIGKQIY	H	3	6.93	6.81-7.30	41	n/a	n/a	0.09	0.003	26400000	1282.34	n/a	n/a	n/a	n/a	1282.36	n/a	n/a	n/a	n/a	0.9308	n/a	n/a		n/a	n/a	n/a		High
Apo	0s	Pah1_pep3	P32567	702	739	AASSDVENASDLVSSHSSSGSTPNKSTMSKGDIGKQIY	H	4	6.93	6.74-7.37	52	n/a	n/a	0.059	0.001	59300000	962.014	n/a	n/a	n/a	n/a	962.021	n/a	n/a	n/a	n/a	0.9658	n/a	n/a		n/a	n/a	n/a		High
Apo	0s	Pah1_pep3	P32567	714	739	VSSHSSSGSTPNKSTMSKGDIGKQIY	H	3	5.14	4.97-5.43	45	n/a	n/a	0.052	0.001	21700000	895.62	n/a	n/a	n/a	n/a	895.643	n/a	n/a	n/a	n/a	0.951	n/a	n/a		n/a	n/a	n/a		High
Apo	0s	Pah1_pep3	P32567	740	751	LELGSPLASPKL	H	1	8.7	8.69-8.71	3	n/a	n/a	0.082	0.007	947000	1224.96	n/a	n/a	n/a	n/a	1225.46	n/a	n/a	n/a	n/a	0.6248	n/a	n/a		n/a	n/a	n/a		Medium
Apo	0s	Pah1_pep3	P32567	740	751	LELGSPLASPKL	H	2	8.7	8.68-8.94	23	n/a	n/a	0.03	0	102000000	613.224	n/a	n/a	n/a	n/a	613.232	n/a	n/a	n/a	n/a	0.9656	n/a	n/a		n/a	n/a	n/a		High
Apo	0s	Pah1_pep3	P32567	740	756	LELGSPLASPKLRYLDD	H	2	9.36	9.36-9.65	26	n/a	n/a	0.057	0.002	168000000	944.574	n/a	n/a	n/a	n/a	944.578	n/a	n/a	n/a	n/a	0.9668	n/a	n/a		n/a	n/a	n/a		High
Apo	0s	Pah1_pep3	P32567	740	756	LELGSPLASPKLRYLDD	H	3	9.36	9.30-9.76	40	n/a	n/a	0.031	0.001	335000000	630.06	n/a	n/a	n/a	n/a	630.055	n/a	n/a	n/a	n/a	0.9662	n/a	n/a		n/a	n/a	n/a		High
Apo	0s	Pah1_pep3	P32567	740	757	LELGSPLASPKLRYLDDM	H	2	10.73	10.78-10.91	12	n/a	n/a	0.064	0.003	20200000	1010.18	n/a	n/a	n/a	n/a	1010.18	n/a	n/a	n/a	n/a	0.9214	n/a	n/a		n/a	n/a	n/a		Medium
Apo	0s	Pah1_pep3	P32567	740	757	LELGSPLASPKLRYLDDM	H	3	10.73	10.70-10.99	25	n/a	n/a	0.035	0.001	61900000	673.768	n/a	n/a	n/a	n/a	673.787	n/a	n/a	n/a	n/a	0.9314	n/a	n/a		n/a	n/a	n/a		High
Apo	0s	Pah1_pep3	P32567	757	775	MDDEDSNYNRTKSRRASSA	H	3	3.61	3.51-3.59	11	n/a	n/a	0.04	0.001	11900000	735.561	n/a	n/a	n/a	n/a	735.431	n/a	n/a	n/a	n/a	0.8725	n/a	n/a		n/a	n/a	n/a		High
Apo	0s	Pah1_pep3	P32567	757	783	MDDEDSNYNRTKSRRASSAAATSIDKE	H	3	4.27	4.21-4.45	26	n/a	n/a	0.063	0.001	41300000	1007.38	n/a	n/a	n/a	n/a	1007.39	n/a	n/a	n/a	n/a	0.9732	n/a	n/a		n/a	n/a	n/a		High
Apo	0s	Pah1_pep3	P32567	757	783	MDDEDSNYNRTKSRRASSAAATSIDKE	H	4	4.27	4.21-4.48	28	n/a	n/a	0.041	0	67000000	755.791	n/a	n/a	n/a	n/a	755.792	n/a	n/a	n/a	n/a	0.9757	n/a	n/a		n/a	n/a	n/a		High
Apo	0s	Pah1_pep3	P32567	758	783	DDEDSNYNRTKSRRASSAAATSIDKE	H	4	4.04	3.96-4.20	24	n/a	n/a	0.039	0	17500000	723.005	n/a	n/a	n/a	n/a	722.993	n/a	n/a	n/a	n/a	0.941	n/a	n/a		n/a	n/a	n/a		High
Apo	0s	Pah1_pep3	P32567	765	783	NRTKSRRASSAAATSIDKE	H	3	3.73	3.52-3.89	46	n/a	n/a	0.036	0.001	29500000	684.065	n/a	n/a	n/a	n/a	684.078	n/a	n/a	n/a	n/a	0.9707	n/a	n/a		n/a	n/a	n/a		High
Apo	0s	Pah1_pep3	P32567	784	800	FKKLSVSKAGAPTRIVS	H	3	5.31	5.32-5.48	16	n/a	n/a	0.029	0	12200000	597.369	n/a	n/a	n/a	n/a	597.384	n/a	n/a	n/a	n/a	0.9616	n/a	n/a		n/a	n/a	n/a		High
Apo	20.00s	Pah1_apo_20s	P32567	3	28	YVGRALGSVSKTWSSINPATLSGAID	H	2	10.39	10.68-10.95	52	n/a	n/a	0.09	0.003	4740000	1334.02	n/a	n/a	n/a	n/a	1334.08	n/a	n/a	n/a	n/a	0.863	7.587	16.86	73.305	n/a	n/a	n/a		High
Apo	20.00s	Pah1_apo_20s	P32567	3	28	YVGRALGSVSKTWSSINPATLSGAID	H	3	10.39	10.62-11.04	80	n/a	n/a	0.049	-0.013	109000000	886.453	n/a	n/a	n/a	n/a	886.342	n/a	n/a	n/a	n/a	0.3534	0	0	0	n/a	n/a	n/a		Low
Apo	20.00s	Pah1_apo_20s	P32567	8	28	LGSVSKTWSSINPATLSGAID	H	2	10.05	7.99-8.55	104	n/a	n/a	0.078	-0.033	38900000	1058.33	n/a	n/a	n/a	n/a	1058.35	n/a	n/a	n/a	n/a	0.8541	5.081	11.29	62.723	n/a	n/a	n/a		High
Apo	20.00s	Pah1_apo_20s	P32567	15	51	WSSINPATLSGAIDVIVVEHPDGRLSCSPFHVRFGKF	H	4	13.43	13.66-13.80	26	n/a	n/a	0.065	0.001	3760000	1013.15	n/a	n/a	n/a	n/a	1013.13	n/a	n/a	n/a	n/a	0.9023	2.006	8.913	27.855	n/a	n/a	n/a		High
Apo	20.00s	Pah1_apo_20s	P32567	15	51	WSSINPATLSGAIDVIVVEHPDGRLSCSPFHVRFGKF	H	5	13.43	13.64-13.66	5	n/a	n/a	0.046	-0.001	322000	810.747	n/a	n/a	n/a	n/a	810.751	n/a	n/a	n/a	n/a	0.7855	1.622	9.011	28.158	n/a	n/a	n/a		Medium
Apo	20.00s	Pah1_apo_20s	P32567	29	39	VIVVEHPDGRL	H	2	6.64	6.57-7.09	98	n/a	n/a	0.033	0.001	185000000	617.911	n/a	n/a	n/a	n/a	617.888	n/a	n/a	n/a	n/a	0.9145	0.194	0.431	5.391	n/a	n/a	n/a		High
Apo	20.00s	Pah1_apo_20s	P32567	29	39	VIVVEHPDGRL	H	3	6.64	6.68-6.93	47	n/a	n/a	0.017	0	69300000	412.26	n/a	n/a	n/a	n/a	412.26	n/a	n/a	n/a	n/a	0.9568	0.116	0.387	4.834	n/a	n/a	n/a		Medium
Apo	20.00s	Pah1_apo_20s	P32567	29	51	VIVVEHPDGRLSCSPFHVRFGKF	H	2	10.1	10.63-10.79	31	n/a	n/a	0.097	0.002	8070000	1315.65	n/a	n/a	n/a	n/a	1315.72	n/a	n/a	n/a	n/a	0.8749	1.197	2.66	14.002	n/a	n/a	n/a		High
Apo	20.00s	Pah1_apo_20s	P32567	29	51	VIVVEHPDGRLSCSPFHVRFGKF	H	3	10.1	10.49-11.05	106	n/a	n/a	0.051	0.001	375000000	877.457	n/a	n/a	n/a	n/a	877.458	n/a	n/a	n/a	n/a	0.9721	0.776	2.586	13.608	n/a	n/a	n/a		High
Apo	20.00s	Pah1_apo_20s	P32567	29	51	VIVVEHPDGRLSCSPFHVRFGKF	H	4	10.1	10.54-10.93	73	n/a	n/a	0.034	0.001	371000000	658.354	n/a	n/a	n/a	n/a	658.345	n/a	n/a	n/a	n/a	0.9661	0.587	2.61	13.739	n/a	n/a	n/a		High
Apo	20.00s	Pah1_apo_20s	P32567	29	51	VIVVEHPDGRLSCSPFHVRFGKF	H	5	10.1	10.55-10.82	52	n/a	n/a	0.024	0.001	160000000	526.881	n/a	n/a	n/a	n/a	526.877	n/a	n/a	n/a	n/a	0.9685	0.466	2.591	13.638	n/a	n/a	n/a		High
Apo	20.00s	Pah1_apo_20s	P32567	29	51	VIVVEHPDGRLSCSPFHVRFGKF	H	6	10.1	10.60-10.85	48	n/a	n/a	0.019	0	27800000	439.245	n/a	n/a	n/a	n/a	439.232	n/a	n/a	n/a	n/a	0.932	0.398	2.653	13.964	n/a	n/a	n/a		High
Apo	20.00s	Pah1_apo_20s	P32567	29	63	VIVVEHPDGRLSCSPFHVRFGKFQILKPSQKKVQV	H	3	9.71	10.06-10.32	49	n/a	n/a	0.11	-0.092	8720000	1345.54	n/a	n/a	n/a	n/a	1345.43	n/a	n/a	n/a	n/a	0.7304	0	0	0	n/a	n/a	n/a		Low
Apo	20.00s	Pah1_apo_20s	P32567	29	63	VIVVEHPDGRLSCSPFHVRFGKFQILKPSQKKVQV	H	7	9.71	10.11-10.30	37	n/a	n/a	0.029	0	25300000	574.172	n/a	n/a	n/a	n/a	574.168	n/a	n/a	n/a	n/a	0.9435	1.064	8.277	27.589	n/a	n/a	n/a		High
Apo	20.00s	Pah1_apo_20s	P32567	30	39	IVVEHPDGRL	H	2	6.09	5.96-6.36	73	n/a	n/a	0.027	0.001	96900000	568.338	n/a	n/a	n/a	n/a	568.328	n/a	n/a	n/a	n/a	0.9596	0.189	0.42	5.999	n/a	n/a	n/a		High
Apo	20.00s	Pah1_apo_20s	P32567	30	51	IVVEHPDGRLSCSPFHVRFGKF	H	2	10.44	10.61-10.78	34	n/a	n/a	0.087	0.002	5210000	1266.05	n/a	n/a	n/a	n/a	1266.14	n/a	n/a	n/a	n/a	0.8896	1.13	2.511	13.952	n/a	n/a	n/a		High
Apo	20.00s	Pah1_apo_20s	P32567	30	51	IVVEHPDGRLSCSPFHVRFGKF	H	3	10.44	10.58-10.60	3	n/a	n/a	0.048	0.001	17500000	844.421	n/a	n/a	n/a	n/a	844.415	n/a	n/a	n/a	n/a	0.9587	0.777	2.592	14.398	n/a	n/a	n/a		High
Apo	20.00s	Pah1_apo_20s	P32567	30	51	IVVEHPDGRLSCSPFHVRFGKF	H	4	10.44	10.46-10.68	42	n/a	n/a	0.032	0.001	189000000	633.563	n/a	n/a	n/a	n/a	633.566	n/a	n/a	n/a	n/a	0.9549	0.584	2.595	14.417	n/a	n/a	n/a		High
Apo	20.00s	Pah1_apo_20s	P32567	30	51	IVVEHPDGRLSCSPFHVRFGKF	H	5	10.44	10.41-10.73	61	n/a	n/a	0.022	0.001	106000000	507.056	n/a	n/a	n/a	n/a	507.055	n/a	n/a	n/a	n/a	0.968	0.472	2.621	14.56	n/a	n/a	n/a		High
Apo	20.00s	Pah1_apo_20s	P32567	30	51	IVVEHPDGRLSCSPFHVRFGKF	H	6	10.44	10.54-10.60	12	n/a	n/a	0.017	0	4510000	422.707	n/a	n/a	n/a	n/a	422.701	n/a	n/a	n/a	n/a	0.9127	0.393	2.62	14.553	n/a	n/a	n/a		Medium
Apo	20.00s	Pah1_apo_20s	P32567	30	63	IVVEHPDGRLSCSPFHVRFGKFQILKPSQKKVQV	H	3	9.61	9.99-10.18	36	n/a	n/a	0.086	0.001	3600000	1305.4	n/a	n/a	n/a	n/a	1305.52	n/a	n/a	n/a	n/a	0.8276	2.583	8.609	29.686	n/a	n/a	n/a		Medium
Apo	20.00s	Pah1_apo_20s	P32567	30	63	IVVEHPDGRLSCSPFHVRFGKFQILKPSQKKVQV	H	5	9.61	9.99-10.19	37	n/a	n/a	0.044	0.001	26300000	783.625	n/a	n/a	n/a	n/a	783.634	n/a	n/a	n/a	n/a	0.9105	1.472	8.179	28.202	n/a	n/a	n/a		High
Apo	20.00s	Pah1_apo_20s	P32567	30	63	IVVEHPDGRLSCSPFHVRFGKFQILKPSQKKVQV	H	6	9.61	10.02-10.28	49	n/a	n/a	0.033	0.001	28900000	653.152	n/a	n/a	n/a	n/a	653.207	n/a	n/a	n/a	n/a	0.7652	1.215	8.098	27.924	n/a	n/a	n/a		Medium
Apo	20.00s	Pah1_apo_20s	P32567	30	64	IVVEHPDGRLSCSPFHVRFGKFQILKPSQKKVQVF	H	4	10.15	10.68-10.83	30	n/a	n/a	0.066	0.001	6780000	1016.05	n/a	n/a	n/a	n/a	1016.09	n/a	n/a	n/a	n/a	0.8778	1.848	8.213	27.376	n/a	n/a	n/a		High
Apo	20.00s	Pah1_apo_20s	P32567	30	67	IVVEHPDGRLSCSPFHVRFGKFQILKPSQKKVQVFINE	H	4	10.05	10.65-10.93	52	n/a	n/a	0.058	-0.002	40400000	1105.5	n/a	n/a	n/a	n/a	1105.04	n/a	n/a	n/a	n/a	0.5301	2.208	9.813	29.738	n/a	n/a	n/a		Medium
Apo	20.00s	Pah1_apo_20s	P32567	30	67	IVVEHPDGRLSCSPFHVRFGKFQILKPSQKKVQVFINE	H	5	10.05	10.57-10.87	57	n/a	n/a	0.04	-0.002	59700000	884.516	n/a	n/a	n/a	n/a	884.214	n/a	n/a	n/a	n/a	0.5041	0	0	0	n/a	n/a	n/a		Medium
Apo	20.00s	Pah1_apo_20s	P32567	30	67	IVVEHPDGRLSCSPFHVRFGKFQILKPSQKKVQVFINE	H	6	10.05	10.42-11.18	143	n/a	n/a	0.035	-0.001	45600000	737.276	n/a	n/a	n/a	n/a	737.069	n/a	n/a	n/a	n/a	0.5534	0	0	0	n/a	n/a	n/a		Medium
Apo	20.00s	Pah1_apo_20s	P32567	40	51	SCSPFHVRFGKF	H	3	9.58	10.06-10.72	123	n/a	n/a	0.02	0	123000000	472.253	n/a	n/a	n/a	n/a	472.277	n/a	n/a	n/a	n/a	0.9324	0.707	2.358	26.201	n/a	n/a	n/a		High
Apo	20.00s	Pah1_apo_20s	P32567	40	51	SCSPFHVRFGKF	H	4	9.58	10.30-10.32	6	n/a	n/a	0.012	0	1270000	354.585	n/a	n/a	n/a	n/a	354.495	n/a	n/a	n/a	n/a	0.6967	0	0	0	n/a	n/a	n/a		Medium
Apo	20.00s	Pah1_apo_20s	P32567	42	51	SPFHVRFGKF	H	2	9.71	8.60-8.77	34	n/a	n/a	0.03	-0.014	34000000	613.084	n/a	n/a	n/a	n/a	612.988	n/a	n/a	n/a	n/a	0.912	1.402	3.115	38.941	n/a	n/a	n/a		High
Apo	20.00s	Pah1_apo_20s	P32567	52	63	QILKPSQKKVQV	H	2	4.96	4.87-5.23	67	n/a	n/a	0.039	0.001	207000000	700.722	n/a	n/a	n/a	n/a	700.729	n/a	n/a	n/a	n/a	0.9379	1.875	4.167	46.304	n/a	n/a	n/a		High
Apo	20.00s	Pah1_apo_20s	P32567	52	63	QILKPSQKKVQV	H	3	4.96	4.88-5.24	66	n/a	n/a	0.02	0	221000000	467.496	n/a	n/a	n/a	n/a	467.494	n/a	n/a	n/a	n/a	0.9561	1.26	4.199	46.651	n/a	n/a	n/a		High
Apo	20.00s	Pah1_apo_20s	P32567	52	64	QILKPSQKKVQVF	H	2	6.74	7.09-7.29	39	n/a	n/a	0.043	0.001	33600000	774.289	n/a	n/a	n/a	n/a	774.284	n/a	n/a	n/a	n/a	0.9544	0	0	0	n/a	n/a	n/a		Medium
Apo	20.00s	Pah1_apo_20s	P32567	52	64	QILKPSQKKVQVF	H	3	6.74	7.15-7.18	6	n/a	n/a	0.023	0	7500000	516.555	n/a	n/a	n/a	n/a	516.564	n/a	n/a	n/a	n/a	0.9045	1.266	4.22	42.198	n/a	n/a	n/a		High
Apo	20.00s	Pah1_apo_20s	P32567	52	67	QILKPSQKKVQVFINE	H	2	7.37	7.35-7.81	84	n/a	n/a	0.058	0.001	101000000	952.53	n/a	n/a	n/a	n/a	952.505	n/a	n/a	n/a	n/a	0.9631	1.91	4.244	32.648	n/a	n/a	n/a		High
Apo	20.00s	Pah1_apo_20s	P32567	52	67	QILKPSQKKVQVFINE	H	3	7.37	7.18-7.95	143	n/a	n/a	0.032	0.001	415000000	635.373	n/a	n/a	n/a	n/a	635.344	n/a	n/a	n/a	n/a	0.9387	1.284	4.281	32.934	n/a	n/a	n/a		High
Apo	20.00s	Pah1_apo_20s	P32567	52	83	QILKPSQKKVQVFINEKLSNMPMKLSDSGEAY	H	3	9.85	10.32-10.67	66	n/a	n/a	0.085	0.001	16400000	1220.61	n/a	n/a	n/a	n/a	1220.59	n/a	n/a	n/a	n/a	0.907	2.198	7.325	26.161	n/a	n/a	n/a		High
Apo	20.00s	Pah1_apo_20s	P32567	52	83	QILKPSQKKVQVFINEKLSNMPMKLSDSGEAY	H	4	9.85	10.31-10.69	71	n/a	n/a	0.055	0.001	56900000	915.767	n/a	n/a	n/a	n/a	915.678	n/a	n/a	n/a	n/a	0.8977	1.697	7.542	26.934	n/a	n/a	n/a		High
Apo	20.00s	Pah1_apo_20s	P32567	52	84	QILKPSQKKVQVFINEKLSNMPMKLSDSGEAYF	H	3	10.8	11.40-11.44	10	n/a	n/a	0.086	0.002	2190000	1269.61	n/a	n/a	n/a	n/a	1269.63	n/a	n/a	n/a	n/a	0.8943	2.142	7.14	24.619	n/a	n/a	n/a		High
Apo	20.00s	Pah1_apo_20s	P32567	52	84	QILKPSQKKVQVFINEKLSNMPMKLSDSGEAYF	H	4	10.8	11.20-11.47	51	n/a	n/a	0.059	0.001	37000000	952.485	n/a	n/a	n/a	n/a	952.501	n/a	n/a	n/a	n/a	0.9418	1.608	7.149	24.651	n/a	n/a	n/a		High
Apo	20.00s	Pah1_apo_20s	P32567	64	82	FINEKLSNMPMKLSDSGEA	H	2	8.06	8.52-8.52	1	n/a	n/a	0.071	0.029	262000	1058.1	n/a	n/a	n/a	n/a	1058.23	n/a	n/a	n/a	n/a	0.7591	1.488	3.308	20.673	n/a	n/a	n/a		Medium
Apo	20.00s	Pah1_apo_20s	P32567	64	82	FINEKLSNMPMKLSDSGEA	H	3	8.06	8.51-8.53	4	n/a	n/a	0.038	0.02	1330000	705.875	n/a	n/a	n/a	n/a	705.849	n/a	n/a	n/a	n/a	0.797	1.081	3.604	22.523	n/a	n/a	n/a		Medium
Apo	20.00s	Pah1_apo_20s	P32567	64	84	FINEKLSNMPMKLSDSGEAYF	H	2	10.47	10.78-11.29	95	n/a	n/a	0.083	0.002	42400000	1213.41	n/a	n/a	n/a	n/a	1213.43	n/a	n/a	n/a	n/a	0.9379	1.536	3.414	18.965	n/a	n/a	n/a		High
Apo	20.00s	Pah1_apo_20s	P32567	64	84	FINEKLSNMPMKLSDSGEAYF	H	3	10.47	10.86-11.48	116	n/a	n/a	0.046	0.001	160000000	809.307	n/a	n/a	n/a	n/a	809.29	n/a	n/a	n/a	n/a	0.9543	1.047	3.49	19.39	n/a	n/a	n/a		High
Apo	20.00s	Pah1_apo_20s	P32567	65	83	INEKLSNMPMKLSDSGEAY	H	2	7.81	8.27-8.53	50	n/a	n/a	0.067	0.001	11300000	1066.31	n/a	n/a	n/a	n/a	1066.27	n/a	n/a	n/a	n/a	0.8963	1.48	3.288	20.552	n/a	n/a	n/a		High
Apo	20.00s	Pah1_apo_20s	P32567	65	83	INEKLSNMPMKLSDSGEAY	H	3	7.81	8.25-8.46	39	n/a	n/a	0.038	0.001	18800000	711.211	n/a	n/a	n/a	n/a	711.19	n/a	n/a	n/a	n/a	0.8928	1.049	3.497	21.854	n/a	n/a	n/a		Medium
Apo	20.00s	Pah1_apo_20s	P32567	68	82	KLSNMPMKLSDSGEA	H	2	6.37	6.81-6.97	31	n/a	n/a	0.046	0	9050000	806.269	n/a	n/a	n/a	n/a	806.235	n/a	n/a	n/a	n/a	0.8961	1.301	2.892	24.097	n/a	n/a	n/a		Medium
Apo	20.00s	Pah1_apo_20s	P32567	68	83	KLSNMPMKLSDSGEAY	H	2	7.3	7.81-7.89	16	n/a	n/a	0.048	0.001	57700000	887.813	n/a	n/a	n/a	n/a	887.623	n/a	n/a	n/a	n/a	0.822	0	0	0	n/a	n/a	n/a		Medium
Apo	20.00s	Pah1_apo_20s	P32567	68	83	KLSNMPMKLSDSGEAY	H	3	7.3	7.78-7.89	21	n/a	n/a	0.028	0.001	40100000	592.115	n/a	n/a	n/a	n/a	592.082	n/a	n/a	n/a	n/a	0.9475	0.772	2.574	19.803	n/a	n/a	n/a		High
Apo	20.00s	Pah1_apo_20s	P32567	68	84	KLSNMPMKLSDSGEAYF	H	2	9.36	9.96-9.98	5	n/a	n/a	0.059	0.001	11800000	961.252	n/a	n/a	n/a	n/a	961.196	n/a	n/a	n/a	n/a	0.948	1.14	2.534	18.097	n/a	n/a	n/a		High
Apo	20.00s	Pah1_apo_20s	P32567	68	84	KLSNMPMKLSDSGEAYF	H	3	9.36	9.80-10.22	79	n/a	n/a	0.033	0.001	138000000	641.171	n/a	n/a	n/a	n/a	641.139	n/a	n/a	n/a	n/a	0.9367	0.754	2.513	17.953	n/a	n/a	n/a		High
Apo	20.00s	Pah1_apo_20s	P32567	84	99	FVFEMGDQVTDVPDEL	H	1	12.16	0.00-0.00	0	n/a	n/a														0	n/a	n/a	n/a	n/a	n/a	n/a		Low
Apo	20.00s	Pah1_apo_20s	P32567	84	99	FVFEMGDQVTDVPDEL	H	2	12.16	12.57-13.52	174	n/a	n/a	0.055	0.001	295000000	924.136	n/a	n/a	n/a	n/a	924.107	n/a	n/a	n/a	n/a	0.9567	2.637	5.86	45.077	n/a	n/a	n/a		High
Apo	20.00s	Pah1_apo_20s	P32567	85	99	VFEMGDQVTDVPDEL	H	1	10.9	0.00-0.00	0	n/a	n/a														0	n/a	n/a	n/a	n/a	n/a	n/a		Low
Apo	20.00s	Pah1_apo_20s	P32567	85	99	VFEMGDQVTDVPDEL	H	2	10.9	0.00-0.00	0	n/a	n/a														0	n/a	n/a	n/a	n/a	n/a	n/a		Low
Apo	20.00s	Pah1_apo_20s	P32567	119	147	ILEGGTEGEGEGENENKKKEKKVLEEPDF	H	3	7.19	7.60-7.80	36	n/a	n/a	0.071	0.001	12700000	1084.28	n/a	n/a	n/a	n/a	1084.28	n/a	n/a	n/a	n/a	0.9241	5.419	18.062	69.468	n/a	n/a	n/a		High
Apo	20.00s	Pah1_apo_20s	P32567	119	147	ILEGGTEGEGEGENENKKKEKKVLEEPDF	H	4	7.19	7.63-7.64	3	n/a	n/a	0.045	0	1270000	813.531	n/a	n/a	n/a	n/a	813.574	n/a	n/a	n/a	n/a	0.9131	4.158	18.478	71.07	n/a	n/a	n/a		High
Apo	20.00s	Pah1_apo_20s	P32567	121	147	EGGTEGEGEGENENKKKEKKVLEEPDF	H	2	6.45	6.88-7.21	61	n/a	n/a	0.113	0.001	14000000	1512.06	n/a	n/a	n/a	n/a	1512.13	n/a	n/a	n/a	n/a	0.9263	0	0	0	n/a	n/a	n/a		Medium
Apo	20.00s	Pah1_apo_20s	P32567	121	147	EGGTEGEGEGENENKKKEKKVLEEPDF	H	3	6.45	6.80-7.12	60	n/a	n/a	0.07	0.001	405000000	1008.4	n/a	n/a	n/a	n/a	1008.41	n/a	n/a	n/a	n/a	0.9119	5.019	16.73	69.71	n/a	n/a	n/a		High
Apo	20.00s	Pah1_apo_20s	P32567	121	147	EGGTEGEGEGENENKKKEKKVLEEPDF	H	4	6.45	6.73-7.45	133	n/a	n/a	0.042	0.001	584000000	756.546	n/a	n/a	n/a	n/a	756.556	n/a	n/a	n/a	n/a	0.9504	3.753	16.682	69.508	n/a	n/a	n/a		High
Apo	20.00s	Pah1_apo_20s	P32567	121	148	EGGTEGEGEGENENKKKEKKVLEEPDFL	H	3	7.97	8.36-8.89	99	n/a	n/a	0.067	0.001	111000000	1046.26	n/a	n/a	n/a	n/a	1046.27	n/a	n/a	n/a	n/a	0.9604	5.156	17.188	68.752	n/a	n/a	n/a		High
Apo	20.00s	Pah1_apo_20s	P32567	121	148	EGGTEGEGEGENENKKKEKKVLEEPDFL	H	4	7.97	8.44-8.95	95	n/a	n/a	0.044	0.001	130000000	784.895	n/a	n/a	n/a	n/a	784.923	n/a	n/a	n/a	n/a	0.9378	3.815	16.954	67.817	n/a	n/a	n/a		Medium
Apo	20.00s	Pah1_apo_20s	P32567	219	235	LDTEGYKPNKNMMHDTD	H	3	5.41	5.56-5.96	74	n/a	n/a	0.035	0.001	337000000	673.481	n/a	n/a	n/a	n/a	673.495	n/a	n/a	n/a	n/a	0.9669	2.753	9.178	65.556	n/a	n/a	n/a		High
Apo	20.00s	Pah1_apo_20s	P32567	219	238	LDTEGYKPNKNMMHDTDIQL	H	3	8.76	8.67-9.03	68	n/a	n/a	0.042	0.001	322000000	791.808	n/a	n/a	n/a	n/a	791.794	n/a	n/a	n/a	n/a	0.9587	2.931	9.769	57.463	n/a	n/a	n/a		High
Apo	20.00s	Pah1_apo_20s	P32567	219	249	LDTEGYKPNKNMMHDTDIQLKQLLKDEFGND	H	3	11.51	10.37-10.45	16	n/a	n/a	0.09	0.062	6290000	1220.54	n/a	n/a	n/a	n/a	1220.53	n/a	n/a	n/a	n/a	0.8768	2.186	7.286	26.022	n/a	n/a	n/a		High
Apo	20.00s	Pah1_apo_20s	P32567	219	249	LDTEGYKPNKNMMHDTDIQLKQLLKDEFGND	H	4	11.51	10.99-11.27	52	n/a	n/a	0.055	0.044	440000	916.355	n/a	n/a	n/a	n/a	915.78	n/a	n/a	n/a	n/a	0.3693	2.338	10.393	37.119	n/a	n/a	n/a		Low
Apo	20.00s	Pah1_apo_20s	P32567	219	254	LDTEGYKPNKNMMHDTDIQLKQLLKDEFGNDSDISS	H	3	11.34	11.79-11.95	31	n/a	n/a	0.1	0.001	5350000	1386.95	n/a	n/a	n/a	n/a	1386.88	n/a	n/a	n/a	n/a	0.886	5.445	18.15	55.001	n/a	n/a	n/a		High
Apo	20.00s	Pah1_apo_20s	P32567	219	254	LDTEGYKPNKNMMHDTDIQLKQLLKDEFGNDSDISS	H	4	11.34	11.79-11.93	27	n/a	n/a	0.066	0.001	14100000	1040.43	n/a	n/a	n/a	n/a	1040.43	n/a	n/a	n/a	n/a	0.9509	4.047	17.987	54.505	n/a	n/a	n/a		High
Apo	20.00s	Pah1_apo_20s	P32567	219	255	LDTEGYKPNKNMMHDTDIQLKQLLKDEFGNDSDISSF	H	3	12.25	12.47-13.02	102	n/a	n/a	0.1	0.002	4130000	1435.94	n/a	n/a	n/a	n/a	1435.91	n/a	n/a	n/a	n/a	0.8794	5.389	17.965	52.838	n/a	n/a	n/a		High
Apo	20.00s	Pah1_apo_20s	P32567	219	255	LDTEGYKPNKNMMHDTDIQLKQLLKDEFGNDSDISSF	H	4	12.25	12.60-12.86	49	n/a	n/a	0.076	0.001	10600000	1077.28	n/a	n/a	n/a	n/a	1077.25	n/a	n/a	n/a	n/a	0.892	4.111	18.273	53.745	n/a	n/a	n/a		High
Apo	20.00s	Pah1_apo_20s	P32567	220	235	DTEGYKPNKNMMHDTD	H	2	4.92	4.48-5.15	124	n/a	n/a	0.057	0.001	222000000	952.761	n/a	n/a	n/a	n/a	952.777	n/a	n/a	n/a	n/a	0.974	3.759	8.353	64.255	n/a	n/a	n/a		High
Apo	20.00s	Pah1_apo_20s	P32567	220	238	DTEGYKPNKNMMHDTDIQL	H	2	7.72	8.16-8.75	110	n/a	n/a	0.074	0.002	128000000	1130.31	n/a	n/a	n/a	n/a	1130.23	n/a	n/a	n/a	n/a	0.9402	4.05	9	56.25	n/a	n/a	n/a		High
Apo	20.00s	Pah1_apo_20s	P32567	220	238	DTEGYKPNKNMMHDTDIQL	H	3	7.72	8.15-8.68	98	n/a	n/a	0.041	0.001	830000000	753.842	n/a	n/a	n/a	n/a	753.842	n/a	n/a	n/a	n/a	0.9532	2.677	8.923	55.77	n/a	n/a	n/a		High
Apo	20.00s	Pah1_apo_20s	P32567	220	249	DTEGYKPNKNMMHDTDIQLKQLLKDEFGND	H	3	11.28	11.71-11.88	31	n/a	n/a	0.077	0.002	4810000	1184.53	n/a	n/a	n/a	n/a	1184.51	n/a	n/a	n/a	n/a	0.8805	3.914	13.047	48.323	n/a	n/a	n/a		High
Apo	20.00s	Pah1_apo_20s	P32567	220	249	DTEGYKPNKNMMHDTDIQLKQLLKDEFGND	H	4	11.28	11.71-11.91	37	n/a	n/a	0.05	0.001	12200000	888.686	n/a	n/a	n/a	n/a	888.643	n/a	n/a	n/a	n/a	0.8865	2.949	13.107	48.545	n/a	n/a	n/a		High
Apo	20.00s	Pah1_apo_20s	P32567	220	254	DTEGYKPNKNMMHDTDIQLKQLLKDEFGNDSDISS	H	3	11.12	11.63-12.03	76	n/a	n/a	0.097	0.001	17100000	1349.01	n/a	n/a	n/a	n/a	1348.7	n/a	n/a	n/a	n/a	0.7803	0	0	0	n/a	n/a	n/a		Medium
Apo	20.00s	Pah1_apo_20s	P32567	220	254	DTEGYKPNKNMMHDTDIQLKQLLKDEFGNDSDISS	H	4	11.12	11.59-11.93	64	n/a	n/a	0.063	0	43200000	1012.01	n/a	n/a	n/a	n/a	1011.86	n/a	n/a	n/a	n/a	0.8854	3.863	17.168	53.649	n/a	n/a	n/a		High
Apo	20.00s	Pah1_apo_20s	P32567	220	254	DTEGYKPNKNMMHDTDIQLKQLLKDEFGNDSDISS	H	5	11.12	10.88-11.18	57	n/a	n/a	0.049	-0.004	76500000	809.413	n/a	n/a	n/a	n/a	809.525	n/a	n/a	n/a	n/a	0.1915	0	0	0	n/a	n/a	n/a		Low
Apo	20.00s	Pah1_apo_20s	P32567	220	255	DTEGYKPNKNMMHDTDIQLKQLLKDEFGNDSDISSF	H	3	12.15	12.27-13.00	137	n/a	n/a	0.1	0.002	10400000	1398.01	n/a	n/a	n/a	n/a	1397.98	n/a	n/a	n/a	n/a	0.9177	5.17	17.233	52.222	n/a	n/a	n/a		High
Apo	20.00s	Pah1_apo_20s	P32567	220	255	DTEGYKPNKNMMHDTDIQLKQLLKDEFGNDSDISSF	H	4	12.15	12.52-12.82	57	n/a	n/a	0.066	0	21800000	1048.79	n/a	n/a	n/a	n/a	1048.75	n/a	n/a	n/a	n/a	0.927	3.887	17.274	52.346	n/a	n/a	n/a		High
Apo	20.00s	Pah1_apo_20s	P32567	236	254	IQLKQLLKDEFGNDSDISS	H	2	10.8	11.21-11.67	85	n/a	n/a	0.068	0.001	55100000	1080.36	n/a	n/a	n/a	n/a	1080.31	n/a	n/a	n/a	n/a	0.9352	4.156	9.235	54.324	n/a	n/a	n/a		High
Apo	20.00s	Pah1_apo_20s	P32567	236	254	IQLKQLLKDEFGNDSDISS	H	3	10.8	11.33-11.48	28	n/a	n/a	0.038	0.001	26900000	720.548	n/a	n/a	n/a	n/a	720.541	n/a	n/a	n/a	n/a	0.9168	2.772	9.239	54.35	n/a	n/a	n/a		High
Apo	20.00s	Pah1_apo_20s	P32567	236	255	IQLKQLLKDEFGNDSDISSF	H	2	12.29	12.51-13.18	125	n/a	n/a	0.076	0.001	44300000	1154.26	n/a	n/a	n/a	n/a	1154.19	n/a	n/a	n/a	n/a	0.938	4.507	10.015	55.636	n/a	n/a	n/a		High
Apo	20.00s	Pah1_apo_20s	P32567	236	255	IQLKQLLKDEFGNDSDISSF	H	3	12.29	12.42-12.87	84	n/a	n/a	0.041	0	35500000	769.889	n/a	n/a	n/a	n/a	769.83	n/a	n/a	n/a	n/a	0.9226	3.039	10.129	56.272	n/a	n/a	n/a		High
Apo	20.00s	Pah1_apo_20s	P32567	239	249	KQLLKDEFGND	H	2	6.21	6.63-6.96	61	n/a	n/a	0.034	0.001	372000000	655.939	n/a	n/a	n/a	n/a	655.927	n/a	n/a	n/a	n/a	0.9315	1.724	3.832	42.579	n/a	n/a	n/a		High
Apo	20.00s	Pah1_apo_20s	P32567	239	249	KQLLKDEFGND	H	3	6.21	6.82-6.85	7	n/a	n/a	0.018	0	5380000	437.676	n/a	n/a	n/a	n/a	437.585	n/a	n/a	n/a	n/a	0.8704	1.229	4.096	45.511	n/a	n/a	n/a		Medium
Apo	20.00s	Pah1_apo_20s	P32567	239	254	KQLLKDEFGNDSDISS	H	2	6.6	6.94-7.87	173	n/a	n/a	0.053	0.001	732000000	902.385	n/a	n/a	n/a	n/a	902.381	n/a	n/a	n/a	n/a	0.9725	3.431	7.625	54.461	n/a	n/a	n/a		High
Apo	20.00s	Pah1_apo_20s	P32567	239	254	KQLLKDEFGNDSDISS	H	3	6.6	7.08-7.71	117	n/a	n/a	0.03	0.001	395000000	601.918	n/a	n/a	n/a	n/a	601.916	n/a	n/a	n/a	n/a	0.9573	2.281	7.603	54.304	n/a	n/a	n/a		High
Apo	20.00s	Pah1_apo_20s	P32567	239	255	KQLLKDEFGNDSDISSF	H	2	8.91	0.00-0.00	0	n/a	n/a														0	n/a	n/a	n/a	n/a	n/a	n/a		Low
Apo	20.00s	Pah1_apo_20s	P32567	239	255	KQLLKDEFGNDSDISSF	H	3	8.91	9.36-9.84	91	n/a	n/a	0.033	0.001	294000000	651.157	n/a	n/a	n/a	n/a	651.139	n/a	n/a	n/a	n/a	0.9653	2.461	8.205	54.7	n/a	n/a	n/a		High
Apo	20.00s	Pah1_apo_20s	P32567	255	285	FIKEDKNGNIKIVNPYEHLTDLSPPGTPPTM	H	3	9.59	9.57-10.26	130	n/a	n/a	0.077	0.001	240000000	1161.65	n/a	n/a	n/a	n/a	1161.66	n/a	n/a	n/a	n/a	0.9546	5.003	16.675	69.481	n/a	n/a	n/a		High
Apo	20.00s	Pah1_apo_20s	P32567	255	285	FIKEDKNGNIKIVNPYEHLTDLSPPGTPPTM	H	4	9.59	9.58-10.02	84	n/a	n/a	0.053	0.001	238000000	871.487	n/a	n/a	n/a	n/a	871.497	n/a	n/a	n/a	n/a	0.9631	3.73	16.579	69.077	n/a	n/a	n/a		High
Apo	20.00s	Pah1_apo_20s	P32567	255	285	FIKEDKNGNIKIVNPYEHLTDLSPPGTPPTM	H	5	9.59	0.00-0.00	0	n/a	n/a														0	n/a	n/a	n/a	n/a	n/a	n/a		Low
Apo	20.00s	Pah1_apo_20s	P32567	255	292	FIKEDKNGNIKIVNPYEHLTDLSPPGTPPTMATSGSVL	H	4	9.71	10.29-10.62	62	n/a	n/a	0.067	0.001	77000000	1026.69	n/a	n/a	n/a	n/a	1026.7	n/a	n/a	n/a	n/a	0.9365	5.031	22.358	72.123	n/a	n/a	n/a		High
Apo	20.00s	Pah1_apo_20s	P32567	255	294	FIKEDKNGNIKIVNPYEHLTDLSPPGTPPTMATSGSVLGL	H	4	11.1	11.08-11.53	83	n/a	n/a	0.069	0.001	92800000	1069.6	n/a	n/a	n/a	n/a	1069.58	n/a	n/a	n/a	n/a	0.9329	5.378	23.903	72.432	n/a	n/a	n/a		High
Apo	20.00s	Pah1_apo_20s	P32567	255	295	FIKEDKNGNIKIVNPYEHLTDLSPPGTPPTMATSGSVLGLD	H	4	10.23	10.76-10.97	41	n/a	n/a	0.069	0.001	7190000	1098.43	n/a	n/a	n/a	n/a	1098.5	n/a	n/a	n/a	n/a	0.8245	5.393	23.969	70.498	n/a	n/a	n/a		Medium
Apo	20.00s	Pah1_apo_20s	P32567	256	273	IKEDKNGNIKIVNPYEHL	H	3	7.55	8.04-8.21	32	n/a	n/a	0.038	0.001	18600000	712.207	n/a	n/a	n/a	n/a	712.234	n/a	n/a	n/a	n/a	0.9408	3.068	10.227	68.18	n/a	n/a	n/a		High
Apo	20.00s	Pah1_apo_20s	P32567	256	285	IKEDKNGNIKIVNPYEHLTDLSPPGTPPTM	H	3	8.74	9.28-9.82	102	n/a	n/a	0.072	0.002	139000000	1112.29	n/a	n/a	n/a	n/a	1112.31	n/a	n/a	n/a	n/a	0.9571	4.659	15.53	67.521	n/a	n/a	n/a		High
Apo	20.00s	Pah1_apo_20s	P32567	256	285	IKEDKNGNIKIVNPYEHLTDLSPPGTPPTM	H	4	8.74	9.22-9.93	135	n/a	n/a	0.048	0.001	149000000	834.479	n/a	n/a	n/a	n/a	834.503	n/a	n/a	n/a	n/a	0.9475	3.531	15.694	68.233	n/a	n/a	n/a		High
Apo	20.00s	Pah1_apo_20s	P32567	256	294	IKEDKNGNIKIVNPYEHLTDLSPPGTPPTMATSGSVLGL	H	3	10.84	10.82-11.47	121	n/a	n/a	0.098	0.002	36100000	1376.38	n/a	n/a	n/a	n/a	1376.41	n/a	n/a	n/a	n/a	0.9321	6.846	22.821	71.316	n/a	n/a	n/a		High
Apo	20.00s	Pah1_apo_20s	P32567	256	294	IKEDKNGNIKIVNPYEHLTDLSPPGTPPTMATSGSVLGL	H	4	10.84	10.89-11.30	77	n/a	n/a	0.067	0.001	75300000	1032.56	n/a	n/a	n/a	n/a	1032.57	n/a	n/a	n/a	n/a	0.9582	5.141	22.85	71.405	n/a	n/a	n/a		High
Apo	20.00s	Pah1_apo_20s	P32567	256	294	IKEDKNGNIKIVNPYEHLTDLSPPGTPPTMATSGSVLGL	H	5	10.84	10.84-11.38	101	n/a	n/a	0.05	0	7990000	826.288	n/a	n/a	n/a	n/a	826.261	n/a	n/a	n/a	n/a	0.8168	0	0	0	n/a	n/a	n/a		Medium
Apo	20.00s	Pah1_apo_20s	P32567	256	295	IKEDKNGNIKIVNPYEHLTDLSPPGTPPTMATSGSVLGLD	H	3	10.02	10.49-10.68	37	n/a	n/a	0.101	0.002	1700000	1415.72	n/a	n/a	n/a	n/a	1415.15	n/a	n/a	n/a	n/a	0.584	7.897	26.322	79.765	n/a	n/a	n/a		Medium
Apo	20.00s	Pah1_apo_20s	P32567	256	295	IKEDKNGNIKIVNPYEHLTDLSPPGTPPTMATSGSVLGLD	H	4	10.02	10.52-10.66	27	n/a	n/a	0.069	0.001	4920000	1061.41	n/a	n/a	n/a	n/a	1061.46	n/a	n/a	n/a	n/a	0.8789	5.244	23.307	70.628	n/a	n/a	n/a		Medium
Apo	20.00s	Pah1_apo_20s	P32567	295	303	DAMESGSTL	H	1	5.59	5.28-5.90	115	n/a	n/a	0.053	0.001	200000000	915.614	n/a	n/a	n/a	n/a	915.663	n/a	n/a	n/a	n/a	0.9589	4.692	5.213	74.478	n/a	n/a	n/a		High
Apo	20.00s	Pah1_apo_20s	P32567	297	303	MESGSTL	H	1	4.29	5.02-5.04	5	n/a	n/a	0.039	0.001	2250000	728.071	n/a	n/a	n/a	n/a	728.139	n/a	n/a	n/a	n/a	0.9087	3.251	3.612	72.244	n/a	n/a	n/a		High
Apo	20.00s	Pah1_apo_20s	P32567	321	350	FSKEQSSKSEKTSKKGTAGSGETEKRYIRT	H	3	4.09	4.14-4.44	55	n/a	n/a	0.08	0.001	13400000	1118.49	n/a	n/a	n/a	n/a	1118.44	n/a	n/a	n/a	n/a	0.8978	5.281	17.605	62.874	n/a	n/a	n/a		High
Apo	20.00s	Pah1_apo_20s	P32567	321	350	FSKEQSSKSEKTSKKGTAGSGETEKRYIRT	H	4	4.09	4.09-5.06	179	n/a	n/a	0.047	0	87000000	839.057	n/a	n/a	n/a	n/a	839.061	n/a	n/a	n/a	n/a	0.9647	3.893	17.303	61.796	n/a	n/a	n/a		High
Apo	20.00s	Pah1_apo_20s	P32567	321	350	FSKEQSSKSEKTSKKGTAGSGETEKRYIRT	H	5	4.09	4.22-4.44	41	n/a	n/a	0.035	0	19200000	671.507	n/a	n/a	n/a	n/a	671.509	n/a	n/a	n/a	n/a	0.9587	3.175	17.638	62.993	n/a	n/a	n/a		High
Apo	20.00s	Pah1_apo_20s	P32567	321	350	FSKEQSSKSEKTSKKGTAGSGETEKRYIRT	H	6	4.09	4.17-4.47	55	n/a	n/a	0.027	0.001	13900000	559.781	n/a	n/a	n/a	n/a	559.759	n/a	n/a	n/a	n/a	0.8856	2.668	17.789	63.534	n/a	n/a	n/a		High
Apo	20.00s	Pah1_apo_20s	P32567	321	360	FSKEQSSKSEKTSKKGTAGSGETEKRYIRTIRLTNDQLKC	H	4	7.11	7.25-7.47	41	n/a	n/a	0.075	0.029	8840000	1133.32	n/a	n/a	n/a	n/a	1133.36	n/a	n/a	n/a	n/a	0.9023	1.72	7.642	20.112	n/a	n/a	n/a		High
Apo	20.00s	Pah1_apo_20s	P32567	321	360	FSKEQSSKSEKTSKKGTAGSGETEKRYIRTIRLTNDQLKC	H	5	7.11	7.60-7.74	26	n/a	n/a	0.056	0.001	5520000	908.481	n/a	n/a	n/a	n/a	908.519	n/a	n/a	n/a	n/a	0.9045	3.078	17.098	44.994	n/a	n/a	n/a		High
Apo	20.00s	Pah1_apo_20s	P32567	322	350	SKEQSSKSEKTSKKGTAGSGETEKRYIRT	H	3	3.83	3.87-4.17	55	n/a	n/a	0.068	0	25100000	1069.11	n/a	n/a	n/a	n/a	1069.12	n/a	n/a	n/a	n/a	0.9627	4.958	16.527	61.212	n/a	n/a	n/a		High
Apo	20.00s	Pah1_apo_20s	P32567	322	350	SKEQSSKSEKTSKKGTAGSGETEKRYIRT	H	4	3.83	3.88-4.17	53	n/a	n/a	0.045	0	95700000	802.075	n/a	n/a	n/a	n/a	802.08	n/a	n/a	n/a	n/a	0.9748	3.703	16.459	60.96	n/a	n/a	n/a		High
Apo	20.00s	Pah1_apo_20s	P32567	322	350	SKEQSSKSEKTSKKGTAGSGETEKRYIRT	H	5	3.83	4.39-4.40	3	n/a	n/a	0.032	0.001	188000	641.754	n/a	n/a	n/a	n/a	641.762	n/a	n/a	n/a	n/a	0.7147	0	0	0	n/a	n/a	n/a		Medium
Apo	20.00s	Pah1_apo_20s	P32567	322	350	SKEQSSKSEKTSKKGTAGSGETEKRYIRT	H	6	3.83	3.89-4.19	55	n/a	n/a	0.025	0.001	19700000	535.097	n/a	n/a	n/a	n/a	535.101	n/a	n/a	n/a	n/a	0.9578	2.516	16.776	62.135	n/a	n/a	n/a		High
Apo	20.00s	Pah1_apo_20s	P32567	322	358	SKEQSSKSEKTSKKGTAGSGETEKRYIRTIRLTNDQL	H	4	7.07	7.31-7.89	109	n/a	n/a	0.065	0.001	7660000	1040.58	n/a	n/a	n/a	n/a	1040.61	n/a	n/a	n/a	n/a	0.9133	3.696	16.427	46.933	n/a	n/a	n/a		High
Apo	20.00s	Pah1_apo_20s	P32567	322	358	SKEQSSKSEKTSKKGTAGSGETEKRYIRTIRLTNDQL	H	5	7.07	7.42-7.76	63	n/a	n/a	0.046	0.001	5690000	832.911	n/a	n/a	n/a	n/a	832.698	n/a	n/a	n/a	n/a	0.7421	3.22	17.89	51.114	n/a	n/a	n/a		Low
Apo	20.00s	Pah1_apo_20s	P32567	322	360	SKEQSSKSEKTSKKGTAGSGETEKRYIRTIRLTNDQLKC	H	4	7	7.39-7.73	63	n/a	n/a	0.072	0	13700000	1098.41	n/a	n/a	n/a	n/a	1098.35	n/a	n/a	n/a	n/a	0.865	3.682	16.363	44.225	n/a	n/a	n/a		High
Apo	20.00s	Pah1_apo_20s	P32567	322	360	SKEQSSKSEKTSKKGTAGSGETEKRYIRTIRLTNDQLKC	H	5	7	7.42-7.64	42	n/a	n/a	0.051	0	15100000	878.979	n/a	n/a	n/a	n/a	878.946	n/a	n/a	n/a	n/a	0.9065	2.992	16.622	44.924	n/a	n/a	n/a		High
Apo	20.00s	Pah1_apo_20s	P32567	351	358	IRLTNDQL	H	2	6.39	6.90-7.25	66	n/a	n/a	0.024	0	90300000	487.734	n/a	n/a	n/a	n/a	487.726	n/a	n/a	n/a	n/a	0.8945	0.691	1.535	25.585	n/a	n/a	n/a		High
Apo	20.00s	Pah1_apo_20s	P32567	351	360	IRLTNDQLKC	H	2	6.12	6.60-6.90	56	n/a	n/a	0.028	0.001	298000000	603.361	n/a	n/a	n/a	n/a	603.361	n/a	n/a	n/a	n/a	0.9597	0.662	1.471	18.391	n/a	n/a	n/a		High
Apo	20.00s	Pah1_apo_20s	P32567	351	360	IRLTNDQLKC	H	3	6.12	6.70-6.86	31	n/a	n/a	0.016	0	26200000	402.626	n/a	n/a	n/a	n/a	402.577	n/a	n/a	n/a	n/a	0.8992	0.495	1.649	20.616	n/a	n/a	n/a		Medium
Apo	20.00s	Pah1_apo_20s	P32567	351	362	IRLTNDQLKCLN	H	2	7.01	7.44-7.73	54	n/a	n/a	0.037	0.001	11200000	717.519	n/a	n/a	n/a	n/a	717.294	n/a	n/a	n/a	n/a	0.8224	1.175	2.611	26.106	n/a	n/a	n/a		Medium
Apo	20.00s	Pah1_apo_20s	P32567	351	362	IRLTNDQLKCLN	H	3	7.01	7.45-7.46	3	n/a	n/a	0.018	0	185000	478.628	n/a	n/a	n/a	n/a	478.565	n/a	n/a	n/a	n/a	0.6581	0	0	0	n/a	n/a	n/a		Medium
Apo	20.00s	Pah1_apo_20s	P32567	351	372	IRLTNDQLKCLNLTYGENDLKF	H	2	10.78	11.15-11.29	26	n/a	n/a	0.095	0.021	13100000	1308.24	n/a	n/a	n/a	n/a	1308.33	n/a	n/a	n/a	n/a	0.8669	0	0	0	n/a	n/a	n/a		Low
Apo	20.00s	Pah1_apo_20s	P32567	351	372	IRLTNDQLKCLNLTYGENDLKF	H	3	10.78	11.17-11.44	50	n/a	n/a	0.052	0.001	48200000	872.733	n/a	n/a	n/a	n/a	872.752	n/a	n/a	n/a	n/a	0.9478	1.069	3.565	17.824	n/a	n/a	n/a		Medium
Apo	20.00s	Pah1_apo_20s	P32567	351	372	IRLTNDQLKCLNLTYGENDLKF	H	4	10.78	11.21-11.23	6	n/a	n/a	0.033	-0.019	2090000	658.533	n/a	n/a	n/a	n/a	658.368	n/a	n/a	n/a	n/a	0.7874	0	0	0	n/a	n/a	n/a		Low
Apo	20.00s	Pah1_apo_20s	P32567	351	385	IRLTNDQLKCLNLTYGENDLKFSVDHGKAIVTSKL	H	3	10.78	9.90-10.22	61	n/a	n/a	0.101	0.003	32100000	1319.25	n/a	n/a	n/a	n/a	1319.29	n/a	n/a	n/a	n/a	0.9004	2.049	6.831	20.7	n/a	n/a	n/a		High
Apo	20.00s	Pah1_apo_20s	P32567	351	385	IRLTNDQLKCLNLTYGENDLKFSVDHGKAIVTSKL	H	4	10.78	11.24-11.43	35	n/a	n/a	0.063	0.001	29000000	989.637	n/a	n/a	n/a	n/a	989.326	n/a	n/a	n/a	n/a	0.798	1.483	6.593	19.977	n/a	n/a	n/a		Medium
Apo	20.00s	Pah1_apo_20s	P32567	351	385	IRLTNDQLKCLNLTYGENDLKFSVDHGKAIVTSKL	H	5	10.78	11.31-11.45	27	n/a	n/a	0.044	0.001	12000000	791.669	n/a	n/a	n/a	n/a	791.66	n/a	n/a	n/a	n/a	0.9284	0.949	5.275	15.984	n/a	n/a	n/a		High
Apo	20.00s	Pah1_apo_20s	P32567	351	385	IRLTNDQLKCLNLTYGENDLKFSVDHGKAIVTSKL	H	6	10.78	11.28-11.38	21	n/a	n/a	0.032	0	3520000	659.781	n/a	n/a	n/a	n/a	659.843	n/a	n/a	n/a	n/a	0.723	0.69	4.603	13.947	n/a	n/a	n/a		Low
Apo	20.00s	Pah1_apo_20s	P32567	359	368	KCLNLTYGEN	H	2	5.89	6.39-6.80	76	n/a	n/a	0.028	0.001	59900000	579.206	n/a	n/a	n/a	n/a	579.178	n/a	n/a	n/a	n/a	0.9266	1.065	2.367	29.585	n/a	n/a	n/a		High
Apo	20.00s	Pah1_apo_20s	P32567	361	368	LNLTYGEN	H	1	6.49	6.39-6.65	48	n/a	n/a	0.057	0	64000000	925.73	n/a	n/a	n/a	n/a	925.756	n/a	n/a	n/a	n/a	0.9376	1.76	1.956	32.595	n/a	n/a	n/a		Medium
Apo	20.00s	Pah1_apo_20s	P32567	361	385	LNLTYGENDLKFSVDHGKAIVTSKL	H	2	10.24	10.67-10.87	38	n/a	n/a	0.088	0.004	622000	1384.02	n/a	n/a	n/a	n/a	1384.08	n/a	n/a	n/a	n/a	0.6951	0	0	0	n/a	n/a	n/a		Low
Apo	20.00s	Pah1_apo_20s	P32567	361	385	LNLTYGENDLKFSVDHGKAIVTSKL	H	3	10.24	10.64-10.96	62	n/a	n/a	0.055	0.001	53700000	923.148	n/a	n/a	n/a	n/a	923.107	n/a	n/a	n/a	n/a	0.9367	1.091	3.636	15.808	n/a	n/a	n/a		High
Apo	20.00s	Pah1_apo_20s	P32567	361	385	LNLTYGENDLKFSVDHGKAIVTSKL	H	4	10.24	10.71-10.76	9	n/a	n/a	0.036	0.001	5790000	692.679	n/a	n/a	n/a	n/a	692.641	n/a	n/a	n/a	n/a	0.8972	0	0	0	n/a	n/a	n/a		Medium
Apo	20.00s	Pah1_apo_20s	P32567	369	385	DLKFSVDHGKAIVTSKL	H	2	8.27	8.33-8.92	111	n/a	n/a	0.047	0.001	72300000	930.68	n/a	n/a	n/a	n/a	930.721	n/a	n/a	n/a	n/a	0.7059	0.61	1.355	9.036	n/a	n/a	n/a		Medium
Apo	20.00s	Pah1_apo_20s	P32567	369	385	DLKFSVDHGKAIVTSKL	H	3	8.27	8.44-8.99	104	n/a	n/a	0.032	0	284000000	620.86	n/a	n/a	n/a	n/a	620.843	n/a	n/a	n/a	n/a	0.9271	0.471	1.569	10.461	n/a	n/a	n/a		High
Apo	20.00s	Pah1_apo_20s	P32567	369	385	DLKFSVDHGKAIVTSKL	H	4	8.27	8.55-8.70	29	n/a	n/a	0.019	0	20500000	465.886	n/a	n/a	n/a	n/a	465.873	n/a	n/a	n/a	n/a	0.9471	0.351	1.558	10.388	n/a	n/a	n/a		Medium
Apo	20.00s	Pah1_apo_20s	P32567	373	385	SVDHGKAIVTSKL	H	1	5.02	5.57-5.97	74	n/a	n/a	0.098	0.003	944000	1356.34	n/a	n/a	n/a	n/a	1356.43	n/a	n/a	n/a	n/a	0.8292	0.846	0.94	8.542	n/a	n/a	n/a		Medium
Apo	20.00s	Pah1_apo_20s	P32567	373	385	SVDHGKAIVTSKL	H	2	5.02	5.33-5.88	100	n/a	n/a	0.037	0.001	590000000	678.885	n/a	n/a	n/a	n/a	678.838	n/a	n/a	n/a	n/a	0.9244	0.605	1.345	12.223	n/a	n/a	n/a		High
Apo	20.00s	Pah1_apo_20s	P32567	373	385	SVDHGKAIVTSKL	H	3	5.02	5.44-5.90	84	n/a	n/a	0.018	0	435000000	452.919	n/a	n/a	n/a	n/a	452.895	n/a	n/a	n/a	n/a	0.9501	0.395	1.316	11.966	n/a	n/a	n/a		High
Apo	20.00s	Pah1_apo_20s	P32567	373	413	SVDHGKAIVTSKLFVWRWDVPIVISDIDGTITKSDALGHVL	H	4	14.98	15.22-15.46	45	n/a	n/a	0.08	0.002	13800000	1126.05	n/a	n/a	n/a	n/a	1126.08	n/a	n/a	n/a	n/a	0.9039	2.483	11.035	29.04	n/a	n/a	n/a		High
Apo	20.00s	Pah1_apo_20s	P32567	373	413	SVDHGKAIVTSKLFVWRWDVPIVISDIDGTITKSDALGHVL	H	5	14.98	15.25-15.40	27	n/a	n/a	0.054	0.001	8680000	901.076	n/a	n/a	n/a	n/a	901.056	n/a	n/a	n/a	n/a	0.9138	2.03	11.28	29.685	n/a	n/a	n/a		High
Apo	20.00s	Pah1_apo_20s	P32567	373	415	SVDHGKAIVTSKLFVWRWDVPIVISDIDGTITKSDALGHVLAM	H	4	15.28	15.57-15.87	57	n/a	n/a	0.079	0.002	15500000	1177.12	n/a	n/a	n/a	n/a	1177.06	n/a	n/a	n/a	n/a	0.8856	3.008	13.368	33.421	n/a	n/a	n/a		High
Apo	20.00s	Pah1_apo_20s	P32567	373	415	SVDHGKAIVTSKLFVWRWDVPIVISDIDGTITKSDALGHVLAM	H	5	15.28	15.58-15.78	38	n/a	n/a	0.057	0.001	14000000	941.837	n/a	n/a	n/a	n/a	941.871	n/a	n/a	n/a	n/a	0.9117	2.336	12.975	32.438	n/a	n/a	n/a		High
Apo	20.00s	Pah1_apo_20s	P32567	386	396	FVWRWDVPIVI	H	2	15.47	15.24-15.50	49	n/a	n/a	0.043	0	35600000	715.915	n/a	n/a	n/a	n/a	715.917	n/a	n/a	n/a	n/a	0.8369	0.056	0.124	1.552	n/a	n/a	n/a		High
Apo	20.00s	Pah1_apo_20s	P32567	386	397	FVWRWDVPIVIS	H	2	13.99	13.89-14.31	76	n/a	n/a	0.041	0.001	77700000	759.544	n/a	n/a	n/a	n/a	759.47	n/a	n/a	n/a	n/a	0.9288	0.154	0.342	3.796	n/a	n/a	n/a		High
Apo	20.00s	Pah1_apo_20s	P32567	386	398	FVWRWDVPIVISD	H	2	13.37	13.73-14.33	109	n/a	n/a	0.049	0	196000000	817.07	n/a	n/a	n/a	n/a	817.042	n/a	n/a	n/a	n/a	0.9231	0.129	0.286	2.859	n/a	n/a	n/a		High
Apo	20.00s	Pah1_apo_20s	P32567	386	413	FVWRWDVPIVISDIDGTITKSDALGHVL	H	2	15.64	15.50-15.51	3	n/a	n/a	0.121	-0.025	176000	1580.09	n/a	n/a	n/a	n/a	1580.7	n/a	n/a	n/a	n/a	0.2881	0	0	0	n/a	n/a	n/a		Low
Apo	20.00s	Pah1_apo_20s	P32567	386	413	FVWRWDVPIVISDIDGTITKSDALGHVL	H	3	15.64	15.71-16.02	58	n/a	n/a	0.068	0.001	165000000	1055.32	n/a	n/a	n/a	n/a	1055.33	n/a	n/a	n/a	n/a	0.9729	3.118	10.394	41.577	n/a	n/a	n/a		High
Apo	20.00s	Pah1_apo_20s	P32567	386	413	FVWRWDVPIVISDIDGTITKSDALGHVL	H	4	15.64	15.80-16.11	57	n/a	n/a	0.045	0.001	154000000	791.708	n/a	n/a	n/a	n/a	791.718	n/a	n/a	n/a	n/a	0.9673	2.303	10.237	40.949	n/a	n/a	n/a		High
Apo	20.00s	Pah1_apo_20s	P32567	386	414	FVWRWDVPIVISDIDGTITKSDALGHVLA	H	3	15.83	15.64-15.99	66	n/a	n/a	0.071	0.001	44600000	1079.27	n/a	n/a	n/a	n/a	1079.25	n/a	n/a	n/a	n/a	0.9432	3.349	11.165	42.942	n/a	n/a	n/a		High
Apo	20.00s	Pah1_apo_20s	P32567	386	415	FVWRWDVPIVISDIDGTITKSDALGHVLAM	H	2	15.92	16.22-16.44	42	n/a	n/a	0.126	0.003	3270000	1684.42	n/a	n/a	n/a	n/a	1684.55	n/a	n/a	n/a	n/a	0.8624	5.519	12.264	45.421	n/a	n/a	n/a		High
Apo	20.00s	Pah1_apo_20s	P32567	386	415	FVWRWDVPIVISDIDGTITKSDALGHVLAM	H	3	15.92	16.08-16.52	83	n/a	n/a	0.074	0.002	245000000	1123.31	n/a	n/a	n/a	n/a	1123.31	n/a	n/a	n/a	n/a	0.963	3.681	12.269	45.44	n/a	n/a	n/a		High
Apo	20.00s	Pah1_apo_20s	P32567	386	415	FVWRWDVPIVISDIDGTITKSDALGHVLAM	H	4	15.92	16.14-16.44	57	n/a	n/a	0.049	0.001	239000000	842.695	n/a	n/a	n/a	n/a	842.699	n/a	n/a	n/a	n/a	0.9637	2.719	12.086	44.761	n/a	n/a	n/a		High
Apo	20.00s	Pah1_apo_20s	P32567	399	428	IDGTITKSDALGHVLAMIGKDWTHLGVAKL	H	3	14.61	16.03-16.33	57	n/a	n/a	0.07	0.005	82800000	1055.33	n/a	n/a	n/a	n/a	1055.35	n/a	n/a	n/a	n/a	0.843	0	0	0	n/a	n/a	n/a		Medium
Apo	20.00s	Pah1_apo_20s	P32567	399	428	IDGTITKSDALGHVLAMIGKDWTHLGVAKL	H	4	14.61	15.82-16.12	57	n/a	n/a	0.048	0.004	156000000	791.764	n/a	n/a	n/a	n/a	791.793	n/a	n/a	n/a	n/a	0.8785	0.332	1.474	5.265	n/a	n/a	n/a		High
Apo	20.00s	Pah1_apo_20s	P32567	414	428	AMIGKDWTHLGVAKL	H	2	9.39	9.77-10.09	61	n/a	n/a	0.048	0.001	143000000	824.036	n/a	n/a	n/a	n/a	824.012	n/a	n/a	n/a	n/a	0.9415	2.935	6.523	50.178	n/a	n/a	n/a		High
Apo	20.00s	Pah1_apo_20s	P32567	414	428	AMIGKDWTHLGVAKL	H	3	9.39	9.73-10.21	90	n/a	n/a	0.025	0.001	410000000	549.664	n/a	n/a	n/a	n/a	549.674	n/a	n/a	n/a	n/a	0.9622	2.013	6.711	51.622	n/a	n/a	n/a		High
Apo	20.00s	Pah1_apo_20s	P32567	414	457	AMIGKDWTHLGVAKLFSEISRNGYNILYLTARSAGQADSTRSYL	H	4	15.26	15.50-15.77	52	n/a	n/a	0.086	0.002	40800000	1222.34	n/a	n/a	n/a	n/a	1222.33	n/a	n/a	n/a	n/a	0.952	2.207	9.807	23.351	n/a	n/a	n/a		High
Apo	20.00s	Pah1_apo_20s	P32567	416	428	IGKDWTHLGVAKL	H	1	8.67	9.80-10.13	63	n/a	n/a	0.116	-0.07	50500000	1438.92	n/a	n/a	n/a	n/a	1438.85	n/a	n/a	n/a	n/a	0.6902	0.319	0.355	3.227	n/a	n/a	n/a		Low
Apo	20.00s	Pah1_apo_20s	P32567	416	428	IGKDWTHLGVAKL	H	2	8.67	8.95-9.19	46	n/a	n/a	0.04	0.001	247000000	722.085	n/a	n/a	n/a	n/a	722.108	n/a	n/a	n/a	n/a	0.9332	2.235	4.967	45.152	n/a	n/a	n/a		High
Apo	20.00s	Pah1_apo_20s	P32567	416	428	IGKDWTHLGVAKL	H	3	8.67	8.88-9.57	129	n/a	n/a	0.021	0	598000000	481.711	n/a	n/a	n/a	n/a	481.701	n/a	n/a	n/a	n/a	0.9587	1.47	4.9	44.549	n/a	n/a	n/a		High
Apo	20.00s	Pah1_apo_20s	P32567	416	428	IGKDWTHLGVAKL	H	4	8.67	9.03-9.29	51	n/a	n/a	0.013	0	34500000	361.536	n/a	n/a	n/a	n/a	361.544	n/a	n/a	n/a	n/a	0.9607	1.113	4.945	44.953	n/a	n/a	n/a		High
Apo	20.00s	Pah1_apo_20s	P32567	416	457	IGKDWTHLGVAKLFSEISRNGYNILYLTARSAGQADSTRSYL	H	4	15.18	15.28-15.58	58	n/a	n/a	0.083	0.002	57200000	1171.32	n/a	n/a	n/a	n/a	1171.33	n/a	n/a	n/a	n/a	0.9368	1.75	7.78	19.45	n/a	n/a	n/a		High
Apo	20.00s	Pah1_apo_20s	P32567	420	428	WTHLGVAKL	H	1	7.98	8.53-8.54	3	n/a	n/a	0.06	0.001	268000	1027.08	n/a	n/a	n/a	n/a	1027.19	n/a	n/a	n/a	n/a	0.8686	0	0	0	n/a	n/a	n/a		Medium
Apo	20.00s	Pah1_apo_20s	P32567	420	428	WTHLGVAKL	H	2	7.98	8.48-8.65	33	n/a	n/a	0.022	0.001	60700000	514.126	n/a	n/a	n/a	n/a	514.053	n/a	n/a	n/a	n/a	0.9135	1.012	2.248	32.112	n/a	n/a	n/a		Medium
Apo	20.00s	Pah1_apo_20s	P32567	429	440	FSEISRNGYNIL	H	1	9.31	0.00-0.00	0	n/a	n/a														0	n/a	n/a	n/a	n/a	n/a	n/a		Low
Apo	20.00s	Pah1_apo_20s	P32567	429	440	FSEISRNGYNIL	H	2	9.31	9.48-10.63	216	n/a	n/a	0.038	0	1250000000	707.514	n/a	n/a	n/a	n/a	707.471	n/a	n/a	n/a	n/a	0.9286	0.237	0.526	5.26	n/a	n/a	n/a		High
Apo	20.00s	Pah1_apo_20s	P32567	429	442	FSEISRNGYNILYL	H	2	11.98	11.97-13.06	202	n/a	n/a	0.051	0	379000000	845.659	n/a	n/a	n/a	n/a	845.597	n/a	n/a	n/a	n/a	0.9153	0.218	0.485	4.04	n/a	n/a	n/a		High
Apo	20.00s	Pah1_apo_20s	P32567	429	457	FSEISRNGYNILYLTARSAGQADSTRSYL	H	3	11.27	11.63-11.88	47	n/a	n/a	0.07	0.001	8570000	1087.32	n/a	n/a	n/a	n/a	1087.05	n/a	n/a	n/a	n/a	0.8015	1.476	4.918	18.216	n/a	n/a	n/a		Medium
Apo	20.00s	Pah1_apo_20s	P32567	429	457	FSEISRNGYNILYLTARSAGQADSTRSYL	H	4	11.27	11.79-11.80	3	n/a	n/a	0.045	-0.001	301000	815.579	n/a	n/a	n/a	n/a	815.628	n/a	n/a	n/a	n/a	0.8191	0	0	0	n/a	n/a	n/a		Medium
Apo	20.00s	Pah1_apo_20s	P32567	432	440	ISRNGYNIL	H	2	7.78	8.29-8.48	36	n/a	n/a	0.024	0.001	27700000	525.847	n/a	n/a	n/a	n/a	525.788	n/a	n/a	n/a	n/a	0.9213	0.259	0.576	8.229	n/a	n/a	n/a		Medium
Apo	20.00s	Pah1_apo_20s	P32567	441	455	YLTARSAGQADSTRS	H	2	3.82	5.79-6.48	127	n/a	n/a	0.044	0	113000000	794.465	n/a	n/a	n/a	n/a	794.342	n/a	n/a	n/a	n/a	0.9221	1.64	3.643	28.026	n/a	n/a	n/a		High
Apo	20.00s	Pah1_apo_20s	P32567	441	455	YLTARSAGQADSTRS	H	3	3.82	5.79-6.36	105	n/a	n/a	0.025	0.001	85300000	529.985	n/a	n/a	n/a	n/a	529.895	n/a	n/a	n/a	n/a	0.9065	1.096	3.654	28.11	n/a	n/a	n/a		High
Apo	20.00s	Pah1_apo_20s	P32567	441	456	YLTARSAGQADSTRSY	H	2	4.97	5.07-5.61	98	n/a	n/a	0.052	0	17600000	876.204	n/a	n/a	n/a	n/a	876.145	n/a	n/a	n/a	n/a	0.9331	1.791	3.98	28.431	n/a	n/a	n/a		High
Apo	20.00s	Pah1_apo_20s	P32567	441	456	YLTARSAGQADSTRSY	H	3	4.97	5.22-5.33	20	n/a	n/a	0.029	0.001	7760000	584.442	n/a	n/a	n/a	n/a	584.437	n/a	n/a	n/a	n/a	0.7766	1.111	3.705	26.462	n/a	n/a	n/a		Medium
Apo	20.00s	Pah1_apo_20s	P32567	441	457	YLTARSAGQADSTRSYL	H	2	6.9	7.29-8.19	166	n/a	n/a	0.057	0.001	185000000	932.832	n/a	n/a	n/a	n/a	932.702	n/a	n/a	n/a	n/a	0.9173	1.83	4.067	27.112	n/a	n/a	n/a		High
Apo	20.00s	Pah1_apo_20s	P32567	441	457	YLTARSAGQADSTRSYL	H	3	6.9	7.35-7.93	106	n/a	n/a	0.031	0.001	271000000	622.22	n/a	n/a	n/a	n/a	622.135	n/a	n/a	n/a	n/a	0.9252	1.219	4.063	27.085	n/a	n/a	n/a		High
Apo	20.00s	Pah1_apo_20s	P32567	441	459	YLTARSAGQADSTRSYLRS	H	2	5.53	6.08-6.40	59	n/a	n/a	0.067	0.001	10900000	1054.51	n/a	n/a	n/a	n/a	1054.48	n/a	n/a	n/a	n/a	0.9401	1.881	4.181	24.594	n/a	n/a	n/a		High
Apo	20.00s	Pah1_apo_20s	P32567	441	459	YLTARSAGQADSTRSYLRS	H	3	5.53	6.08-6.80	132	n/a	n/a	0.037	0	124000000	703.442	n/a	n/a	n/a	n/a	703.346	n/a	n/a	n/a	n/a	0.921	1.351	4.504	26.495	n/a	n/a	n/a		High
Apo	20.00s	Pah1_apo_20s	P32567	441	480	YLTARSAGQADSTRSYLRSIEQNGSKLPNGPVILSPDRTM	H	3	9.64	11.23-11.53	56	n/a	n/a	0.103	0.022	11000000	1452.07	n/a	n/a	n/a	n/a	1452.12	n/a	n/a	n/a	n/a	0.8898	0.509	1.695	4.843	n/a	n/a	n/a		High
Apo	20.00s	Pah1_apo_20s	P32567	441	482	YLTARSAGQADSTRSYLRSIEQNGSKLPNGPVILSPDRTMAA	H	3	9.36	9.79-10.13	66	n/a	n/a	0.096	0.002	1880000	1502.89	n/a	n/a	n/a	n/a	1502.99	n/a	n/a	n/a	n/a	0.7467	3.932	13.108	35.427	n/a	n/a	n/a		Medium
Apo	20.00s	Pah1_apo_20s	P32567	441	482	YLTARSAGQADSTRSYLRSIEQNGSKLPNGPVILSPDRTMAA	H	4	9.36	9.96-9.98	5	n/a	n/a	0.073	0.001	2730000	1127.47	n/a	n/a	n/a	n/a	1127.37	n/a	n/a	n/a	n/a	0.8688	2.977	13.231	35.76	n/a	n/a	n/a		High
Apo	20.00s	Pah1_apo_20s	P32567	441	482	YLTARSAGQADSTRSYLRSIEQNGSKLPNGPVILSPDRTMAA	H	5	9.36	9.96-9.97	3	n/a	n/a	0.051	0	780000	902.279	n/a	n/a	n/a	n/a	902.118	n/a	n/a	n/a	n/a	0.6758	2.46	13.668	36.941	n/a	n/a	n/a		Medium
Apo	20.00s	Pah1_apo_20s	P32567	441	482	YLTARSAGQADSTRSYLRSIEQNGSKLPNGPVILSPDRTMAA	H	6	9.36	10.61-10.91	57	n/a	n/a	0.048	0.013	49000000	753.633	n/a	n/a	n/a	n/a	753.621	n/a	n/a	n/a	n/a	0.8812	0	0	0	n/a	n/a	n/a		Low
Apo	20.00s	Pah1_apo_20s	P32567	442	455	LTARSAGQADSTRS	H	2	3.4	3.94-4.23	55	n/a	n/a	0.037	0.009	2620000	715.489	n/a	n/a	n/a	n/a	715.571	n/a	n/a	n/a	n/a	0.8794	4.272	9.493	79.106	n/a	n/a	n/a		Low
Apo	20.00s	Pah1_apo_20s	P32567	442	457	LTARSAGQADSTRSYL	H	2	6.08	6.27-7.00	135	n/a	n/a	0.05	0	29800000	851.145	n/a	n/a	n/a	n/a	851.105	n/a	n/a	n/a	n/a	0.9275	1.735	3.855	27.533	n/a	n/a	n/a		High
Apo	20.00s	Pah1_apo_20s	P32567	442	457	LTARSAGQADSTRSYL	H	3	6.08	6.47-6.63	30	n/a	n/a	0.027	0.001	13700000	567.847	n/a	n/a	n/a	n/a	567.742	n/a	n/a	n/a	n/a	0.8341	0	0	0	n/a	n/a	n/a		Medium
Apo	20.00s	Pah1_apo_20s	P32567	442	459	LTARSAGQADSTRSYLRS	H	3	4.71	5.32-5.34	5	n/a	n/a	0.031	0	461000	648.914	n/a	n/a	n/a	n/a	648.941	n/a	n/a	n/a	n/a	0.7748	1.224	4.08	25.501	n/a	n/a	n/a		Medium
Apo	20.00s	Pah1_apo_20s	P32567	442	482	LTARSAGQADSTRSYLRSIEQNGSKLPNGPVILSPDRTMAA	H	4	9.2	11.30-11.62	59	n/a	n/a	0.062	-0.02	29800000	1089.29	n/a	n/a	n/a	n/a	1089.28	n/a	n/a	n/a	n/a	0.8642	5.595	24.867	69.075	n/a	n/a	n/a		High
Apo	20.00s	Pah1_apo_20s	P32567	443	455	TARSAGQADSTRS	H	2	3.13	2.90-3.20	55	n/a	n/a	0.033	0	7550000	656.297	n/a	n/a	n/a	n/a	656.255	n/a	n/a	n/a	n/a	0.9402	1.637	3.639	33.079	n/a	n/a	n/a		High
Apo	20.00s	Pah1_apo_20s	P32567	443	455	TARSAGQADSTRS	H	3	3.13	4.26-4.33	15	n/a	n/a	0.018	0.017	23200000	437.412	n/a	n/a	n/a	n/a	437.455	n/a	n/a	n/a	n/a	0.5027	0	0	0	n/a	n/a	n/a		Low
Apo	20.00s	Pah1_apo_20s	P32567	443	457	TARSAGQADSTRSYL	H	2	5.9	5.73-6.40	124	n/a	n/a	0.044	0	112000000	794.469	n/a	n/a	n/a	n/a	794.343	n/a	n/a	n/a	n/a	0.9209	1.639	3.641	28.009	n/a	n/a	n/a		High
Apo	20.00s	Pah1_apo_20s	P32567	443	457	TARSAGQADSTRSYL	H	3	5.9	5.79-6.36	105	n/a	n/a	0.025	0.001	85300000	529.985	n/a	n/a	n/a	n/a	529.895	n/a	n/a	n/a	n/a	0.9065	1.096	3.654	28.11	n/a	n/a	n/a		High
Apo	20.00s	Pah1_apo_20s	P32567	443	459	TARSAGQADSTRSYLRS	H	2	4.29	5.03-5.03	2	n/a	n/a	0.05	-0.001	49000	916.212	n/a	n/a	n/a	n/a	916.294	n/a	n/a	n/a	n/a	0.7035	1.77	3.933	26.218	n/a	n/a	n/a		Medium
Apo	20.00s	Pah1_apo_20s	P32567	443	459	TARSAGQADSTRSYLRS	H	3	4.29	4.47-4.77	55	n/a	n/a	0.03	0.001	39500000	611.218	n/a	n/a	n/a	n/a	611.107	n/a	n/a	n/a	n/a	0.8885	1.237	4.124	27.494	n/a	n/a	n/a		High
Apo	20.00s	Pah1_apo_20s	P32567	443	480	TARSAGQADSTRSYLRSIEQNGSKLPNGPVILSPDRTM	H	4	9.2	9.66-9.74	16	n/a	n/a	0.065	0	3120000	1022.49	n/a	n/a	n/a	n/a	1022.25	n/a	n/a	n/a	n/a	0.7632	2.623	11.659	35.33	n/a	n/a	n/a		Medium
Apo	20.00s	Pah1_apo_20s	P32567	443	480	TARSAGQADSTRSYLRSIEQNGSKLPNGPVILSPDRTM	H	5	9.2	8.49-8.79	57	n/a	n/a	0.047	0.011	4860000	817.252	n/a	n/a	n/a	n/a	817.26	n/a	n/a	n/a	n/a	0.7519	0	0	0	n/a	n/a	n/a		Low
Apo	20.00s	Pah1_apo_20s	P32567	443	483	TARSAGQADSTRSYLRSIEQNGSKLPNGPVILSPDRTMAAL	H	4	10.02	11.31-11.50	37	n/a	n/a	0.07	-0.02	22400000	1089.24	n/a	n/a	n/a	n/a	1089.27	n/a	n/a	n/a	n/a	0.9369	5.535	24.601	68.337	n/a	n/a	n/a		High
Apo	20.00s	Pah1_apo_20s	P32567	443	483	TARSAGQADSTRSYLRSIEQNGSKLPNGPVILSPDRTMAAL	H	5	10.02	10.44-10.58	26	n/a	n/a	0.051	-0.003	1100000	869.802	n/a	n/a	n/a	n/a	869.718	n/a	n/a	n/a	n/a	0.3026	0	0	0	n/a	n/a	n/a		Low
Apo	20.00s	Pah1_apo_20s	P32567	456	482	YLRSIEQNGSKLPNGPVILSPDRTMAA	H	3	8.37	8.61-8.97	68	n/a	n/a	0.061	0.001	20900000	979.791	n/a	n/a	n/a	n/a	979.844	n/a	n/a	n/a	n/a	0.9236	2.687	8.955	40.706	n/a	n/a	n/a		High
Apo	20.00s	Pah1_apo_20s	P32567	456	482	YLRSIEQNGSKLPNGPVILSPDRTMAA	H	4	8.37	8.81-8.84	8	n/a	n/a	0.039	0.001	1800000	735.094	n/a	n/a	n/a	n/a	735.121	n/a	n/a	n/a	n/a	0.6713	0	0	0	n/a	n/a	n/a		Medium
Apo	20.00s	Pah1_apo_20s	P32567	457	480	LRSIEQNGSKLPNGPVILSPDRTM	H	3	8.02	8.42-8.60	34	n/a	n/a	0.05	0.001	15600000	877.486	n/a	n/a	n/a	n/a	877.619	n/a	n/a	n/a	n/a	0.8712	2.176	7.252	38.168	n/a	n/a	n/a		Medium
Apo	20.00s	Pah1_apo_20s	P32567	457	482	LRSIEQNGSKLPNGPVILSPDRTMAA	H	3	7.61	8.24-8.39	28	n/a	n/a	0.062	0.001	17000000	925.51	n/a	n/a	n/a	n/a	925.518	n/a	n/a	n/a	n/a	0.8274	2.789	9.297	44.269	n/a	n/a	n/a		Medium
Apo	20.00s	Pah1_apo_20s	P32567	457	482	LRSIEQNGSKLPNGPVILSPDRTMAA	H	4	7.61	8.28-8.44	30	n/a	n/a	0.035	0.001	8410000	694.278	n/a	n/a	n/a	n/a	694.331	n/a	n/a	n/a	n/a	0.8567	1.988	8.836	42.075	n/a	n/a	n/a		Medium
Apo	20.00s	Pah1_apo_20s	P32567	458	480	RSIEQNGSKLPNGPVILSPDRTM	H	3	7.82	7.87-8.46	110	n/a	n/a	0.048	0.001	350000000	839.895	n/a	n/a	n/a	n/a	839.866	n/a	n/a	n/a	n/a	0.9638	2.269	7.564	42.02	n/a	n/a	n/a		High
Apo	20.00s	Pah1_apo_20s	P32567	458	480	RSIEQNGSKLPNGPVILSPDRTM	H	4	7.82	7.90-8.24	65	n/a	n/a	0.031	0.001	43000000	630.206	n/a	n/a	n/a	n/a	630.131	n/a	n/a	n/a	n/a	0.9274	1.748	7.768	43.154	n/a	n/a	n/a		High
Apo	20.00s	Pah1_apo_20s	P32567	458	481	RSIEQNGSKLPNGPVILSPDRTMA	H	3	7.32	7.96-8.15	37	n/a	n/a	0.05	0.001	7510000	863.734	n/a	n/a	n/a	n/a	863.748	n/a	n/a	n/a	n/a	0.9217	2.426	8.086	42.56	n/a	n/a	n/a		High
Apo	20.00s	Pah1_apo_20s	P32567	458	482	RSIEQNGSKLPNGPVILSPDRTMAA	H	2	7.31	7.75-8.36	113	n/a	n/a	0.093	0.002	27000000	1331.04	n/a	n/a	n/a	n/a	1331.06	n/a	n/a	n/a	n/a	0.9507	4.052	9.004	45.022	n/a	n/a	n/a		High
Apo	20.00s	Pah1_apo_20s	P32567	458	482	RSIEQNGSKLPNGPVILSPDRTMAA	H	3	7.31	7.90-8.69	148	n/a	n/a	0.051	0.001	544000000	887.711	n/a	n/a	n/a	n/a	887.683	n/a	n/a	n/a	n/a	0.9403	0	0	0	n/a	n/a	n/a		Medium
Apo	20.00s	Pah1_apo_20s	P32567	458	482	RSIEQNGSKLPNGPVILSPDRTMAA	H	4	7.31	7.70-8.19	91	n/a	n/a	0.034	0.001	123000000	666.007	n/a	n/a	n/a	n/a	665.943	n/a	n/a	n/a	n/a	0.9362	1.968	8.745	43.726	n/a	n/a	n/a		High
Apo	20.00s	Pah1_apo_20s	P32567	458	483	RSIEQNGSKLPNGPVILSPDRTMAAL	H	2	9.22	9.41-9.95	101	n/a	n/a	0.101	0.002	2630000	1387.92	n/a	n/a	n/a	n/a	1388.07	n/a	n/a	n/a	n/a	0.8008	0	0	0	n/a	n/a	n/a		Medium
Apo	20.00s	Pah1_apo_20s	P32567	458	483	RSIEQNGSKLPNGPVILSPDRTMAAL	H	3	9.22	9.67-9.88	40	n/a	n/a	0.054	0.001	85400000	925.845	n/a	n/a	n/a	n/a	925.673	n/a	n/a	n/a	n/a	0.8651	3.015	10.051	47.862	n/a	n/a	n/a		Medium
Apo	20.00s	Pah1_apo_20s	P32567	458	483	RSIEQNGSKLPNGPVILSPDRTMAAL	H	4	9.22	9.66-9.75	19	n/a	n/a	0.037	0.001	18800000	694.465	n/a	n/a	n/a	n/a	694.455	n/a	n/a	n/a	n/a	0.9423	2.183	9.7	46.193	n/a	n/a	n/a		High
Apo	20.00s	Pah1_apo_20s	P32567	458	500	RSIEQNGSKLPNGPVILSPDRTMAALRREVILKKPEVFKIACL	H	5	12.12	12.25-12.43	34	n/a	n/a	0.053	0.004	1680000	959.344	n/a	n/a	n/a	n/a	959.203	n/a	n/a	n/a	n/a	0.734	0.406	2.258	6.104	n/a	n/a	n/a		Medium
Apo	20.00s	Pah1_apo_20s	P32567	458	500	RSIEQNGSKLPNGPVILSPDRTMAALRREVILKKPEVFKIACL	H	6	12.12	12.05-12.35	57	n/a	n/a	0.053	0.004	1430000	799.546	n/a	n/a	n/a	n/a	799.45	n/a	n/a	n/a	n/a	0.6632	0.274	1.826	4.934	n/a	n/a	n/a		Medium
Apo	20.00s	Pah1_apo_20s	P32567	458	500	RSIEQNGSKLPNGPVILSPDRTMAALRREVILKKPEVFKIACL	H	7	12.12	12.22-12.52	57	n/a	n/a	0.034	0.016	3780000	690.11	n/a	n/a	n/a	n/a	689.805	n/a	n/a	n/a	n/a	0.2024	4.861	37.806	102.179	n/a	n/a	n/a		Low
Apo	20.00s	Pah1_apo_20s	P32567	460	480	IEQNGSKLPNGPVILSPDRTM	H	2	7.55	8.08-8.23	30	n/a	n/a	0.075	0.001	11800000	1137.2	n/a	n/a	n/a	n/a	1137.27	n/a	n/a	n/a	n/a	0.8704	2.926	6.502	40.636	n/a	n/a	n/a		Medium
Apo	20.00s	Pah1_apo_20s	P32567	460	480	IEQNGSKLPNGPVILSPDRTM	H	3	7.55	8.00-8.28	53	n/a	n/a	0.04	0.001	114000000	758.474	n/a	n/a	n/a	n/a	758.493	n/a	n/a	n/a	n/a	0.9543	1.94	6.468	40.425	n/a	n/a	n/a		High
Apo	20.00s	Pah1_apo_20s	P32567	460	482	IEQNGSKLPNGPVILSPDRTMAA	H	2	7.87	7.72-8.76	193	n/a	n/a	0.082	0.001	41800000	1208.9	n/a	n/a	n/a	n/a	1208.89	n/a	n/a	n/a	n/a	0.9504	3.544	7.875	43.748	n/a	n/a	n/a		High
Apo	20.00s	Pah1_apo_20s	P32567	460	482	IEQNGSKLPNGPVILSPDRTMAA	H	3	7.87	7.84-8.35	96	n/a	n/a	0.046	0.001	321000000	806.313	n/a	n/a	n/a	n/a	806.269	n/a	n/a	n/a	n/a	0.9573	2.331	7.772	43.176	n/a	n/a	n/a		High
Apo	20.00s	Pah1_apo_20s	P32567	460	483	IEQNGSKLPNGPVILSPDRTMAAL	H	2	9.45	9.75-10.03	52	n/a	n/a	0.082	0.002	5600000	1265.86	n/a	n/a	n/a	n/a	1265.99	n/a	n/a	n/a	n/a	0.8633	3.96	8.799	46.31	n/a	n/a	n/a		High
Apo	20.00s	Pah1_apo_20s	P32567	460	483	IEQNGSKLPNGPVILSPDRTMAAL	H	3	9.45	9.75-10.09	65	n/a	n/a	0.049	0.001	75100000	844.31	n/a	n/a	n/a	n/a	844.265	n/a	n/a	n/a	n/a	0.9222	2.644	8.814	46.39	n/a	n/a	n/a		High
Apo	20.00s	Pah1_apo_20s	P32567	481	502	AALRREVILKKPEVFKIACLND	H	3	8.84	9.48-9.61	26	n/a	n/a	0.049	0.001	23400000	846.141	n/a	n/a	n/a	n/a	846.115	n/a	n/a	n/a	n/a	0.8898	0	0	0	n/a	n/a	n/a		Medium
Apo	20.00s	Pah1_apo_20s	P32567	481	502	AALRREVILKKPEVFKIACLND	H	4	8.84	10.44-10.74	57	n/a	n/a	0.035	-0.029	321000000	633.594	n/a	n/a	n/a	n/a	633.559	n/a	n/a	n/a	n/a	0.2796	0.828	3.681	19.374	n/a	n/a	n/a		Low
Apo	20.00s	Pah1_apo_20s	P32567	483	495	LRREVILKKPEVF	H	2	7.5	7.93-7.96	7	n/a	n/a	0.046	0.001	9230000	817.501	n/a	n/a	n/a	n/a	817.608	n/a	n/a	n/a	n/a	0.8327	3.01	6.689	66.886	n/a	n/a	n/a		Medium
Apo	20.00s	Pah1_apo_20s	P32567	483	495	LRREVILKKPEVF	H	3	7.5	7.86-7.87	4	n/a	n/a	0.024	0.001	14900000	545.377	n/a	n/a	n/a	n/a	545.386	n/a	n/a	n/a	n/a	0.968	2.047	6.822	68.218	n/a	n/a	n/a		High
Apo	20.00s	Pah1_apo_20s	P32567	483	495	LRREVILKKPEVF	H	4	7.5	7.73-7.99	49	n/a	n/a	0.017	0	1240000	409.285	n/a	n/a	n/a	n/a	409.508	n/a	n/a	n/a	n/a	0.5949	0	0	0	n/a	n/a	n/a		Low
Apo	20.00s	Pah1_apo_20s	P32567	483	499	LRREVILKKPEVFKIAC	H	2	8.19	8.62-8.95	62	n/a	n/a	0.057	0.002	5590000	1025.44	n/a	n/a	n/a	n/a	1025.27	n/a	n/a	n/a	n/a	0.7843	0	0	0	n/a	n/a	n/a		Medium
Apo	20.00s	Pah1_apo_20s	P32567	483	499	LRREVILKKPEVFKIAC	H	3	8.19	8.76-8.78	4	n/a	n/a	0.035	0.001	6570000	683.93	n/a	n/a	n/a	n/a	683.922	n/a	n/a	n/a	n/a	0.9338	2.082	6.939	49.565	n/a	n/a	n/a		High
Apo	20.00s	Pah1_apo_20s	P32567	483	499	LRREVILKKPEVFKIAC	H	4	8.19	8.78-8.79	3	n/a	n/a	0.02	0.001	3100000	513.273	n/a	n/a	n/a	n/a	513.18	n/a	n/a	n/a	n/a	0.7371	1.593	7.081	50.576	n/a	n/a	n/a		Medium
Apo	20.00s	Pah1_apo_20s	P32567	483	500	LRREVILKKPEVFKIACL	H	2	10.24	10.35-10.37	4	n/a	n/a	0.065	0.002	746000	1081.9	n/a	n/a	n/a	n/a	1081.89	n/a	n/a	n/a	n/a	0.7937	3.116	6.923	46.156	n/a	n/a	n/a		Medium
Apo	20.00s	Pah1_apo_20s	P32567	483	500	LRREVILKKPEVFKIACL	H	3	10.24	10.26-10.54	51	n/a	n/a	0.038	0.001	129000000	721.624	n/a	n/a	n/a	n/a	721.613	n/a	n/a	n/a	n/a	0.9581	2.053	6.844	45.627	n/a	n/a	n/a		High
Apo	20.00s	Pah1_apo_20s	P32567	483	500	LRREVILKKPEVFKIACL	H	4	10.24	10.22-10.51	54	n/a	n/a	0.025	0.001	78500000	541.47	n/a	n/a	n/a	n/a	541.457	n/a	n/a	n/a	n/a	0.9573	1.54	6.843	45.621	n/a	n/a	n/a		High
Apo	20.00s	Pah1_apo_20s	P32567	483	502	LRREVILKKPEVFKIACLND	H	2	9.39	9.48-9.50	4	n/a	n/a	0.078	0.003	1800000	1196.58	n/a	n/a	n/a	n/a	1196.6	n/a	n/a	n/a	n/a	0.9008	3.165	7.034	41.375	n/a	n/a	n/a		High
Apo	20.00s	Pah1_apo_20s	P32567	483	502	LRREVILKKPEVFKIACLND	H	3	9.39	9.36-9.87	96	n/a	n/a	0.044	0.001	397000000	798.028	n/a	n/a	n/a	n/a	798.014	n/a	n/a	n/a	n/a	0.9654	2.063	6.875	40.444	n/a	n/a	n/a		High
Apo	20.00s	Pah1_apo_20s	P32567	483	502	LRREVILKKPEVFKIACLND	H	4	9.39	9.34-9.74	77	n/a	n/a	0.029	0	263000000	598.789	n/a	n/a	n/a	n/a	598.772	n/a	n/a	n/a	n/a	0.9575	1.563	6.945	40.851	n/a	n/a	n/a		High
Apo	20.00s	Pah1_apo_20s	P32567	483	507	LRREVILKKPEVFKIACLNDIRSLY	H	3	11.63	11.96-12.26	57	n/a	n/a	0.061	0.001	17200000	1008.9	n/a	n/a	n/a	n/a	1008.97	n/a	n/a	n/a	n/a	0.7544	0	0	0	n/a	n/a	n/a		Medium
Apo	20.00s	Pah1_apo_20s	P32567	483	507	LRREVILKKPEVFKIACLNDIRSLY	H	4	11.63	11.98-12.20	40	n/a	n/a	0.044	0.001	25300000	757.052	n/a	n/a	n/a	n/a	756.975	n/a	n/a	n/a	n/a	0.8749	1.644	7.307	33.213	n/a	n/a	n/a		High
Apo	20.00s	Pah1_apo_20s	P32567	483	507	LRREVILKKPEVFKIACLNDIRSLY	H	5	11.63	12.05-12.35	57	n/a	n/a	0.03	0	12000000	605.881	n/a	n/a	n/a	n/a	605.795	n/a	n/a	n/a	n/a	0.7378	1.348	7.488	34.035	n/a	n/a	n/a		Medium
Apo	20.00s	Pah1_apo_20s	P32567	484	495	RREVILKKPEVF	H	2	6.89	7.24-7.67	82	n/a	n/a	0.041	0.001	39500000	760.574	n/a	n/a	n/a	n/a	760.588	n/a	n/a	n/a	n/a	0.9607	2.671	5.936	65.952	n/a	n/a	n/a		Medium
Apo	20.00s	Pah1_apo_20s	P32567	484	495	RREVILKKPEVF	H	3	6.89	7.36-7.87	94	n/a	n/a	0.024	0.001	106000000	507.377	n/a	n/a	n/a	n/a	507.387	n/a	n/a	n/a	n/a	0.954	1.766	5.885	65.392	n/a	n/a	n/a		High
Apo	20.00s	Pah1_apo_20s	P32567	484	500	RREVILKKPEVFKIACL	H	3	9.56	10.08-10.39	60	n/a	n/a	0.035	0.001	99700000	683.587	n/a	n/a	n/a	n/a	683.597	n/a	n/a	n/a	n/a	0.9469	1.735	5.784	41.318	n/a	n/a	n/a		High
Apo	20.00s	Pah1_apo_20s	P32567	484	500	RREVILKKPEVFKIACL	H	4	9.56	10.18-10.20	6	n/a	n/a	0.023	0	7180000	512.927	n/a	n/a	n/a	n/a	512.979	n/a	n/a	n/a	n/a	0.9059	1.256	5.584	39.886	n/a	n/a	n/a		Medium
Apo	20.00s	Pah1_apo_20s	P32567	484	502	RREVILKKPEVFKIACLND	H	3	9.22	9.24-9.41	33	n/a	n/a	0.041	0.001	160000000	760.001	n/a	n/a	n/a	n/a	760.007	n/a	n/a	n/a	n/a	0.9582	0	0	0	n/a	n/a	n/a		Medium
Apo	20.00s	Pah1_apo_20s	P32567	484	502	RREVILKKPEVFKIACLND	H	4	9.22	9.18-9.47	56	n/a	n/a	0.026	0	139000000	570.276	n/a	n/a	n/a	n/a	570.266	n/a	n/a	n/a	n/a	0.9308	1.338	5.947	37.166	n/a	n/a	n/a		High
Apo	20.00s	Pah1_apo_20s	P32567	496	502	KIACLND	H	1	4.86	5.12-5.45	61	n/a	n/a	0.041	0	24000000	776.951	n/a	n/a	n/a	n/a	777.033	n/a	n/a	n/a	n/a	0.923	0.089	0.099	1.973	n/a	n/a	n/a		High
Apo	20.00s	Pah1_apo_20s	P32567	496	502	KIACLND	H	2	4.86	5.51-5.53	3	n/a	n/a	0.015	0	4270000	388.982	n/a	n/a	n/a	n/a	389.009	n/a	n/a	n/a	n/a	0.8851	0.058	0.129	2.58	n/a	n/a	n/a		Medium
Apo	20.00s	Pah1_apo_20s	P32567	500	507	LNDIRSLY	H	2	8.2	8.17-8.35	34	n/a	n/a	0.022	0	30200000	497.653	n/a	n/a	n/a	n/a	497.628	n/a	n/a	n/a	n/a	0.9449	0.105	0.233	3.88	n/a	n/a	n/a		Medium
Apo	20.00s	Pah1_apo_20s	P32567	501	507	NDIRSLY	H	1	6.6	6.98-7.17	35	n/a	n/a	0.052	0.001	10700000	880.99	n/a	n/a	n/a	n/a	881.045	n/a	n/a	n/a	n/a	0.9507	0	0	0	n/a	n/a	n/a		Medium
Apo	20.00s	Pah1_apo_20s	P32567	501	507	NDIRSLY	H	2	6.6	6.98-7.72	137	n/a	n/a	0.018	0	272000000	441.041	n/a	n/a	n/a	n/a	441.034	n/a	n/a	n/a	n/a	0.9552	0.064	0.143	2.859	n/a	n/a	n/a		High
Apo	20.00s	Pah1_apo_20s	P32567	501	537	NDIRSLYFEDSDNEVDTEEKSTPFFAGFGNRITDALS	H	3	12.74	13.62-13.77	28	n/a	n/a	0.102	0.088	62500	1405.19	n/a	n/a	n/a	n/a	1404.49	n/a	n/a	n/a	n/a	0.245	3.782	12.606	37.077	n/a	n/a	n/a		Low
Apo	20.00s	Pah1_apo_20s	P32567	503	536	IRSLYFEDSDNEVDTEEKSTPFFAGFGNRITDAL	H	3	12.78	12.85-13.19	64	n/a	n/a	0.084	0.002	587000	1299.83	n/a	n/a	n/a	n/a	1299.86	n/a	n/a	n/a	n/a	0.7429	3.8	12.668	40.864	n/a	n/a	n/a		Medium
Apo	20.00s	Pah1_apo_20s	P32567	503	536	IRSLYFEDSDNEVDTEEKSTPFFAGFGNRITDAL	H	4	12.78	12.85-13.19	64	n/a	n/a	0.055	0	700000	975.192	n/a	n/a	n/a	n/a	975.266	n/a	n/a	n/a	n/a	0.6697	0	0	0	n/a	n/a	n/a		Medium
Apo	20.00s	Pah1_apo_20s	P32567	503	537	IRSLYFEDSDNEVDTEEKSTPFFAGFGNRITDALS	H	3	12.55	12.77-13.47	129	n/a	n/a	0.092	0.001	8460000	1328.83	n/a	n/a	n/a	n/a	1328.85	n/a	n/a	n/a	n/a	0.9178	3.764	12.548	39.211	n/a	n/a	n/a		High
Apo	20.00s	Pah1_apo_20s	P32567	503	537	IRSLYFEDSDNEVDTEEKSTPFFAGFGNRITDALS	H	4	12.55	12.93-13.19	49	n/a	n/a	0.061	0.001	5530000	996.885	n/a	n/a	n/a	n/a	996.899	n/a	n/a	n/a	n/a	0.9137	2.834	12.597	39.365	n/a	n/a	n/a		High
Apo	20.00s	Pah1_apo_20s	P32567	507	513	YFEDSDN	H	1	4.34	5.02-5.05	6	n/a	n/a	0.04	0	465000	892.407	n/a	n/a	n/a	n/a	892.441	n/a	n/a	n/a	n/a	0.8097	2.602	2.891	57.823	n/a	n/a	n/a		Medium
Apo	20.00s	Pah1_apo_20s	P32567	507	536	YFEDSDNEVDTEEKSTPFFAGFGNRITDAL	H	3	12.59	13.01-13.18	32	n/a	n/a	0.08	0.002	5380000	1143.13	n/a	n/a	n/a	n/a	1143.07	n/a	n/a	n/a	n/a	0.8886	3.535	11.783	43.639	n/a	n/a	n/a		High
Apo	20.00s	Pah1_apo_20s	P32567	507	537	YFEDSDNEVDTEEKSTPFFAGFGNRITDALS	H	3	12.27	12.90-12.92	5	n/a	n/a	0.079	0.001	1890000	1172.09	n/a	n/a	n/a	n/a	1172.1	n/a	n/a	n/a	n/a	0.9143	3.537	11.79	42.107	n/a	n/a	n/a		High
Apo	20.00s	Pah1_apo_20s	P32567	508	513	FEDSDN	H	1	3.41	4.37-4.66	55	n/a	n/a	0.035	0.003	1730000	729.3	n/a	n/a	n/a	n/a	729.39	n/a	n/a	n/a	n/a	0.8501	2.657	2.952	73.809	n/a	n/a	n/a		Low
Apo	20.00s	Pah1_apo_20s	P32567	508	517	FEDSDNEVDT	H	1	4.09	4.65-4.95	57	n/a	n/a	0.081	0.074	4480000	1172.05	n/a	n/a	n/a	n/a	1171.87	n/a	n/a	n/a	n/a	0.6701	0.992	1.103	13.781	n/a	n/a	n/a		Low
Apo	20.00s	Pah1_apo_20s	P32567	508	528	FEDSDNEVDTEEKSTPFFAGF	H	2	12.28	12.17-13.14	179	n/a	n/a	0.082	0.001	35400000	1210.57	n/a	n/a	n/a	n/a	1210.59	n/a	n/a	n/a	n/a	0.9404	3.852	8.56	47.557	n/a	n/a	n/a		High
Apo	20.00s	Pah1_apo_20s	P32567	508	536	FEDSDNEVDTEEKSTPFFAGFGNRITDAL	H	2	12.28	12.62-12.91	55	n/a	n/a	0.12	0.003	2110000	1632.2	n/a	n/a	n/a	n/a	1632.26	n/a	n/a	n/a	n/a	0.8542	5.097	11.326	43.561	n/a	n/a	n/a		High
Apo	20.00s	Pah1_apo_20s	P32567	508	536	FEDSDNEVDTEEKSTPFFAGFGNRITDAL	H	3	12.28	12.54-12.91	70	n/a	n/a	0.072	0.001	44200000	1088.53	n/a	n/a	n/a	n/a	1088.5	n/a	n/a	n/a	n/a	0.9458	3.402	11.341	43.621	n/a	n/a	n/a		High
Apo	20.00s	Pah1_apo_20s	P32567	508	537	FEDSDNEVDTEEKSTPFFAGFGNRITDALS	H	2	12.05	12.50-12.51	4	n/a	n/a	0.134	0.002	382000	1675.83	n/a	n/a	n/a	n/a	1675.83	n/a	n/a	n/a	n/a	0.8063	5.164	11.475	42.499	n/a	n/a	n/a		Medium
Apo	20.00s	Pah1_apo_20s	P32567	508	537	FEDSDNEVDTEEKSTPFFAGFGNRITDALS	H	3	12.05	12.49-12.50	4	n/a	n/a	0.074	0.001	7330000	1117.63	n/a	n/a	n/a	n/a	1117.59	n/a	n/a	n/a	n/a	0.9388	3.481	11.603	42.975	n/a	n/a	n/a		High
Apo	20.00s	Pah1_apo_20s	P32567	508	538	FEDSDNEVDTEEKSTPFFAGFGNRITDALSY	H	3	12.91	12.59-13.75	212	n/a	n/a	0.077	0.001	35200000	1171.95	n/a	n/a	n/a	n/a	1172.03	n/a	n/a	n/a	n/a	0.9274	3.405	11.349	40.532	n/a	n/a	n/a		High
Apo	20.00s	Pah1_apo_20s	P32567	514	536	EVDTEEKSTPFFAGFGNRITDAL	H	2	12.32	12.29-12.55	49	n/a	n/a	0.078	0.002	3010000	1276.78	n/a	n/a	n/a	n/a	1276.91	n/a	n/a	n/a	n/a	0.8103	0	0	0	n/a	n/a	n/a		Medium
Apo	20.00s	Pah1_apo_20s	P32567	514	536	EVDTEEKSTPFFAGFGNRITDAL	H	3	12.32	12.30-12.56	49	n/a	n/a	0.049	0.001	22900000	851.621	n/a	n/a	n/a	n/a	851.584	n/a	n/a	n/a	n/a	0.9347	2.373	7.91	39.55	n/a	n/a	n/a		High
Apo	20.00s	Pah1_apo_20s	P32567	514	537	EVDTEEKSTPFFAGFGNRITDALS	H	2	11.6	11.97-11.99	5	n/a	n/a	0.092	0.002	91000	1320.34	n/a	n/a	n/a	n/a	1320.43	n/a	n/a	n/a	n/a	0.4917	3.367	7.482	35.629	n/a	n/a	n/a		Low
Apo	20.00s	Pah1_apo_20s	P32567	514	537	EVDTEEKSTPFFAGFGNRITDALS	H	3	11.6	11.98-12.57	110	n/a	n/a	0.052	0.001	57000000	880.657	n/a	n/a	n/a	n/a	880.629	n/a	n/a	n/a	n/a	0.9562	2.377	7.922	37.725	n/a	n/a	n/a		High
Apo	20.00s	Pah1_apo_20s	P32567	518	537	EEKSTPFFAGFGNRITDALS	H	2	11.44	11.91-12.20	53	n/a	n/a	0.069	0.001	5920000	1096.93	n/a	n/a	n/a	n/a	1097.02	n/a	n/a	n/a	n/a	0.8949	2.246	4.99	29.355	n/a	n/a	n/a		Medium
Apo	20.00s	Pah1_apo_20s	P32567	526	537	AGFGNRITDALS	H	2	8.08	8.57-8.84	52	n/a	n/a	0.031	0.001	44200000	613.067	n/a	n/a	n/a	n/a	612.989	n/a	n/a	n/a	n/a	0.8973	1.402	3.115	31.155	n/a	n/a	n/a		High
Apo	20.00s	Pah1_apo_20s	P32567	529	537	GNRITDALS	H	1	6.4	6.31-6.46	29	n/a	n/a	0.056	0.001	4050000	949.358	n/a	n/a	n/a	n/a	949.34	n/a	n/a	n/a	n/a	0.8831	2.371	2.635	37.641	n/a	n/a	n/a		Medium
Apo	20.00s	Pah1_apo_20s	P32567	529	537	GNRITDALS	H	2	6.4	6.36-6.71	64	n/a	n/a	0.02	0.001	62900000	475.26	n/a	n/a	n/a	n/a	475.157	n/a	n/a	n/a	n/a	0.9046	1.243	2.763	39.475	n/a	n/a	n/a		High
Apo	20.00s	Pah1_apo_20s	P32567	536	547	LSYRTVGIPSSR	H	3	6.78	7.11-7.13	4	n/a	n/a	0.018	0	557000	447.053	n/a	n/a	n/a	n/a	446.89	n/a	n/a	n/a	n/a	0.7514	0.871	2.905	32.277	n/a	n/a	n/a		Medium
Apo	20.00s	Pah1_apo_20s	P32567	537	548	SYRTVGIPSSRI	H	2	6.33	6.96-7.08	25	n/a	n/a	0.034	0.001	12100000	669.855	n/a	n/a	n/a	n/a	669.864	n/a	n/a	n/a	n/a	0.9399	1.102	2.448	27.2	n/a	n/a	n/a		Medium
Apo	20.00s	Pah1_apo_20s	P32567	537	548	SYRTVGIPSSRI	H	3	6.33	8.38-8.60	42	n/a	n/a	0.019	0.014	36200000	447.518	n/a	n/a	n/a	n/a	447.517	n/a	n/a	n/a	n/a	0.9382	1.336	4.454	49.486	n/a	n/a	n/a		High
Apo	20.00s	Pah1_apo_20s	P32567	537	550	SYRTVGIPSSRIFT	H	2	8.2	6.34-6.36	5	n/a	n/a	0.043	-0.038	2260000	794.443	n/a	n/a	n/a	n/a	794.347	n/a	n/a	n/a	n/a	0.9195	1.574	3.497	31.788	n/a	n/a	n/a		High
Apo	20.00s	Pah1_apo_20s	P32567	537	550	SYRTVGIPSSRIFT	H	3	8.2	9.17-9.47	57	n/a	n/a	0.025	0.016	5660000	531.244	n/a	n/a	n/a	n/a	531.214	n/a	n/a	n/a	n/a	0.6802	0	0	0	n/a	n/a	n/a		Medium
Apo	20.00s	Pah1_apo_20s	P32567	537	561	SYRTVGIPSSRIFTINTEGEVHMEL	H	2	11.09	11.13-11.43	57	n/a	n/a	0.104	0.027	25400000	1425.81	n/a	n/a	n/a	n/a	1425.71	n/a	n/a	n/a	n/a	0.464	0	0	0	n/a	n/a	n/a		Low
Apo	20.00s	Pah1_apo_20s	P32567	537	561	SYRTVGIPSSRIFTINTEGEVHMEL	H	3	11.09	11.56-11.75	36	n/a	n/a	0.062	0.001	23000000	949.298	n/a	n/a	n/a	n/a	949.148	n/a	n/a	n/a	n/a	0.8239	2.569	8.562	38.92	n/a	n/a	n/a		Medium
Apo	20.00s	Pah1_apo_20s	P32567	537	561	SYRTVGIPSSRIFTINTEGEVHMEL	H	4	11.09	11.47-11.78	58	n/a	n/a	0.036	0.001	13200000	712.173	n/a	n/a	n/a	n/a	712.119	n/a	n/a	n/a	n/a	0.8332	0	0	0	n/a	n/a	n/a		Medium
Apo	20.00s	Pah1_apo_20s	P32567	538	548	YRTVGIPSSRI	H	2	6.31	6.86-7.05	36	n/a	n/a	0.03	0.001	52100000	626.295	n/a	n/a	n/a	n/a	626.226	n/a	n/a	n/a	n/a	0.9337	1.075	2.388	29.856	n/a	n/a	n/a		High
Apo	20.00s	Pah1_apo_20s	P32567	538	548	YRTVGIPSSRI	H	3	6.31	6.92-7.15	44	n/a	n/a	0.017	0	10600000	417.797	n/a	n/a	n/a	n/a	417.814	n/a	n/a	n/a	n/a	0.8855	0.645	2.151	26.889	n/a	n/a	n/a		Medium
Apo	20.00s	Pah1_apo_20s	P32567	538	561	YRTVGIPSSRIFTINTEGEVHMEL	H	2	11.58	11.56-11.69	24	n/a	n/a	0.101	0.002	3660000	1379.78	n/a	n/a	n/a	n/a	1379.77	n/a	n/a	n/a	n/a	0.8862	3.736	8.303	39.536	n/a	n/a	n/a		High
Apo	20.00s	Pah1_apo_20s	P32567	538	561	YRTVGIPSSRIFTINTEGEVHMEL	H	3	11.58	11.45-12.13	126	n/a	n/a	0.054	0.001	135000000	920.222	n/a	n/a	n/a	n/a	920.064	n/a	n/a	n/a	n/a	0.864	2.517	8.388	39.945	n/a	n/a	n/a		High
Apo	20.00s	Pah1_apo_20s	P32567	538	561	YRTVGIPSSRIFTINTEGEVHMEL	H	4	11.58	11.50-11.77	51	n/a	n/a	0.036	0.001	20700000	690.355	n/a	n/a	n/a	n/a	690.263	n/a	n/a	n/a	n/a	0.8624	1.829	8.129	38.712	n/a	n/a	n/a		Medium
Apo	20.00s	Pah1_apo_20s	P32567	538	576	YRTVGIPSSRIFTINTEGEVHMELLELAGYRSSYIHINE	H	4	13.25	11.16-11.46	57	n/a	n/a	0.076	0.019	19200000	1132.7	n/a	n/a	n/a	n/a	1132.73	n/a	n/a	n/a	n/a	0.2396	7.436	33.049	91.802	n/a	n/a	n/a		Low
Apo	20.00s	Pah1_apo_20s	P32567	539	561	RTVGIPSSRIFTINTEGEVHMEL	H	3	10.69	8.96-9.26	57	n/a	n/a	0.05	-0.003	115000000	868.398	n/a	n/a	n/a	n/a	868.406	n/a	n/a	n/a	n/a	0.9302	5.074	16.914	84.568	n/a	n/a	n/a		Medium
Apo	20.00s	Pah1_apo_20s	P32567	539	561	RTVGIPSSRIFTINTEGEVHMEL	H	4	10.69	11.10-11.29	35	n/a	n/a	0.036	0.004	7300000	647.935	n/a	n/a	n/a	n/a	647.738	n/a	n/a	n/a	n/a	0.3011	0	0	0	n/a	n/a	n/a		Low
Apo	20.00s	Pah1_apo_20s	P32567	562	571	LELAGYRSSY	H	1	7.42	0.00-0.00	0	n/a	n/a														0	n/a	n/a	n/a	n/a	n/a	n/a		Low
Apo	20.00s	Pah1_apo_20s	P32567	562	571	LELAGYRSSY	H	2	7.42	7.80-8.44	120	n/a	n/a	0.028	0.001	154000000	582.939	n/a	n/a	n/a	n/a	582.95	n/a	n/a	n/a	n/a	0.9404	2.804	6.231	77.884	n/a	n/a	n/a		Medium
Apo	20.00s	Pah1_apo_20s	P32567	562	576	LELAGYRSSYIHINE	H	2	8.55	8.98-9.09	21	n/a	n/a	0.052	0.001	48200000	887.609	n/a	n/a	n/a	n/a	887.626	n/a	n/a	n/a	n/a	0.9407	4.143	9.207	70.822	n/a	n/a	n/a		High
Apo	20.00s	Pah1_apo_20s	P32567	562	576	LELAGYRSSYIHINE	H	3	8.55	8.94-9.54	114	n/a	n/a	0.028	0.001	312000000	592.065	n/a	n/a	n/a	n/a	592.078	n/a	n/a	n/a	n/a	0.9593	2.753	9.175	70.579	n/a	n/a	n/a		High
Apo	20.00s	Pah1_apo_20s	P32567	562	587	LELAGYRSSYIHINELVDHFFPPVSL	H	3	14.69	14.97-15.28	57	n/a	n/a	0.064	0.001	20200000	1010.38	n/a	n/a	n/a	n/a	1010.38	n/a	n/a	n/a	n/a	0.9216	3.556	11.854	53.881	n/a	n/a	n/a		High
Apo	20.00s	Pah1_apo_20s	P32567	562	587	LELAGYRSSYIHINELVDHFFPPVSL	H	4	14.69	14.32-14.67	64	n/a	n/a	0.04	0	25000000	759.449	n/a	n/a	n/a	n/a	759.401	n/a	n/a	n/a	n/a	0.4273	0	0	0	n/a	n/a	n/a		Low
Apo	20.00s	Pah1_apo_20s	P32567	563	577	ELAGYRSSYIHINEL	H	3	8.52	8.99-9.34	66	n/a	n/a	0.029	0.001	242000000	592.068	n/a	n/a	n/a	n/a	592.074	n/a	n/a	n/a	n/a	0.9582	2.755	9.184	70.649	n/a	n/a	n/a		High
Apo	20.00s	Pah1_apo_20s	P32567	565	576	AGYRSSYIHINE	H	2	6.91	6.98-7.29	59	n/a	n/a	0.037	0.001	72600000	709.127	n/a	n/a	n/a	n/a	709.158	n/a	n/a	n/a	n/a	0.9555	3.369	7.486	74.86	n/a	n/a	n/a		High
Apo	20.00s	Pah1_apo_20s	P32567	565	576	AGYRSSYIHINE	H	3	6.91	6.96-7.00	9	n/a	n/a	0.02	0	6790000	473.15	n/a	n/a	n/a	n/a	473.144	n/a	n/a	n/a	n/a	0.918	0	0	0	n/a	n/a	n/a		Medium
Apo	20.00s	Pah1_apo_20s	P32567	565	587	AGYRSSYIHINELVDHFFPPVSL	H	3	13.77	14.10-14.28	34	n/a	n/a	0.053	0	4510000	891.212	n/a	n/a	n/a	n/a	891.21	n/a	n/a	n/a	n/a	0.9299	2.867	9.556	50.293	n/a	n/a	n/a		Medium
Apo	20.00s	Pah1_apo_20s	P32567	567	576	YRSSYIHINE	H	2	6.21	6.61-7.35	137	n/a	n/a	0.033	0.001	150000000	644.187	n/a	n/a	n/a	n/a	644.212	n/a	n/a	n/a	n/a	0.9541	2.499	5.553	69.416	n/a	n/a	n/a		High
Apo	20.00s	Pah1_apo_20s	P32567	567	576	YRSSYIHINE	H	3	6.21	6.75-6.90	29	n/a	n/a	0.017	0	12400000	429.921	n/a	n/a	n/a	n/a	429.81	n/a	n/a	n/a	n/a	0.844	0	0	0	n/a	n/a	n/a		Medium
Apo	20.00s	Pah1_apo_20s	P32567	577	587	LVDHFFPPVSL	H	1	11.96	11.73-12.28	104	n/a	n/a	0.088	0.002	27700000	1273.16	n/a	n/a	n/a	n/a	1273.25	n/a	n/a	n/a	n/a	0.9239	1.683	1.87	26.713	n/a	n/a	n/a		High
Apo	20.00s	Pah1_apo_20s	P32567	577	587	LVDHFFPPVSL	H	2	11.96	12.10-12.12	5	n/a	n/a	0.03	0.001	79000000	637.135	n/a	n/a	n/a	n/a	637.123	n/a	n/a	n/a	n/a	0.9569	0.894	1.987	28.389	n/a	n/a	n/a		High
Apo	20.00s	Pah1_apo_20s	P32567	592	611	LRTNTSMVPGSPPNRTLDNF	H	2	8.49	8.34-8.71	70	n/a	n/a	0.073	0.001	110000000	1115.36	n/a	n/a	n/a	n/a	1115.36	n/a	n/a	n/a	n/a	0.9617	5.623	12.496	83.309	n/a	n/a	n/a		High
Apo	20.00s	Pah1_apo_20s	P32567	592	611	LRTNTSMVPGSPPNRTLDNF	H	3	8.49	8.15-9.13	181	n/a	n/a	0.04	0.001	590000000	743.9	n/a	n/a	n/a	n/a	743.905	n/a	n/a	n/a	n/a	0.9719	3.741	12.472	83.143	n/a	n/a	n/a		High
Apo	20.00s	Pah1_apo_20s	P32567	593	611	RTNTSMVPGSPPNRTLDNF	H	2	7.57	8.00-8.54	100	n/a	n/a	0.068	0.001	44400000	1058.29	n/a	n/a	n/a	n/a	1058.29	n/a	n/a	n/a	n/a	0.9491	5.055	11.233	80.232	n/a	n/a	n/a		High
Apo	20.00s	Pah1_apo_20s	P32567	593	611	RTNTSMVPGSPPNRTLDNF	H	3	7.57	8.20-8.22	5	n/a	n/a	0.036	0.001	10200000	705.841	n/a	n/a	n/a	n/a	705.854	n/a	n/a	n/a	n/a	0.951	3.409	11.365	81.177	n/a	n/a	n/a		High
Apo	20.00s	Pah1_apo_20s	P32567	597	611	SMVPGSPPNRTLDNF	H	2	8.18	8.57-8.75	34	n/a	n/a	0.046	0.001	46300000	820.548	n/a	n/a	n/a	n/a	820.534	n/a	n/a	n/a	n/a	0.9546	3.621	8.047	80.471	n/a	n/a	n/a		Medium
Apo	20.00s	Pah1_apo_20s	P32567	611	635	FDSEITSGRKTLFRGNQEEKFTDVN	H	4	8.64	9.14-9.97	158	n/a	n/a	0.039	0.001	1080000000	734.958	n/a	n/a	n/a	n/a	734.975	n/a	n/a	n/a	n/a	0.9565	4.17	18.535	80.585	n/a	n/a	n/a		High
Apo	20.00s	Pah1_apo_20s	P32567	612	627	DSEITSGRKTLFRGNQ	H	2	5.44	6.08-6.10	4	n/a	n/a	0.054	0	4430000	910.799	n/a	n/a	n/a	n/a	910.816	n/a	n/a	n/a	n/a	0.9547	0	0	0	n/a	n/a	n/a		Medium
Apo	20.00s	Pah1_apo_20s	P32567	612	627	DSEITSGRKTLFRGNQ	H	3	5.44	5.79-6.48	128	n/a	n/a	0.029	0.001	411000000	607.584	n/a	n/a	n/a	n/a	607.601	n/a	n/a	n/a	n/a	0.9638	3.599	11.996	85.685	n/a	n/a	n/a		High
Apo	20.00s	Pah1_apo_20s	P32567	612	628	DSEITSGRKTLFRGNQE	H	3	5.55	5.93-6.22	53	n/a	n/a	0.033	0.001	52800000	650.91	n/a	n/a	n/a	n/a	650.921	n/a	n/a	n/a	n/a	0.9352	3.871	12.904	86.027	n/a	n/a	n/a		High
Apo	20.00s	Pah1_apo_20s	P32567	612	629	DSEITSGRKTLFRGNQEE	H	3	5.62	6.20-6.22	4	n/a	n/a	0.037	0.001	5300000	694.132	n/a	n/a	n/a	n/a	694.145	n/a	n/a	n/a	n/a	0.9344	4.027	13.423	83.895	n/a	n/a	n/a		High
Apo	20.00s	Pah1_apo_20s	P32567	612	631	DSEITSGRKTLFRGNQEEKF	H	2	7.14	7.40-7.99	109	n/a	n/a	0.078	0.001	7940000	1179	n/a	n/a	n/a	n/a	1179.04	n/a	n/a	n/a	n/a	0.919	0	0	0	n/a	n/a	n/a		Medium
Apo	20.00s	Pah1_apo_20s	P32567	612	631	DSEITSGRKTLFRGNQEEKF	H	3	7.14	7.67-7.70	6	n/a	n/a	0.044	0	12000000	786.318	n/a	n/a	n/a	n/a	786.327	n/a	n/a	n/a	n/a	0.9594	4.474	14.913	82.852	n/a	n/a	n/a		High
Apo	20.00s	Pah1_apo_20s	P32567	612	636	DSEITSGRKTLFRGNQEEKFTDVNF	H	2	8.79	9.32-9.34	4	n/a	n/a	0.106	0.003	3540000	1468.85	n/a	n/a	n/a	n/a	1468.92	n/a	n/a	n/a	n/a	0.9131	8.294	18.432	80.14	n/a	n/a	n/a		High
Apo	20.00s	Pah1_apo_20s	P32567	612	636	DSEITSGRKTLFRGNQEEKFTDVNF	H	3	8.79	9.11-9.45	66	n/a	n/a	0.059	0.001	1160000000	979.586	n/a	n/a	n/a	n/a	979.624	n/a	n/a	n/a	n/a	0.9354	5.539	18.463	80.275	n/a	n/a	n/a		High
Apo	20.00s	Pah1_apo_20s	P32567	612	636	DSEITSGRKTLFRGNQEEKFTDVNF	H	4	8.79	9.14-9.97	158	n/a	n/a	0.039	0.001	1070000000	734.958	n/a	n/a	n/a	n/a	734.974	n/a	n/a	n/a	n/a	0.9559	4.17	18.535	80.588	n/a	n/a	n/a		High
Apo	20.00s	Pah1_apo_20s	P32567	615	636	ITSGRKTLFRGNQEEKFTDVNF	H	3	8.51	8.95-9.25	58	n/a	n/a	0.049	0.001	118000000	868.09	n/a	n/a	n/a	n/a	868.067	n/a	n/a	n/a	n/a	0.9412	4.472	14.906	74.531	n/a	n/a	n/a		Medium
Apo	20.00s	Pah1_apo_20s	P32567	615	636	ITSGRKTLFRGNQEEKFTDVNF	H	4	8.51	8.44-8.56	24	n/a	n/a	0.024	0.021	3110000	648.666	n/a	n/a	n/a	n/a	648.665	n/a	n/a	n/a	n/a	0.3728	0.709	3.149	15.746	n/a	n/a	n/a		Low
Apo	20.00s	Pah1_apo_20s	P32567	624	636	RGNQEEKFTDVNF	H	2	7.91	6.33-6.34	4	n/a	n/a	0.045	0.016	1760000	794.378	n/a	n/a	n/a	n/a	794.267	n/a	n/a	n/a	n/a	0.9002	1.562	3.472	31.562	n/a	n/a	n/a		High
Apo	20.00s	Pah1_apo_20s	P32567	624	636	RGNQEEKFTDVNF	H	3	7.91	6.09-6.40	56	n/a	n/a	0.025	0.011	37500000	529.963	n/a	n/a	n/a	n/a	529.878	n/a	n/a	n/a	n/a	0.8788	1.084	3.612	32.834	n/a	n/a	n/a		High
Apo	20.00s	Pah1_apo_20s	P32567	628	636	EEKFTDVNF	H	2	8.23	8.72-9.06	63	n/a	n/a	0.026	0.001	218000000	567.487	n/a	n/a	n/a	n/a	567.507	n/a	n/a	n/a	n/a	0.9563	2.39	5.31	75.862	n/a	n/a	n/a		High
Apo	20.00s	Pah1_apo_20s	P32567	637	643	WRDPLVD	H	1	9.1	9.05-9.74	131	n/a	n/a	0.053	0.001	221000000	903.787	n/a	n/a	n/a	n/a	903.67	n/a	n/a	n/a	n/a	0.9202	0	0	0	n/a	n/a	n/a		Medium
Apo	20.00s	Pah1_apo_20s	P32567	637	643	WRDPLVD	H	2	9.1	8.95-9.75	152	n/a	n/a	0.019	0	1130000000	452.396	n/a	n/a	n/a	n/a	452.365	n/a	n/a	n/a	n/a	0.9249	1.404	3.12	77.995	n/a	n/a	n/a		High
Apo	20.00s	Pah1_apo_20s	P32567	637	647	WRDPLVDIDNL	H	1	12.22	12.15-12.72	107	n/a	n/a	0.097	0.002	23300000	1361.52	n/a	n/a	n/a	n/a	1361.65	n/a	n/a	n/a	n/a	0.9217	5.068	5.631	70.387	n/a	n/a	n/a		High
Apo	20.00s	Pah1_apo_20s	P32567	637	647	WRDPLVDIDNL	H	2	12.22	12.44-12.45	4	n/a	n/a	0.036	0.001	79100000	681.274	n/a	n/a	n/a	n/a	681.289	n/a	n/a	n/a	n/a	0.9491	2.52	5.6	70.002	n/a	n/a	n/a		High
Apo	20.00s	Pah1_apo_20s	P32567	661	701	DTDVSQQSNISRNRANSVKTAKVTKAPQRNVSGSTNNNEVL	H	4	4.96	5.25-5.74	91	n/a	n/a	0.073	0.001	30900000	1115.82	n/a	n/a	n/a	n/a	1115.84	n/a	n/a	n/a	n/a	0.9601	7.364	32.727	86.125	n/a	n/a	n/a		High
Apo	20.00s	Pah1_apo_20s	P32567	661	701	DTDVSQQSNISRNRANSVKTAKVTKAPQRNVSGSTNNNEVL	H	5	4.96	5.30-5.91	112	n/a	n/a	0.052	0	19600000	892.847	n/a	n/a	n/a	n/a	892.875	n/a	n/a	n/a	n/a	0.9249	5.904	32.799	86.313	n/a	n/a	n/a		High
Apo	20.00s	Pah1_apo_20s	P32567	678	701	VKTAKVTKAPQRNVSGSTNNNEVL	H	3	4.55	4.78-5.13	65	n/a	n/a	0.048	0	9920000	858.363	n/a	n/a	n/a	n/a	858.396	n/a	n/a	n/a	n/a	0.9285	5.431	18.103	86.205	n/a	n/a	n/a		High
Apo	20.00s	Pah1_apo_20s	P32567	702	712	AASSDVENASD	H	1	3.31	4.06-4.72	120	n/a	n/a	0.076	-0.061	13000000	1074	n/a	n/a	n/a	n/a	1073.84	n/a	n/a	n/a	n/a	0.8193	8.034	8.927	99.191	n/a	n/a	n/a		Medium
Apo	20.00s	Pah1_apo_20s	P32567	702	739	AASSDVENASDLVSSHSSSGSTPNKSTMSKGDIGKQIY	H	3	6.93	7.17-7.41	47	n/a	n/a	0.094	0.002	6030000	1290.69	n/a	n/a	n/a	n/a	1290.74	n/a	n/a	n/a	n/a	0.8868	8.352	27.84	79.543	n/a	n/a	n/a		High
Apo	20.00s	Pah1_apo_20s	P32567	702	739	AASSDVENASDLVSSHSSSGSTPNKSTMSKGDIGKQIY	H	4	6.93	7.26-7.33	15	n/a	n/a	0.057	0.001	5300000	968.274	n/a	n/a	n/a	n/a	968.286	n/a	n/a	n/a	n/a	0.928	6.26	27.822	79.492	n/a	n/a	n/a		High
Apo	20.00s	Pah1_apo_20s	P32567	714	739	VSSHSSSGSTPNKSTMSKGDIGKQIY	H	3	5.14	5.49-5.71	41	n/a	n/a	0.054	0	11900000	900.706	n/a	n/a	n/a	n/a	900.739	n/a	n/a	n/a	n/a	0.9382	5.086	16.953	73.709	n/a	n/a	n/a		High
Apo	20.00s	Pah1_apo_20s	P32567	740	751	LELGSPLASPKL	H	1	8.7	9.19-9.29	20	n/a	n/a	0.085	-0.001	2160000	1231.47	n/a	n/a	n/a	n/a	1232.01	n/a	n/a	n/a	n/a	0.5432	0	0	0	n/a	n/a	n/a		Medium
Apo	20.00s	Pah1_apo_20s	P32567	740	751	LELGSPLASPKL	H	2	8.7	9.14-9.51	71	n/a	n/a	0.03	0.001	159000000	616.138	n/a	n/a	n/a	n/a	616.158	n/a	n/a	n/a	n/a	0.9608	2.914	6.476	80.949	n/a	n/a	n/a		High
Apo	20.00s	Pah1_apo_20s	P32567	740	756	LELGSPLASPKLRYLDD	H	2	9.36	9.75-10.12	70	n/a	n/a	0.058	0.001	115000000	949.263	n/a	n/a	n/a	n/a	949.285	n/a	n/a	n/a	n/a	0.9635	4.689	10.42	80.155	n/a	n/a	n/a		High
Apo	20.00s	Pah1_apo_20s	P32567	740	756	LELGSPLASPKLRYLDD	H	3	9.36	9.73-10.24	96	n/a	n/a	0.031	0.001	335000000	633.206	n/a	n/a	n/a	n/a	633.2	n/a	n/a	n/a	n/a	0.9559	3.146	10.487	80.667	n/a	n/a	n/a		High
Apo	20.00s	Pah1_apo_20s	P32567	740	757	LELGSPLASPKLRYLDDM	H	2	10.73	11.12-11.51	74	n/a	n/a	0.07	0.001	24000000	1015.28	n/a	n/a	n/a	n/a	1015.34	n/a	n/a	n/a	n/a	0.8745	0	0	0	n/a	n/a	n/a		Medium
Apo	20.00s	Pah1_apo_20s	P32567	740	757	LELGSPLASPKLRYLDDM	H	3	10.73	11.29-11.33	7	n/a	n/a	0.034	0.001	12500000	677.227	n/a	n/a	n/a	n/a	677.212	n/a	n/a	n/a	n/a	0.9295	3.459	11.53	82.355	n/a	n/a	n/a		High
Apo	20.00s	Pah1_apo_20s	P32567	757	775	MDDEDSNYNRTKSRRASSA	H	3	3.61	4.01-4.02	4	n/a	n/a	0.04	0	312000	739.505	n/a	n/a	n/a	n/a	739.513	n/a	n/a	n/a	n/a	0.7969	3.944	13.146	77.327	n/a	n/a	n/a		Medium
Apo	20.00s	Pah1_apo_20s	P32567	757	783	MDDEDSNYNRTKSRRASSAAATSIDKE	H	3	4.27	4.95-4.96	4	n/a	n/a	0.059	0.001	543000	1013.12	n/a	n/a	n/a	n/a	1013.14	n/a	n/a	n/a	n/a	0.8637	5.747	19.157	76.627	n/a	n/a	n/a		High
Apo	20.00s	Pah1_apo_20s	P32567	757	783	MDDEDSNYNRTKSRRASSAAATSIDKE	H	4	4.27	4.94-4.95	3	n/a	n/a	0.042	0	498000	760.058	n/a	n/a	n/a	n/a	760.095	n/a	n/a	n/a	n/a	0.8278	4.267	18.963	75.854	n/a	n/a	n/a		Medium
Apo	20.00s	Pah1_apo_20s	P32567	758	783	DDEDSNYNRTKSRRASSAAATSIDKE	H	4	4.04	4.41-4.71	55	n/a	n/a	0.044	-0.038	6130000	724.23	n/a	n/a	n/a	n/a	723.512	n/a	n/a	n/a	n/a	0.1824	1.225	5.445	22.687	n/a	n/a	n/a		Low
Apo	20.00s	Pah1_apo_20s	P32567	765	783	NRTKSRRASSAAATSIDKE	H	3	3.73	3.52-3.86	64	n/a	n/a	0.035	0	67900000	688.312	n/a	n/a	n/a	n/a	688.328	n/a	n/a	n/a	n/a	0.9688	4.247	14.156	83.273	n/a	n/a	n/a		High
Apo	20.00s	Pah1_apo_20s	P32567	784	800	FKKLSVSKAGAPTRIVS	H	3	5.31	5.82-5.83	3	n/a	n/a	0.029	0.001	2300000	601.038	n/a	n/a	n/a	n/a	601.037	n/a	n/a	n/a	n/a	0.9496	3.67	12.233	87.376	n/a	n/a	n/a		High
Apo	60.00s	Pah1_apo_1min	P32567	3	28	YVGRALGSVSKTWSSINPATLSGAID	H	2	10.39	10.16-10.45	55	n/a	n/a	0.095	0.003	5960000	1334.09	n/a	n/a	n/a	n/a	1334.19	n/a	n/a	n/a	n/a	0.827	7.655	17.012	73.965	n/a	n/a	n/a		Medium
Apo	60.00s	Pah1_apo_1min	P32567	3	28	YVGRALGSVSKTWSSINPATLSGAID	H	3	10.39	10.09-10.41	63	n/a	n/a	0.05	0.001	19700000	889.733	n/a	n/a	n/a	n/a	889.803	n/a	n/a	n/a	n/a	0.8082	0	0	0	n/a	n/a	n/a		Medium
Apo	60.00s	Pah1_apo_1min	P32567	8	28	LGSVSKTWSSINPATLSGAID	H	2	10.05	7.49-7.94	85	n/a	n/a	0.067	-0.033	51100000	1058.34	n/a	n/a	n/a	n/a	1058.34	n/a	n/a	n/a	n/a	0.943	5.092	11.315	62.86	n/a	n/a	n/a		High
Apo	60.00s	Pah1_apo_1min	P32567	15	51	WSSINPATLSGAIDVIVVEHPDGRLSCSPFHVRFGKF	H	4	13.43	13.12-13.32	37	n/a	n/a	0.067	0.001	6070000	1013.09	n/a	n/a	n/a	n/a	1013.07	n/a	n/a	n/a	n/a	0.8618	1.944	8.639	26.998	n/a	n/a	n/a		High
Apo	60.00s	Pah1_apo_1min	P32567	15	51	WSSINPATLSGAIDVIVVEHPDGRLSCSPFHVRFGKF	H	5	13.43	11.12-11.42	57	n/a	n/a	0.045	-0.023	9410000	810.489	n/a	n/a	n/a	n/a	810.468	n/a	n/a	n/a	n/a	0.8307	1.363	7.572	23.663	n/a	n/a	n/a		Low
Apo	60.00s	Pah1_apo_1min	P32567	29	39	VIVVEHPDGRL	H	2	6.64	6.03-6.43	75	n/a	n/a	0.031	0.001	131000000	617.942	n/a	n/a	n/a	n/a	617.925	n/a	n/a	n/a	n/a	0.9578	0.226	0.502	6.278	n/a	n/a	n/a		High
Apo	60.00s	Pah1_apo_1min	P32567	29	39	VIVVEHPDGRL	H	3	6.64	6.16-6.35	35	n/a	n/a	0.017	0	65800000	412.289	n/a	n/a	n/a	n/a	412.282	n/a	n/a	n/a	n/a	0.9683	0.144	0.481	6.011	n/a	n/a	n/a		Medium
Apo	60.00s	Pah1_apo_1min	P32567	29	51	VIVVEHPDGRLSCSPFHVRFGKF	H	2	10.1	10.08-10.35	53	n/a	n/a	0.096	0.002	14800000	1315.6	n/a	n/a	n/a	n/a	1315.67	n/a	n/a	n/a	n/a	0.8838	1.141	2.536	13.349	n/a	n/a	n/a		High
Apo	60.00s	Pah1_apo_1min	P32567	29	51	VIVVEHPDGRLSCSPFHVRFGKF	H	3	10.1	10.02-10.45	82	n/a	n/a	0.052	0.001	444000000	877.407	n/a	n/a	n/a	n/a	877.415	n/a	n/a	n/a	n/a	0.9456	0.726	2.419	12.733	n/a	n/a	n/a		High
Apo	60.00s	Pah1_apo_1min	P32567	29	51	VIVVEHPDGRLSCSPFHVRFGKF	H	4	10.1	10.02-10.49	91	n/a	n/a	0.034	0.001	441000000	658.315	n/a	n/a	n/a	n/a	658.319	n/a	n/a	n/a	n/a	0.9381	0.548	2.438	12.83	n/a	n/a	n/a		High
Apo	60.00s	Pah1_apo_1min	P32567	29	51	VIVVEHPDGRLSCSPFHVRFGKF	H	5	10.1	10.03-10.37	65	n/a	n/a	0.024	0.001	179000000	526.854	n/a	n/a	n/a	n/a	526.86	n/a	n/a	n/a	n/a	0.9346	0.44	2.442	12.854	n/a	n/a	n/a		High
Apo	60.00s	Pah1_apo_1min	P32567	29	51	VIVVEHPDGRLSCSPFHVRFGKF	H	6	10.1	10.13-10.35	43	n/a	n/a	0.02	0	22800000	439.223	n/a	n/a	n/a	n/a	439.212	n/a	n/a	n/a	n/a	0.8766	0.376	2.507	13.194	n/a	n/a	n/a		Medium
Apo	60.00s	Pah1_apo_1min	P32567	29	63	VIVVEHPDGRLSCSPFHVRFGKFQILKPSQKKVQV	H	3	9.71	9.64-9.86	41	n/a	n/a	0.091	0.003	5810000	1338.56	n/a	n/a	n/a	n/a	1338.62	n/a	n/a	n/a	n/a	0.8786	0	0	0	n/a	n/a	n/a		Medium
Apo	60.00s	Pah1_apo_1min	P32567	29	63	VIVVEHPDGRLSCSPFHVRFGKFQILKPSQKKVQV	H	7	9.71	9.60-9.85	48	n/a	n/a	0.028	0.001	28000000	574.242	n/a	n/a	n/a	n/a	574.27	n/a	n/a	n/a	n/a	0.9004	1.134	8.816	29.388	n/a	n/a	n/a		High
Apo	60.00s	Pah1_apo_1min	P32567	30	39	IVVEHPDGRL	H	2	6.09	5.62-5.71	17	n/a	n/a	0.028	0.001	19700000	568.369	n/a	n/a	n/a	n/a	568.371	n/a	n/a	n/a	n/a	0.9362	0.22	0.488	6.978	n/a	n/a	n/a		High
Apo	60.00s	Pah1_apo_1min	P32567	30	51	IVVEHPDGRLSCSPFHVRFGKF	H	2	10.44	9.90-10.28	71	n/a	n/a	0.086	0.002	13100000	1266.02	n/a	n/a	n/a	n/a	1266.1	n/a	n/a	n/a	n/a	0.8643	1.104	2.454	13.636	n/a	n/a	n/a		High
Apo	60.00s	Pah1_apo_1min	P32567	30	51	IVVEHPDGRLSCSPFHVRFGKF	H	3	10.44	9.94-10.15	42	n/a	n/a	0.05	0.001	235000000	844.389	n/a	n/a	n/a	n/a	844.396	n/a	n/a	n/a	n/a	0.9422	0.746	2.486	13.811	n/a	n/a	n/a		High
Apo	60.00s	Pah1_apo_1min	P32567	30	51	IVVEHPDGRLSCSPFHVRFGKF	H	4	10.44	9.94-10.17	45	n/a	n/a	0.032	0.001	214000000	633.546	n/a	n/a	n/a	n/a	633.558	n/a	n/a	n/a	n/a	0.93	0.567	2.519	13.995	n/a	n/a	n/a		High
Apo	60.00s	Pah1_apo_1min	P32567	30	51	IVVEHPDGRLSCSPFHVRFGKF	H	5	10.44	9.94-10.18	47	n/a	n/a	0.023	0.001	86600000	507.039	n/a	n/a	n/a	n/a	507.048	n/a	n/a	n/a	n/a	0.9413	0.455	2.529	14.052	n/a	n/a	n/a		High
Apo	60.00s	Pah1_apo_1min	P32567	30	51	IVVEHPDGRLSCSPFHVRFGKF	H	6	10.44	10.05-10.05	1	n/a	n/a	0.017	0.001	504000	422.616	n/a	n/a	n/a	n/a	422.604	n/a	n/a	n/a	n/a	0.812	0.302	2.016	11.2	n/a	n/a	n/a		Medium
Apo	60.00s	Pah1_apo_1min	P32567	30	63	IVVEHPDGRLSCSPFHVRFGKFQILKPSQKKVQV	H	3	9.61	9.50-9.72	41	n/a	n/a	0.088	0.002	4430000	1305.54	n/a	n/a	n/a	n/a	1305.59	n/a	n/a	n/a	n/a	0.8445	2.716	9.054	31.221	n/a	n/a	n/a		Medium
Apo	60.00s	Pah1_apo_1min	P32567	30	63	IVVEHPDGRLSCSPFHVRFGKFQILKPSQKKVQV	H	5	9.61	9.48-9.63	29	n/a	n/a	0.046	0.001	24300000	783.752	n/a	n/a	n/a	n/a	783.775	n/a	n/a	n/a	n/a	0.8855	1.599	8.883	30.63	n/a	n/a	n/a		High
Apo	60.00s	Pah1_apo_1min	P32567	30	63	IVVEHPDGRLSCSPFHVRFGKFQILKPSQKKVQV	H	6	9.61	9.51-9.76	48	n/a	n/a	0.036	0.001	29900000	653.266	n/a	n/a	n/a	n/a	653.315	n/a	n/a	n/a	n/a	0.7522	1.329	8.858	30.546	n/a	n/a	n/a		Medium
Apo	60.00s	Pah1_apo_1min	P32567	30	64	IVVEHPDGRLSCSPFHVRFGKFQILKPSQKKVQVF	H	4	10.15	10.15-10.27	23	n/a	n/a	0.064	0.002	7500000	1016.24	n/a	n/a	n/a	n/a	1016.26	n/a	n/a	n/a	n/a	0.8687	2.035	9.044	30.148	n/a	n/a	n/a		Medium
Apo	60.00s	Pah1_apo_1min	P32567	30	67	IVVEHPDGRLSCSPFHVRFGKFQILKPSQKKVQVFINE	H	4	10.05	9.95-10.22	52	n/a	n/a	0.074	0.033	109000000	1107.6	n/a	n/a	n/a	n/a	1107.89	n/a	n/a	n/a	n/a	0.7689	4.313	19.169	58.089	n/a	n/a	n/a		Medium
Apo	60.00s	Pah1_apo_1min	P32567	30	67	IVVEHPDGRLSCSPFHVRFGKFQILKPSQKKVQVFINE	H	5	10.05	9.98-10.28	57	n/a	n/a	0.047	-0.001	70100000	884.876	n/a	n/a	n/a	n/a	884.49	n/a	n/a	n/a	n/a	0.4943	0	0	0	n/a	n/a	n/a		Low
Apo	60.00s	Pah1_apo_1min	P32567	30	67	IVVEHPDGRLSCSPFHVRFGKFQILKPSQKKVQVFINE	H	6	10.05	10.04-10.31	51	n/a	n/a	0.037	0.001	37500000	737.463	n/a	n/a	n/a	n/a	737.25	n/a	n/a	n/a	n/a	0.6273	0	0	0	n/a	n/a	n/a		Low
Apo	60.00s	Pah1_apo_1min	P32567	40	51	SCSPFHVRFGKF	H	3	9.58	9.60-10.01	77	n/a	n/a	0.02	0	90100000	472.208	n/a	n/a	n/a	n/a	472.261	n/a	n/a	n/a	n/a	0.9051	0.662	2.208	24.536	n/a	n/a	n/a		High
Apo	60.00s	Pah1_apo_1min	P32567	40	51	SCSPFHVRFGKF	H	4	9.58	9.60-9.90	57	n/a	n/a	0.012	0	8560000	354.653	n/a	n/a	n/a	n/a	354.443	n/a	n/a	n/a	n/a	0.6056	0	0	0	n/a	n/a	n/a		Low
Apo	60.00s	Pah1_apo_1min	P32567	42	51	SPFHVRFGKF	H	2	9.71	8.03-8.15	23	n/a	n/a	0.029	-0.014	20600000	613.376	n/a	n/a	n/a	n/a	613.305	n/a	n/a	n/a	n/a	0.8635	1.694	3.764	47.054	n/a	n/a	n/a		Medium
Apo	60.00s	Pah1_apo_1min	P32567	52	63	QILKPSQKKVQV	H	2	4.96	4.50-4.84	63	n/a	n/a	0.036	0.001	146000000	700.847	n/a	n/a	n/a	n/a	700.997	n/a	n/a	n/a	n/a	0.9018	2.001	4.447	49.409	n/a	n/a	n/a		High
Apo	60.00s	Pah1_apo_1min	P32567	52	63	QILKPSQKKVQV	H	3	4.96	4.41-5.12	134	n/a	n/a	0.021	0	275000000	467.59	n/a	n/a	n/a	n/a	467.691	n/a	n/a	n/a	n/a	0.8797	1.354	4.513	50.144	n/a	n/a	n/a		High
Apo	60.00s	Pah1_apo_1min	P32567	52	64	QILKPSQKKVQVF	H	2	6.74	6.28-6.93	121	n/a	n/a	0.047	0.001	37100000	774.387	n/a	n/a	n/a	n/a	774.55	n/a	n/a	n/a	n/a	0.8337	0	0	0	n/a	n/a	n/a		Medium
Apo	60.00s	Pah1_apo_1min	P32567	52	64	QILKPSQKKVQVF	H	3	6.74	6.42-6.67	49	n/a	n/a	0.023	0.001	51800000	516.598	n/a	n/a	n/a	n/a	516.605	n/a	n/a	n/a	n/a	0.9601	1.309	4.362	43.617	n/a	n/a	n/a		High
Apo	60.00s	Pah1_apo_1min	P32567	52	67	QILKPSQKKVQVFINE	H	2	7.37	6.75-7.03	54	n/a	n/a	0.06	0.001	52400000	952.666	n/a	n/a	n/a	n/a	952.879	n/a	n/a	n/a	n/a	0.8528	2.046	4.548	34.982	n/a	n/a	n/a		High
Apo	60.00s	Pah1_apo_1min	P32567	52	67	QILKPSQKKVQVFINE	H	3	7.37	6.74-7.06	60	n/a	n/a	0.032	0.001	324000000	635.461	n/a	n/a	n/a	n/a	635.589	n/a	n/a	n/a	n/a	0.8411	1.372	4.573	35.179	n/a	n/a	n/a		Medium
Apo	60.00s	Pah1_apo_1min	P32567	52	83	QILKPSQKKVQVFINEKLSNMPMKLSDSGEAY	H	3	9.85	9.78-9.99	40	n/a	n/a	0.091	0.002	19900000	1220.98	n/a	n/a	n/a	n/a	1221.04	n/a	n/a	n/a	n/a	0.8038	2.565	8.551	30.538	n/a	n/a	n/a		Medium
Apo	60.00s	Pah1_apo_1min	P32567	52	83	QILKPSQKKVQVFINEKLSNMPMKLSDSGEAY	H	4	9.85	9.80-9.95	29	n/a	n/a	0.053	0.001	52400000	915.933	n/a	n/a	n/a	n/a	916.003	n/a	n/a	n/a	n/a	0.7914	1.862	8.277	29.56	n/a	n/a	n/a		Medium
Apo	60.00s	Pah1_apo_1min	P32567	52	84	QILKPSQKKVQVFINEKLSNMPMKLSDSGEAYF	H	3	10.8	10.53-10.71	35	n/a	n/a	0.084	0.003	1710000	1270.08	n/a	n/a	n/a	n/a	1270.13	n/a	n/a	n/a	n/a	0.8488	2.616	8.72	30.068	n/a	n/a	n/a		Medium
Apo	60.00s	Pah1_apo_1min	P32567	52	84	QILKPSQKKVQVFINEKLSNMPMKLSDSGEAYF	H	4	10.8	10.60-10.85	48	n/a	n/a	0.055	0.001	38400000	952.751	n/a	n/a	n/a	n/a	952.836	n/a	n/a	n/a	n/a	0.7975	1.875	8.332	28.73	n/a	n/a	n/a		Medium
Apo	60.00s	Pah1_apo_1min	P32567	64	82	FINEKLSNMPMKLSDSGEA	H	2	8.06	7.40-8.32	172	n/a	n/a	0.07	0.028	57100000	1058.33	n/a	n/a	n/a	n/a	1058.35	n/a	n/a	n/a	n/a	0.9269	1.725	3.833	23.954	n/a	n/a	n/a		High
Apo	60.00s	Pah1_apo_1min	P32567	64	82	FINEKLSNMPMKLSDSGEA	H	3	8.06	8.13-8.45	59	n/a	n/a	0.036	-0.002	4510000	706.042	n/a	n/a	n/a	n/a	705.933	n/a	n/a	n/a	n/a	0.5536	1.247	4.158	25.989	n/a	n/a	n/a		Low
Apo	60.00s	Pah1_apo_1min	P32567	64	84	FINEKLSNMPMKLSDSGEAYF	H	2	10.47	10.27-10.89	116	n/a	n/a	0.083	0.003	48000000	1213.61	n/a	n/a	n/a	n/a	1213.72	n/a	n/a	n/a	n/a	0.9165	1.731	3.847	21.373	n/a	n/a	n/a		High
Apo	60.00s	Pah1_apo_1min	P32567	64	84	FINEKLSNMPMKLSDSGEAYF	H	3	10.47	10.26-11.01	141	n/a	n/a	0.045	0.001	192000000	809.439	n/a	n/a	n/a	n/a	809.468	n/a	n/a	n/a	n/a	0.9075	1.18	3.932	21.844	n/a	n/a	n/a		High
Apo	60.00s	Pah1_apo_1min	P32567	65	83	INEKLSNMPMKLSDSGEAY	H	2	7.81	7.67-8.09	80	n/a	n/a	0.066	0.001	14900000	1066.5	n/a	n/a	n/a	n/a	1066.49	n/a	n/a	n/a	n/a	0.8895	1.671	3.713	23.203	n/a	n/a	n/a		High
Apo	60.00s	Pah1_apo_1min	P32567	65	83	INEKLSNMPMKLSDSGEAY	H	3	7.81	7.76-8.04	54	n/a	n/a	0.039	0.001	26700000	711.367	n/a	n/a	n/a	n/a	711.35	n/a	n/a	n/a	n/a	0.8451	1.205	4.015	25.094	n/a	n/a	n/a		Medium
Apo	60.00s	Pah1_apo_1min	P32567	68	82	KLSNMPMKLSDSGEA	H	2	6.37	6.60-6.93	63	n/a	n/a	0.046	0.024	25800000	806.215	n/a	n/a	n/a	n/a	806.27	n/a	n/a	n/a	n/a	0.9124	1.247	2.771	23.094	n/a	n/a	n/a		High
Apo	60.00s	Pah1_apo_1min	P32567	68	83	KLSNMPMKLSDSGEAY	H	2	7.3	7.14-7.42	52	n/a	n/a	0.048	0.001	138000000	888.049	n/a	n/a	n/a	n/a	887.831	n/a	n/a	n/a	n/a	0.7674	0	0	0	n/a	n/a	n/a		Medium
Apo	60.00s	Pah1_apo_1min	P32567	68	83	KLSNMPMKLSDSGEAY	H	3	7.3	7.25-7.38	25	n/a	n/a	0.028	0.001	63900000	592.225	n/a	n/a	n/a	n/a	592.203	n/a	n/a	n/a	n/a	0.9228	0.883	2.942	22.632	n/a	n/a	n/a		High
Apo	60.00s	Pah1_apo_1min	P32567	68	84	KLSNMPMKLSDSGEAYF	H	2	9.36	9.34-9.65	59	n/a	n/a	0.059	0.001	132000000	961.334	n/a	n/a	n/a	n/a	961.329	n/a	n/a	n/a	n/a	0.9323	1.222	2.715	19.392	n/a	n/a	n/a		High
Apo	60.00s	Pah1_apo_1min	P32567	68	84	KLSNMPMKLSDSGEAYF	H	3	9.36	9.36-9.74	73	n/a	n/a	0.033	0.001	138000000	641.24	n/a	n/a	n/a	n/a	641.24	n/a	n/a	n/a	n/a	0.9086	0.823	2.742	19.588	n/a	n/a	n/a		High
Apo	60.00s	Pah1_apo_1min	P32567	84	99	FVFEMGDQVTDVPDEL	H	1	12.16	0.00-0.00	0	n/a	n/a														0	n/a	n/a	n/a	n/a	n/a	n/a		Low
Apo	60.00s	Pah1_apo_1min	P32567	84	99	FVFEMGDQVTDVPDEL	H	2	12.16	12.00-12.33	63	n/a	n/a	0.057	0.001	239000000	923.809	n/a	n/a	n/a	n/a	923.815	n/a	n/a	n/a	n/a	0.9419	2.31	5.134	39.495	n/a	n/a	n/a		High
Apo	60.00s	Pah1_apo_1min	P32567	85	99	VFEMGDQVTDVPDEL	H	1	10.9	0.00-0.00	0	n/a	n/a														0	n/a	n/a	n/a	n/a	n/a	n/a		Low
Apo	60.00s	Pah1_apo_1min	P32567	85	99	VFEMGDQVTDVPDEL	H	2	10.9	0.00-0.00	0	n/a	n/a														0	n/a	n/a	n/a	n/a	n/a	n/a		Low
Apo	60.00s	Pah1_apo_1min	P32567	119	147	ILEGGTEGEGEGENENKKKEKKVLEEPDF	H	3	7.19	7.06-7.29	42	n/a	n/a	0.067	0.002	15800000	1084.43	n/a	n/a	n/a	n/a	1084.41	n/a	n/a	n/a	n/a	0.8996	5.564	18.546	71.332	n/a	n/a	n/a		High
Apo	60.00s	Pah1_apo_1min	P32567	119	147	ILEGGTEGEGEGENENKKKEKKVLEEPDF	H	4	7.19	6.93-7.26	62	n/a	n/a	0.046	0.001	28400000	813.58	n/a	n/a	n/a	n/a	813.575	n/a	n/a	n/a	n/a	0.9492	4.206	18.694	71.9	n/a	n/a	n/a		High
Apo	60.00s	Pah1_apo_1min	P32567	121	147	EGGTEGEGEGENENKKKEKKVLEEPDF	H	2	6.45	6.47-6.63	31	n/a	n/a	0.117	0.002	5640000	1512.21	n/a	n/a	n/a	n/a	1512.26	n/a	n/a	n/a	n/a	0.8945	0	0	0	n/a	n/a	n/a		Medium
Apo	60.00s	Pah1_apo_1min	P32567	121	147	EGGTEGEGEGENENKKKEKKVLEEPDF	H	3	6.45	6.76-6.78	3	n/a	n/a	0.062	0.001	6040000	1008.4	n/a	n/a	n/a	n/a	1008.41	n/a	n/a	n/a	n/a	0.9369	5.014	16.712	69.633	n/a	n/a	n/a		High
Apo	60.00s	Pah1_apo_1min	P32567	121	147	EGGTEGEGEGENENKKKEKKVLEEPDF	H	4	6.45	6.23-6.99	143	n/a	n/a	0.042	0.001	897000000	756.63	n/a	n/a	n/a	n/a	756.63	n/a	n/a	n/a	n/a	0.9615	3.837	17.054	71.06	n/a	n/a	n/a		High
Apo	60.00s	Pah1_apo_1min	P32567	121	148	EGGTEGEGEGENENKKKEKKVLEEPDFL	H	3	7.97	7.75-8.38	119	n/a	n/a	0.069	0.001	149000000	1046.38	n/a	n/a	n/a	n/a	1046.39	n/a	n/a	n/a	n/a	0.957	5.277	17.591	70.362	n/a	n/a	n/a		High
Apo	60.00s	Pah1_apo_1min	P32567	121	148	EGGTEGEGEGENENKKKEKKVLEEPDFL	H	4	7.97	7.91-8.33	79	n/a	n/a	0.049	-0.001	168000000	784.944	n/a	n/a	n/a	n/a	784.959	n/a	n/a	n/a	n/a	0.8338	3.864	17.173	68.692	n/a	n/a	n/a		Medium
Apo	60.00s	Pah1_apo_1min	P32567	219	235	LDTEGYKPNKNMMHDTD	H	3	5.41	4.98-5.49	95	n/a	n/a	0.035	0.001	399000000	673.78	n/a	n/a	n/a	n/a	673.808	n/a	n/a	n/a	n/a	0.9524	3.052	10.173	72.665	n/a	n/a	n/a		High
Apo	60.00s	Pah1_apo_1min	P32567	219	238	LDTEGYKPNKNMMHDTDIQL	H	3	8.76	8.14-8.40	50	n/a	n/a	0.043	0.001	445000000	792.31	n/a	n/a	n/a	n/a	792.327	n/a	n/a	n/a	n/a	0.9583	3.432	11.441	67.302	n/a	n/a	n/a		High
Apo	60.00s	Pah1_apo_1min	P32567	219	249	LDTEGYKPNKNMMHDTDIQLKQLLKDEFGND	H	3	11.51	9.74-10.11	69	n/a	n/a	0.088	0.063	24100000	1220.6	n/a	n/a	n/a	n/a	1220.6	n/a	n/a	n/a	n/a	0.8705	2.243	7.475	26.698	n/a	n/a	n/a		High
Apo	60.00s	Pah1_apo_1min	P32567	219	249	LDTEGYKPNKNMMHDTDIQLKQLLKDEFGND	H	4	11.51	10.38-10.58	39	n/a	n/a	0.047	0.022	632000	917.916	n/a	n/a	n/a	n/a	917.548	n/a	n/a	n/a	n/a	0.3442	3.9	17.333	61.904	n/a	n/a	n/a		Low
Apo	60.00s	Pah1_apo_1min	P32567	219	254	LDTEGYKPNKNMMHDTDIQLKQLLKDEFGNDSDISS	H	3	11.34	11.23-11.39	30	n/a	n/a	0.1	0.002	9060000	1388.1	n/a	n/a	n/a	n/a	1388.09	n/a	n/a	n/a	n/a	0.8951	6.591	21.97	66.576	n/a	n/a	n/a		High
Apo	60.00s	Pah1_apo_1min	P32567	219	254	LDTEGYKPNKNMMHDTDIQLKQLLKDEFGNDSDISS	H	4	11.34	11.24-11.54	57	n/a	n/a	0.065	0.001	40400000	1041.33	n/a	n/a	n/a	n/a	1041.3	n/a	n/a	n/a	n/a	0.9318	4.943	21.969	66.573	n/a	n/a	n/a		High
Apo	60.00s	Pah1_apo_1min	P32567	219	255	LDTEGYKPNKNMMHDTDIQLKQLLKDEFGNDSDISSF	H	3	12.25	12.03-12.32	56	n/a	n/a	0.101	0.002	5550000	1437.28	n/a	n/a	n/a	n/a	1437.3	n/a	n/a	n/a	n/a	0.8997	6.73	22.435	65.984	n/a	n/a	n/a		High
Apo	60.00s	Pah1_apo_1min	P32567	219	255	LDTEGYKPNKNMMHDTDIQLKQLLKDEFGNDSDISSF	H	4	12.25	12.05-12.37	61	n/a	n/a	0.074	0.001	19100000	1078.24	n/a	n/a	n/a	n/a	1078.27	n/a	n/a	n/a	n/a	0.9063	5.066	22.514	66.218	n/a	n/a	n/a		High
Apo	60.00s	Pah1_apo_1min	P32567	220	235	DTEGYKPNKNMMHDTD	H	2	4.92	4.19-4.72	100	n/a	n/a	0.058	0.001	178000000	953.19	n/a	n/a	n/a	n/a	953.228	n/a	n/a	n/a	n/a	0.9577	4.189	9.308	71.6	n/a	n/a	n/a		High
Apo	60.00s	Pah1_apo_1min	P32567	220	238	DTEGYKPNKNMMHDTDIQL	H	2	7.72	7.64-8.10	87	n/a	n/a	0.076	0.002	168000000	1131	n/a	n/a	n/a	n/a	1131.02	n/a	n/a	n/a	n/a	0.9544	4.734	10.521	65.756	n/a	n/a	n/a		High
Apo	60.00s	Pah1_apo_1min	P32567	220	238	DTEGYKPNKNMMHDTDIQL	H	3	7.72	7.58-8.20	118	n/a	n/a	0.039	0.001	1480000000	754.323	n/a	n/a	n/a	n/a	754.345	n/a	n/a	n/a	n/a	0.9539	3.159	10.528	65.803	n/a	n/a	n/a		High
Apo	60.00s	Pah1_apo_1min	P32567	220	249	DTEGYKPNKNMMHDTDIQLKQLLKDEFGND	H	3	11.28	11.21-11.40	36	n/a	n/a	0.08	0.002	9310000	1185.65	n/a	n/a	n/a	n/a	1185.73	n/a	n/a	n/a	n/a	0.8962	5.035	16.782	62.156	n/a	n/a	n/a		High
Apo	60.00s	Pah1_apo_1min	P32567	220	249	DTEGYKPNKNMMHDTDIQLKQLLKDEFGND	H	4	11.28	11.14-11.33	36	n/a	n/a	0.054	0.001	17300000	889.651	n/a	n/a	n/a	n/a	889.642	n/a	n/a	n/a	n/a	0.9264	3.914	17.396	64.428	n/a	n/a	n/a		High
Apo	60.00s	Pah1_apo_1min	P32567	220	254	DTEGYKPNKNMMHDTDIQLKQLLKDEFGNDSDISS	H	3	11.12	10.81-10.97	30	n/a	n/a	0.095	0.024	3640000	1353.95	n/a	n/a	n/a	n/a	1354.05	n/a	n/a	n/a	n/a	0.8292	0	0	0	n/a	n/a	n/a		Low
Apo	60.00s	Pah1_apo_1min	P32567	220	254	DTEGYKPNKNMMHDTDIQLKQLLKDEFGNDSDISS	H	4	11.12	11.07-11.42	67	n/a	n/a	0.064	0.001	80400000	1012.91	n/a	n/a	n/a	n/a	1012.8	n/a	n/a	n/a	n/a	0.9187	4.769	21.194	66.23	n/a	n/a	n/a		High
Apo	60.00s	Pah1_apo_1min	P32567	220	254	DTEGYKPNKNMMHDTDIQLKQLLKDEFGNDSDISS	H	5	11.12	10.69-10.98	54	n/a	n/a	0.045	-0.001	31600000	809.561	n/a	n/a	n/a	n/a	809.525	n/a	n/a	n/a	n/a	0.2119	0	0	0	n/a	n/a	n/a		Low
Apo	60.00s	Pah1_apo_1min	P32567	220	255	DTEGYKPNKNMMHDTDIQLKQLLKDEFGNDSDISSF	H	3	12.15	11.96-12.25	56	n/a	n/a	0.102	0.003	13100000	1399.3	n/a	n/a	n/a	n/a	1399.3	n/a	n/a	n/a	n/a	0.9103	6.461	21.537	65.265	n/a	n/a	n/a		High
Apo	60.00s	Pah1_apo_1min	P32567	220	255	DTEGYKPNKNMMHDTDIQLKQLLKDEFGNDSDISSF	H	4	12.15	11.96-12.24	53	n/a	n/a	0.067	0.001	35800000	1049.74	n/a	n/a	n/a	n/a	1049.73	n/a	n/a	n/a	n/a	0.945	4.843	21.526	65.23	n/a	n/a	n/a		High
Apo	60.00s	Pah1_apo_1min	P32567	236	254	IQLKQLLKDEFGNDSDISS	H	2	10.8	10.68-11.08	75	n/a	n/a	0.068	0.002	58000000	1081.4	n/a	n/a	n/a	n/a	1081.43	n/a	n/a	n/a	n/a	0.9448	5.202	11.559	67.995	n/a	n/a	n/a		High
Apo	60.00s	Pah1_apo_1min	P32567	236	254	IQLKQLLKDEFGNDSDISS	H	3	10.8	10.70-10.82	24	n/a	n/a	0.037	0.001	20700000	721.408	n/a	n/a	n/a	n/a	721.397	n/a	n/a	n/a	n/a	0.9002	3.632	12.106	71.211	n/a	n/a	n/a		High
Apo	60.00s	Pah1_apo_1min	P32567	236	255	IQLKQLLKDEFGNDSDISSF	H	2	12.29	12.16-12.70	102	n/a	n/a	0.076	0.002	49300000	1155.4	n/a	n/a	n/a	n/a	1155.4	n/a	n/a	n/a	n/a	0.9457	5.652	12.56	69.778	n/a	n/a	n/a		High
Apo	60.00s	Pah1_apo_1min	P32567	236	255	IQLKQLLKDEFGNDSDISSF	H	3	12.29	7.69-8.59	168	n/a	n/a	0.043	-0.03	1830000000	770.268	n/a	n/a	n/a	n/a	770.28	n/a	n/a	n/a	n/a	0.9484	3.418	11.393	63.297	n/a	n/a	n/a		High
Apo	60.00s	Pah1_apo_1min	P32567	239	249	KQLLKDEFGND	H	2	6.21	6.25-6.45	38	n/a	n/a	0.033	0.001	237000000	656.41	n/a	n/a	n/a	n/a	656.428	n/a	n/a	n/a	n/a	0.9656	2.195	4.878	54.205	n/a	n/a	n/a		High
Apo	60.00s	Pah1_apo_1min	P32567	239	249	KQLLKDEFGND	H	3	6.21	6.30-6.33	8	n/a	n/a	0.018	0	8890000	437.967	n/a	n/a	n/a	n/a	437.982	n/a	n/a	n/a	n/a	0.898	1.52	5.066	56.291	n/a	n/a	n/a		Medium
Apo	60.00s	Pah1_apo_1min	P32567	239	254	KQLLKDEFGNDSDISS	H	2	6.6	6.36-7.25	166	n/a	n/a	0.053	0.001	744000000	902.898	n/a	n/a	n/a	n/a	902.95	n/a	n/a	n/a	n/a	0.9597	3.945	8.766	62.612	n/a	n/a	n/a		High
Apo	60.00s	Pah1_apo_1min	P32567	239	254	KQLLKDEFGNDSDISS	H	3	6.6	6.54-7.22	126	n/a	n/a	0.028	0.001	578000000	602.26	n/a	n/a	n/a	n/a	602.279	n/a	n/a	n/a	n/a	0.9216	2.622	8.741	62.434	n/a	n/a	n/a		High
Apo	60.00s	Pah1_apo_1min	P32567	239	255	KQLLKDEFGNDSDISSF	H	2	8.91	0.00-0.00	0	n/a	n/a														0	n/a	n/a	n/a	n/a	n/a	n/a		Low
Apo	60.00s	Pah1_apo_1min	P32567	239	255	KQLLKDEFGNDSDISSF	H	3	8.91	8.81-9.71	170	n/a	n/a	0.033	0.001	475000000	651.547	n/a	n/a	n/a	n/a	651.55	n/a	n/a	n/a	n/a	0.9421	2.852	9.507	63.381	n/a	n/a	n/a		High
Apo	60.00s	Pah1_apo_1min	P32567	255	285	FIKEDKNGNIKIVNPYEHLTDLSPPGTPPTM	H	3	9.59	9.01-9.77	142	n/a	n/a	0.08	0.002	295000000	1161.9	n/a	n/a	n/a	n/a	1161.89	n/a	n/a	n/a	n/a	0.9465	5.247	17.491	72.879	n/a	n/a	n/a		High
Apo	60.00s	Pah1_apo_1min	P32567	255	285	FIKEDKNGNIKIVNPYEHLTDLSPPGTPPTM	H	4	9.59	9.11-9.66	104	n/a	n/a	0.051	0.001	299000000	871.671	n/a	n/a	n/a	n/a	871.671	n/a	n/a	n/a	n/a	0.9553	3.914	17.397	72.487	n/a	n/a	n/a		High
Apo	60.00s	Pah1_apo_1min	P32567	255	285	FIKEDKNGNIKIVNPYEHLTDLSPPGTPPTM	H	5	9.59	0.00-0.00	0	n/a	n/a														0	n/a	n/a	n/a	n/a	n/a	n/a		Low
Apo	60.00s	Pah1_apo_1min	P32567	255	292	FIKEDKNGNIKIVNPYEHLTDLSPPGTPPTMATSGSVL	H	4	9.71	9.66-10.36	132	n/a	n/a	0.065	0.002	174000000	1026.87	n/a	n/a	n/a	n/a	1026.87	n/a	n/a	n/a	n/a	0.9417	5.218	23.193	74.816	n/a	n/a	n/a		High
Apo	60.00s	Pah1_apo_1min	P32567	255	294	FIKEDKNGNIKIVNPYEHLTDLSPPGTPPTMATSGSVLGL	H	4	11.1	10.59-10.99	74	n/a	n/a	0.068	0.002	124000000	1069.77	n/a	n/a	n/a	n/a	1069.75	n/a	n/a	n/a	n/a	0.9287	5.548	24.657	74.719	n/a	n/a	n/a		High
Apo	60.00s	Pah1_apo_1min	P32567	255	295	FIKEDKNGNIKIVNPYEHLTDLSPPGTPPTMATSGSVLGLD	H	4	10.23	10.20-10.57	70	n/a	n/a	0.073	0.002	18400000	1098.82	n/a	n/a	n/a	n/a	1098.67	n/a	n/a	n/a	n/a	0.8115	5.786	25.715	75.631	n/a	n/a	n/a		Medium
Apo	60.00s	Pah1_apo_1min	P32567	256	273	IKEDKNGNIKIVNPYEHL	H	3	7.55	7.44-7.60	31	n/a	n/a	0.035	0.001	14400000	712.416	n/a	n/a	n/a	n/a	712.436	n/a	n/a	n/a	n/a	0.9232	3.277	10.923	72.82	n/a	n/a	n/a		High
Apo	60.00s	Pah1_apo_1min	P32567	256	285	IKEDKNGNIKIVNPYEHLTDLSPPGTPPTM	H	3	8.74	8.64-9.32	130	n/a	n/a	0.073	0.002	192000000	1112.51	n/a	n/a	n/a	n/a	1112.54	n/a	n/a	n/a	n/a	0.9512	4.878	16.26	70.695	n/a	n/a	n/a		High
Apo	60.00s	Pah1_apo_1min	P32567	256	285	IKEDKNGNIKIVNPYEHLTDLSPPGTPPTM	H	4	8.74	8.73-9.14	79	n/a	n/a	0.048	0.001	141000000	834.631	n/a	n/a	n/a	n/a	834.661	n/a	n/a	n/a	n/a	0.9463	3.683	16.367	71.163	n/a	n/a	n/a		High
Apo	60.00s	Pah1_apo_1min	P32567	256	294	IKEDKNGNIKIVNPYEHLTDLSPPGTPPTMATSGSVLGL	H	3	10.84	10.28-10.85	106	n/a	n/a	0.104	0.003	46300000	1376.57	n/a	n/a	n/a	n/a	1376.61	n/a	n/a	n/a	n/a	0.9252	7.031	23.436	73.237	n/a	n/a	n/a		High
Apo	60.00s	Pah1_apo_1min	P32567	256	294	IKEDKNGNIKIVNPYEHLTDLSPPGTPPTMATSGSVLGL	H	4	10.84	10.36-10.81	85	n/a	n/a	0.066	0.001	106000000	1032.68	n/a	n/a	n/a	n/a	1032.7	n/a	n/a	n/a	n/a	0.9549	5.263	23.39	73.095	n/a	n/a	n/a		High
Apo	60.00s	Pah1_apo_1min	P32567	256	294	IKEDKNGNIKIVNPYEHLTDLSPPGTPPTMATSGSVLGL	H	5	10.84	10.29-10.80	97	n/a	n/a	0.047	0.001	13100000	826.379	n/a	n/a	n/a	n/a	826.334	n/a	n/a	n/a	n/a	0.8176	0	0	0	n/a	n/a	n/a		Medium
Apo	60.00s	Pah1_apo_1min	P32567	256	295	IKEDKNGNIKIVNPYEHLTDLSPPGTPPTMATSGSVLGLD	H	3	10.02	9.93-10.15	43	n/a	n/a	0.104	0.003	4030000	1415.81	n/a	n/a	n/a	n/a	1415.37	n/a	n/a	n/a	n/a	0.6522	7.978	26.594	80.586	n/a	n/a	n/a		Low
Apo	60.00s	Pah1_apo_1min	P32567	256	295	IKEDKNGNIKIVNPYEHLTDLSPPGTPPTMATSGSVLGLD	H	4	10.02	9.98-10.13	29	n/a	n/a	0.067	0.002	11500000	1061.61	n/a	n/a	n/a	n/a	1061.64	n/a	n/a	n/a	n/a	0.89	5.441	24.184	73.285	n/a	n/a	n/a		High
Apo	60.00s	Pah1_apo_1min	P32567	295	303	DAMESGSTL	H	1	5.59	4.95-5.35	75	n/a	n/a	0.056	0.001	178000000	915.661	n/a	n/a	n/a	n/a	915.775	n/a	n/a	n/a	n/a	0.9335	4.739	5.266	75.226	n/a	n/a	n/a		High
Apo	60.00s	Pah1_apo_1min	P32567	297	303	MESGSTL	H	1	4.29	4.21-5.04	156	n/a	n/a	0.038	0.001	179000000	728.144	n/a	n/a	n/a	n/a	728.193	n/a	n/a	n/a	n/a	0.9276	3.323	3.693	73.853	n/a	n/a	n/a		High
Apo	60.00s	Pah1_apo_1min	P32567	321	350	FSKEQSSKSEKTSKKGTAGSGETEKRYIRT	H	3	4.09	3.91-4.29	71	n/a	n/a	0.072	0.001	8980000	1118.76	n/a	n/a	n/a	n/a	1118.68	n/a	n/a	n/a	n/a	0.9136	5.554	18.512	66.114	n/a	n/a	n/a		High
Apo	60.00s	Pah1_apo_1min	P32567	321	350	FSKEQSSKSEKTSKKGTAGSGETEKRYIRT	H	4	4.09	3.84-4.63	146	n/a	n/a	0.048	0	84200000	839.285	n/a	n/a	n/a	n/a	839.292	n/a	n/a	n/a	n/a	0.9701	4.121	18.315	65.412	n/a	n/a	n/a		High
Apo	60.00s	Pah1_apo_1min	P32567	321	350	FSKEQSSKSEKTSKKGTAGSGETEKRYIRT	H	5	4.09	3.96-4.28	60	n/a	n/a	0.035	0.001	28100000	671.682	n/a	n/a	n/a	n/a	671.69	n/a	n/a	n/a	n/a	0.9604	3.35	18.612	66.473	n/a	n/a	n/a		High
Apo	60.00s	Pah1_apo_1min	P32567	321	350	FSKEQSSKSEKTSKKGTAGSGETEKRYIRT	H	6	4.09	3.86-4.16	56	n/a	n/a	0.026	0.001	13500000	559.912	n/a	n/a	n/a	n/a	559.913	n/a	n/a	n/a	n/a	0.9195	2.799	18.661	66.648	n/a	n/a	n/a		High
Apo	60.00s	Pah1_apo_1min	P32567	321	360	FSKEQSSKSEKTSKKGTAGSGETEKRYIRTIRLTNDQLKC	H	4	7.11	6.82-7.00	34	n/a	n/a	0.076	0.029	24400000	1133.55	n/a	n/a	n/a	n/a	1133.53	n/a	n/a	n/a	n/a	0.9349	1.957	8.696	22.885	n/a	n/a	n/a		High
Apo	60.00s	Pah1_apo_1min	P32567	321	360	FSKEQSSKSEKTSKKGTAGSGETEKRYIRTIRLTNDQLKC	H	5	7.11	7.08-7.21	24	n/a	n/a	0.054	0	7410000	908.779	n/a	n/a	n/a	n/a	908.784	n/a	n/a	n/a	n/a	0.9328	3.376	18.754	49.352	n/a	n/a	n/a		High
Apo	60.00s	Pah1_apo_1min	P32567	322	350	SKEQSSKSEKTSKKGTAGSGETEKRYIRT	H	3	3.83	3.76-4.05	55	n/a	n/a	0.069	0	13300000	1069.35	n/a	n/a	n/a	n/a	1069.35	n/a	n/a	n/a	n/a	0.9574	5.194	17.312	64.118	n/a	n/a	n/a		High
Apo	60.00s	Pah1_apo_1min	P32567	322	350	SKEQSSKSEKTSKKGTAGSGETEKRYIRT	H	4	3.83	3.73-4.16	79	n/a	n/a	0.047	0	104000000	802.253	n/a	n/a	n/a	n/a	802.262	n/a	n/a	n/a	n/a	0.9679	3.881	17.25	63.889	n/a	n/a	n/a		High
Apo	60.00s	Pah1_apo_1min	P32567	322	350	SKEQSSKSEKTSKKGTAGSGETEKRYIRT	H	5	3.83	3.37-3.83	86	n/a	n/a	0.034	0	2610000	639.067	n/a	n/a	n/a	n/a	638.94	n/a	n/a	n/a	n/a	0.5981	0	0	0	n/a	n/a	n/a		Low
Apo	60.00s	Pah1_apo_1min	P32567	322	350	SKEQSSKSEKTSKKGTAGSGETEKRYIRT	H	6	3.83	3.74-3.98	46	n/a	n/a	0.025	0	18500000	535.252	n/a	n/a	n/a	n/a	535.238	n/a	n/a	n/a	n/a	0.9022	2.671	17.807	65.953	n/a	n/a	n/a		High
Apo	60.00s	Pah1_apo_1min	P32567	322	358	SKEQSSKSEKTSKKGTAGSGETEKRYIRTIRLTNDQL	H	4	7.07	6.93-7.25	60	n/a	n/a	0.065	0.001	6990000	1040.92	n/a	n/a	n/a	n/a	1040.93	n/a	n/a	n/a	n/a	0.9047	4.034	17.93	51.227	n/a	n/a	n/a		High
Apo	60.00s	Pah1_apo_1min	P32567	322	358	SKEQSSKSEKTSKKGTAGSGETEKRYIRTIRLTNDQL	H	5	7.07	6.96-7.03	14	n/a	n/a	0.046	0.001	2480000	833.196	n/a	n/a	n/a	n/a	833.061	n/a	n/a	n/a	n/a	0.7651	3.505	19.473	55.638	n/a	n/a	n/a		Medium
Apo	60.00s	Pah1_apo_1min	P32567	322	360	SKEQSSKSEKTSKKGTAGSGETEKRYIRTIRLTNDQLKC	H	4	7	6.90-7.21	58	n/a	n/a	0.072	0.001	12100000	1098.67	n/a	n/a	n/a	n/a	1098.69	n/a	n/a	n/a	n/a	0.8885	3.947	17.54	47.406	n/a	n/a	n/a		High
Apo	60.00s	Pah1_apo_1min	P32567	322	360	SKEQSSKSEKTSKKGTAGSGETEKRYIRTIRLTNDQLKC	H	5	7	6.89-7.21	60	n/a	n/a	0.052	0.001	23000000	879.22	n/a	n/a	n/a	n/a	879.21	n/a	n/a	n/a	n/a	0.9308	3.233	17.96	48.54	n/a	n/a	n/a		High
Apo	60.00s	Pah1_apo_1min	P32567	351	358	IRLTNDQL	H	2	6.39	6.42-6.79	71	n/a	n/a	0.021	0.001	97100000	487.735	n/a	n/a	n/a	n/a	487.727	n/a	n/a	n/a	n/a	0.9125	0.692	1.538	25.632	n/a	n/a	n/a		High
Apo	60.00s	Pah1_apo_1min	P32567	351	360	IRLTNDQLKC	H	2	6.12	6.24-6.26	5	n/a	n/a	0.03	0.001	19800000	603.452	n/a	n/a	n/a	n/a	603.477	n/a	n/a	n/a	n/a	0.9067	0.753	1.673	20.916	n/a	n/a	n/a		High
Apo	60.00s	Pah1_apo_1min	P32567	351	360	IRLTNDQLKC	H	3	6.12	6.15-6.42	50	n/a	n/a	0.017	0	41600000	402.733	n/a	n/a	n/a	n/a	402.661	n/a	n/a	n/a	n/a	0.8439	0.603	2.009	25.11	n/a	n/a	n/a		Medium
Apo	60.00s	Pah1_apo_1min	P32567	351	362	IRLTNDQLKCLN	H	2	7.01	6.96-7.17	39	n/a	n/a	0.037	0.001	8280000	717.895	n/a	n/a	n/a	n/a	717.637	n/a	n/a	n/a	n/a	0.7782	1.55	3.445	34.455	n/a	n/a	n/a		Medium
Apo	60.00s	Pah1_apo_1min	P32567	351	362	IRLTNDQLKCLN	H	3	7.01	7.20-7.34	26	n/a	n/a	0.02	-0.001	1040000	478.979	n/a	n/a	n/a	n/a	478.583	n/a	n/a	n/a	n/a	0.3818	0	0	0	n/a	n/a	n/a		Low
Apo	60.00s	Pah1_apo_1min	P32567	351	372	IRLTNDQLKCLNLTYGENDLKF	H	2	10.78	10.50-10.60	19	n/a	n/a	0.093	0.022	4060000	1308.61	n/a	n/a	n/a	n/a	1308.74	n/a	n/a	n/a	n/a	0.8801	0	0	0	n/a	n/a	n/a		Low
Apo	60.00s	Pah1_apo_1min	P32567	351	372	IRLTNDQLKCLNLTYGENDLKF	H	3	10.78	10.64-10.82	35	n/a	n/a	0.054	0.002	40600000	872.762	n/a	n/a	n/a	n/a	872.915	n/a	n/a	n/a	n/a	0.8213	1.098	3.66	18.301	n/a	n/a	n/a		Medium
Apo	60.00s	Pah1_apo_1min	P32567	351	372	IRLTNDQLKCLNLTYGENDLKF	H	4	10.78	10.55-10.58	6	n/a	n/a	0.038	-0.019	3250000	658.309	n/a	n/a	n/a	n/a	658.335	n/a	n/a	n/a	n/a	0.8293	0	0	0	n/a	n/a	n/a		Medium
Apo	60.00s	Pah1_apo_1min	P32567	351	385	IRLTNDQLKCLNLTYGENDLKFSVDHGKAIVTSKL	H	3	10.78	9.38-9.68	57	n/a	n/a	0.098	0.004	41500000	1319.46	n/a	n/a	n/a	n/a	1319.51	n/a	n/a	n/a	n/a	0.9366	2.26	7.532	22.824	n/a	n/a	n/a		High
Apo	60.00s	Pah1_apo_1min	P32567	351	385	IRLTNDQLKCLNLTYGENDLKFSVDHGKAIVTSKL	H	4	10.78	10.71-10.81	21	n/a	n/a	0.064	0.002	17700000	989.901	n/a	n/a	n/a	n/a	989.872	n/a	n/a	n/a	n/a	0.6684	1.747	7.766	23.535	n/a	n/a	n/a		Medium
Apo	60.00s	Pah1_apo_1min	P32567	351	385	IRLTNDQLKCLNLTYGENDLKFSVDHGKAIVTSKL	H	5	10.78	10.74-10.88	27	n/a	n/a	0.044	0.001	12100000	791.925	n/a	n/a	n/a	n/a	791.856	n/a	n/a	n/a	n/a	0.8973	1.206	6.701	20.306	n/a	n/a	n/a		High
Apo	60.00s	Pah1_apo_1min	P32567	351	385	IRLTNDQLKCLNLTYGENDLKFSVDHGKAIVTSKL	H	6	10.78	10.73-10.86	25	n/a	n/a	0.035	0.001	3730000	660.285	n/a	n/a	n/a	n/a	660.309	n/a	n/a	n/a	n/a	0.7051	1.194	7.963	24.13	n/a	n/a	n/a		Medium
Apo	60.00s	Pah1_apo_1min	P32567	359	368	KCLNLTYGEN	H	2	5.89	5.96-6.14	34	n/a	n/a	0.027	0.001	31800000	579.4	n/a	n/a	n/a	n/a	579.359	n/a	n/a	n/a	n/a	0.8836	1.259	2.797	34.966	n/a	n/a	n/a		Medium
Apo	60.00s	Pah1_apo_1min	P32567	361	368	LNLTYGEN	H	1	6.49	5.84-6.14	57	n/a	n/a	0.063	0.001	47800000	926.041	n/a	n/a	n/a	n/a	926.107	n/a	n/a	n/a	n/a	0.8439	2.071	2.301	38.356	n/a	n/a	n/a		Medium
Apo	60.00s	Pah1_apo_1min	P32567	361	385	LNLTYGENDLKFSVDHGKAIVTSKL	H	2	10.24	9.06-9.36	57	n/a	n/a	0.091	0	2860000	1388.55	n/a	n/a	n/a	n/a	1388.62	n/a	n/a	n/a	n/a	0.8046	0	0	0	n/a	n/a	n/a		Low
Apo	60.00s	Pah1_apo_1min	P32567	361	385	LNLTYGENDLKFSVDHGKAIVTSKL	H	3	10.24	10.13-10.28	30	n/a	n/a	0.055	0.001	40100000	923.664	n/a	n/a	n/a	n/a	923.716	n/a	n/a	n/a	n/a	0.9129	1.607	5.356	23.288	n/a	n/a	n/a		High
Apo	60.00s	Pah1_apo_1min	P32567	361	385	LNLTYGENDLKFSVDHGKAIVTSKL	H	4	10.24	10.22-10.26	9	n/a	n/a	0.036	0.001	7550000	692.979	n/a	n/a	n/a	n/a	693.033	n/a	n/a	n/a	n/a	0.8367	0	0	0	n/a	n/a	n/a		Medium
Apo	60.00s	Pah1_apo_1min	P32567	369	385	DLKFSVDHGKAIVTSKL	H	2	8.27	7.89-8.19	57	n/a	n/a	0.048	0.002	64800000	931.127	n/a	n/a	n/a	n/a	931.234	n/a	n/a	n/a	n/a	0.7634	1.057	2.35	15.667	n/a	n/a	n/a		Medium
Apo	60.00s	Pah1_apo_1min	P32567	369	385	DLKFSVDHGKAIVTSKL	H	3	8.27	8.39-8.40	2	n/a	n/a	0.031	0.001	1480000	621.067	n/a	n/a	n/a	n/a	621.103	n/a	n/a	n/a	n/a	0.9074	0.678	2.26	15.067	n/a	n/a	n/a		High
Apo	60.00s	Pah1_apo_1min	P32567	369	385	DLKFSVDHGKAIVTSKL	H	4	8.27	7.98-8.18	38	n/a	n/a	0.019	0	28400000	466.098	n/a	n/a	n/a	n/a	466.111	n/a	n/a	n/a	n/a	0.9139	0.562	2.498	16.656	n/a	n/a	n/a		Medium
Apo	60.00s	Pah1_apo_1min	P32567	373	385	SVDHGKAIVTSKL	H	1	5.02	5.06-5.20	27	n/a	n/a	0.095	0.003	1280000	1357.57	n/a	n/a	n/a	n/a	1357.56	n/a	n/a	n/a	n/a	0.8549	2.078	2.309	20.992	n/a	n/a	n/a		High
Apo	60.00s	Pah1_apo_1min	P32567	373	385	SVDHGKAIVTSKL	H	2	5.02	4.87-5.62	139	n/a	n/a	0.035	0.001	528000000	679.301	n/a	n/a	n/a	n/a	679.291	n/a	n/a	n/a	n/a	0.9326	1.021	2.269	20.623	n/a	n/a	n/a		High
Apo	60.00s	Pah1_apo_1min	P32567	373	385	SVDHGKAIVTSKL	H	3	5.02	4.94-5.53	112	n/a	n/a	0.019	0	512000000	453.203	n/a	n/a	n/a	n/a	453.199	n/a	n/a	n/a	n/a	0.9289	0.68	2.266	20.597	n/a	n/a	n/a		High
Apo	60.00s	Pah1_apo_1min	P32567	373	413	SVDHGKAIVTSKLFVWRWDVPIVISDIDGTITKSDALGHVL	H	4	14.98	14.74-15.00	48	n/a	n/a	0.078	0.013	15300000	1126.47	n/a	n/a	n/a	n/a	1126.47	n/a	n/a	n/a	n/a	0.8593	2.895	12.868	33.862	n/a	n/a	n/a		High
Apo	60.00s	Pah1_apo_1min	P32567	373	413	SVDHGKAIVTSKLFVWRWDVPIVISDIDGTITKSDALGHVL	H	5	14.98	14.82-15.03	41	n/a	n/a	0.055	0.01	9180000	901.478	n/a	n/a	n/a	n/a	901.456	n/a	n/a	n/a	n/a	0.875	2.432	13.513	35.561	n/a	n/a	n/a		High
Apo	60.00s	Pah1_apo_1min	P32567	373	415	SVDHGKAIVTSKLFVWRWDVPIVISDIDGTITKSDALGHVLAM	H	4	15.28	15.05-15.29	47	n/a	n/a	0.08	0.013	20700000	1177.6	n/a	n/a	n/a	n/a	1177.6	n/a	n/a	n/a	n/a	0.9225	3.486	15.492	38.73	n/a	n/a	n/a		High
Apo	60.00s	Pah1_apo_1min	P32567	373	415	SVDHGKAIVTSKLFVWRWDVPIVISDIDGTITKSDALGHVLAM	H	5	15.28	15.08-15.27	36	n/a	n/a	0.056	0.01	16600000	942.3	n/a	n/a	n/a	n/a	942.275	n/a	n/a	n/a	n/a	0.8624	2.799	15.548	38.871	n/a	n/a	n/a		High
Apo	60.00s	Pah1_apo_1min	P32567	386	396	FVWRWDVPIVI	H	2	15.47	14.72-15.02	57	n/a	n/a	0.04	0.009	67500000	715.96	n/a	n/a	n/a	n/a	715.954	n/a	n/a	n/a	n/a	0.9655	0.101	0.224	2.794	n/a	n/a	n/a		High
Apo	60.00s	Pah1_apo_1min	P32567	386	397	FVWRWDVPIVIS	H	2	13.99	13.42-13.84	80	n/a	n/a	0.039	0.001	128000000	759.546	n/a	n/a	n/a	n/a	759.505	n/a	n/a	n/a	n/a	0.9226	0.156	0.347	3.858	n/a	n/a	n/a		High
Apo	60.00s	Pah1_apo_1min	P32567	386	398	FVWRWDVPIVISD	H	2	13.37	13.25-13.87	116	n/a	n/a	0.047	0.001	306000000	817.088	n/a	n/a	n/a	n/a	817.051	n/a	n/a	n/a	n/a	0.9566	0.147	0.327	3.268	n/a	n/a	n/a		High
Apo	60.00s	Pah1_apo_1min	P32567	386	413	FVWRWDVPIVISDIDGTITKSDALGHVL	H	2	15.64	13.27-13.28	3	n/a	n/a	0.123	-0.112	61200	1577.76	n/a	n/a	n/a	n/a	1578.37	n/a	n/a	n/a	n/a	0.003	0	0	0	n/a	n/a	n/a		Low
Apo	60.00s	Pah1_apo_1min	P32567	386	413	FVWRWDVPIVISDIDGTITKSDALGHVL	H	3	15.64	15.41-15.60	38	n/a	n/a	0.07	0.009	116000000	1055.8	n/a	n/a	n/a	n/a	1055.73	n/a	n/a	n/a	n/a	0.8966	3.596	11.988	47.951	n/a	n/a	n/a		High
Apo	60.00s	Pah1_apo_1min	P32567	386	413	FVWRWDVPIVISDIDGTITKSDALGHVL	H	4	15.64	15.44-15.97	103	n/a	n/a	0.05	0.005	167000000	791.995	n/a	n/a	n/a	n/a	792.015	n/a	n/a	n/a	n/a	0.9374	2.59	11.511	46.043	n/a	n/a	n/a		High
Apo	60.00s	Pah1_apo_1min	P32567	386	414	FVWRWDVPIVISDIDGTITKSDALGHVLA	H	3	15.83	15.27-15.47	40	n/a	n/a	0.073	0.009	36000000	1079.62	n/a	n/a	n/a	n/a	1079.61	n/a	n/a	n/a	n/a	0.8894	3.701	12.336	47.446	n/a	n/a	n/a		High
Apo	60.00s	Pah1_apo_1min	P32567	386	415	FVWRWDVPIVISDIDGTITKSDALGHVLAM	H	2	15.92	15.88-16.40	101	n/a	n/a	0.125	0.002	5440000	1685.35	n/a	n/a	n/a	n/a	1685.07	n/a	n/a	n/a	n/a	0.669	6.444	14.319	53.034	n/a	n/a	n/a		Low
Apo	60.00s	Pah1_apo_1min	P32567	386	415	FVWRWDVPIVISDIDGTITKSDALGHVLAM	H	3	15.92	15.93-16.23	59	n/a	n/a	0.074	0	167000000	1123.68	n/a	n/a	n/a	n/a	1123.7	n/a	n/a	n/a	n/a	0.9357	4.048	13.494	49.979	n/a	n/a	n/a		High
Apo	60.00s	Pah1_apo_1min	P32567	386	415	FVWRWDVPIVISDIDGTITKSDALGHVLAM	H	4	15.92	15.90-16.32	82	n/a	n/a	0.048	0	221000000	842.989	n/a	n/a	n/a	n/a	843.004	n/a	n/a	n/a	n/a	0.9132	3.013	13.393	49.602	n/a	n/a	n/a		High
Apo	60.00s	Pah1_apo_1min	P32567	399	428	IDGTITKSDALGHVLAMIGKDWTHLGVAKL	H	3	14.61	14.55-14.56	4	n/a	n/a	0.079	-0.028	287000	1059.94	n/a	n/a	n/a	n/a	1059.51	n/a	n/a	n/a	n/a	0.2804	0	0	0	n/a	n/a	n/a		Low
Apo	60.00s	Pah1_apo_1min	P32567	399	428	IDGTITKSDALGHVLAMIGKDWTHLGVAKL	H	4	14.61	15.45-15.83	73	n/a	n/a	0.048	0.008	146000000	792.015	n/a	n/a	n/a	n/a	792.038	n/a	n/a	n/a	n/a	0.9286	0.582	2.588	9.242	n/a	n/a	n/a		High
Apo	60.00s	Pah1_apo_1min	P32567	414	428	AMIGKDWTHLGVAKL	H	2	9.39	9.23-9.54	59	n/a	n/a	0.047	0.001	134000000	824.28	n/a	n/a	n/a	n/a	824.323	n/a	n/a	n/a	n/a	0.9046	3.179	7.065	54.348	n/a	n/a	n/a		High
Apo	60.00s	Pah1_apo_1min	P32567	414	428	AMIGKDWTHLGVAKL	H	3	9.39	9.18-9.65	90	n/a	n/a	0.025	0.001	407000000	549.807	n/a	n/a	n/a	n/a	549.885	n/a	n/a	n/a	n/a	0.9172	2.156	7.187	55.288	n/a	n/a	n/a		High
Apo	60.00s	Pah1_apo_1min	P32567	414	457	AMIGKDWTHLGVAKLFSEISRNGYNILYLTARSAGQADSTRSYL	H	4	15.26	15.07-15.35	54	n/a	n/a	0.085	0.012	51600000	1223.02	n/a	n/a	n/a	n/a	1222.85	n/a	n/a	n/a	n/a	0.8762	2.887	12.829	30.546	n/a	n/a	n/a		High
Apo	60.00s	Pah1_apo_1min	P32567	416	428	IGKDWTHLGVAKL	H	1	8.67	8.64-8.92	53	n/a	n/a	0.084	0.063	88100	1440.84	n/a	n/a	n/a	n/a	1441.71	n/a	n/a	n/a	n/a	0.412	2.243	2.492	22.655	n/a	n/a	n/a		Low
Apo	60.00s	Pah1_apo_1min	P32567	416	428	IGKDWTHLGVAKL	H	2	8.67	8.44-8.70	49	n/a	n/a	0.038	0.001	307000000	722.074	n/a	n/a	n/a	n/a	722.081	n/a	n/a	n/a	n/a	0.9575	2.225	4.944	44.95	n/a	n/a	n/a		High
Apo	60.00s	Pah1_apo_1min	P32567	416	428	IGKDWTHLGVAKL	H	3	8.67	8.41-8.64	44	n/a	n/a	0.021	0	451000000	481.741	n/a	n/a	n/a	n/a	481.946	n/a	n/a	n/a	n/a	0.8592	1.5	5	45.458	n/a	n/a	n/a		High
Apo	60.00s	Pah1_apo_1min	P32567	416	428	IGKDWTHLGVAKL	H	4	8.67	8.41-8.76	67	n/a	n/a	0.014	0	40800000	361.518	n/a	n/a	n/a	n/a	361.526	n/a	n/a	n/a	n/a	0.9194	1.095	4.867	44.249	n/a	n/a	n/a		Medium
Apo	60.00s	Pah1_apo_1min	P32567	416	457	IGKDWTHLGVAKLFSEISRNGYNILYLTARSAGQADSTRSYL	H	4	15.18	14.93-15.23	57	n/a	n/a	0.079	0.014	51800000	1171.9	n/a	n/a	n/a	n/a	1171.87	n/a	n/a	n/a	n/a	0.9394	2.329	10.349	25.872	n/a	n/a	n/a		High
Apo	60.00s	Pah1_apo_1min	P32567	420	428	WTHLGVAKL	H	1	7.98	8.22-8.38	29	n/a	n/a	0.058	0.045	2280000	1026.07	n/a	n/a	n/a	n/a	1025.86	n/a	n/a	n/a	n/a	0.7674	0	0	0	n/a	n/a	n/a		Low
Apo	60.00s	Pah1_apo_1min	P32567	420	428	WTHLGVAKL	H	2	7.98	7.93-8.07	26	n/a	n/a	0.023	0.001	39700000	514.247	n/a	n/a	n/a	n/a	514.226	n/a	n/a	n/a	n/a	0.8921	1.133	2.517	35.959	n/a	n/a	n/a		Medium
Apo	60.00s	Pah1_apo_1min	P32567	429	440	FSEISRNGYNIL	H	1	9.31	0.00-0.00	0	n/a	n/a														0	n/a	n/a	n/a	n/a	n/a	n/a		Low
Apo	60.00s	Pah1_apo_1min	P32567	429	440	FSEISRNGYNIL	H	2	9.31	8.99-9.86	164	n/a	n/a	0.037	0.001	1540000000	707.503	n/a	n/a	n/a	n/a	707.449	n/a	n/a	n/a	n/a	0.9318	0.225	0.5	5.004	n/a	n/a	n/a		High
Apo	60.00s	Pah1_apo_1min	P32567	429	442	FSEISRNGYNILYL	H	2	11.98	11.56-12.22	124	n/a	n/a	0.051	0.001	370000000	845.671	n/a	n/a	n/a	n/a	845.597	n/a	n/a	n/a	n/a	0.9174	0.231	0.513	4.272	n/a	n/a	n/a		High
Apo	60.00s	Pah1_apo_1min	P32567	429	457	FSEISRNGYNILYLTARSAGQADSTRSYL	H	3	11.27	12.05-12.35	57	n/a	n/a	0.072	-0.047	46500000	1088.92	n/a	n/a	n/a	n/a	1088.91	n/a	n/a	n/a	n/a	0.9041	3.077	10.258	37.992	n/a	n/a	n/a		High
Apo	60.00s	Pah1_apo_1min	P32567	429	457	FSEISRNGYNILYLTARSAGQADSTRSYL	H	4	11.27	10.85-11.02	33	n/a	n/a	0.04	0.042	190000	818.601	n/a	n/a	n/a	n/a	817.742	n/a	n/a	n/a	n/a	0.287	0	0	0	n/a	n/a	n/a		Low
Apo	60.00s	Pah1_apo_1min	P32567	432	440	ISRNGYNIL	H	2	7.78	8.01-8.03	6	n/a	n/a	0.026	0.001	1860000	525.886	n/a	n/a	n/a	n/a	525.776	n/a	n/a	n/a	n/a	0.7839	0.299	0.664	9.49	n/a	n/a	n/a		Medium
Apo	60.00s	Pah1_apo_1min	P32567	441	455	YLTARSAGQADSTRS	H	2	3.82	5.31-6.08	143	n/a	n/a	0.042	0.001	82500000	794.813	n/a	n/a	n/a	n/a	794.718	n/a	n/a	n/a	n/a	0.8651	1.987	4.417	33.973	n/a	n/a	n/a		High
Apo	60.00s	Pah1_apo_1min	P32567	441	455	YLTARSAGQADSTRS	H	3	3.82	5.31-5.66	66	n/a	n/a	0.024	0.001	60900000	530.241	n/a	n/a	n/a	n/a	530.176	n/a	n/a	n/a	n/a	0.8582	1.351	4.505	34.652	n/a	n/a	n/a		High
Apo	60.00s	Pah1_apo_1min	P32567	441	456	YLTARSAGQADSTRSY	H	2	4.97	4.71-4.99	52	n/a	n/a	0.05	0.001	10400000	876.511	n/a	n/a	n/a	n/a	876.66	n/a	n/a	n/a	n/a	0.8575	2.099	4.664	33.315	n/a	n/a	n/a		High
Apo	60.00s	Pah1_apo_1min	P32567	441	456	YLTARSAGQADSTRSY	H	3	4.97	5.78-6.09	59	n/a	n/a	0.029	0.018	74500000	586.337	n/a	n/a	n/a	n/a	586.34	n/a	n/a	n/a	n/a	0.9536	3.006	10.021	71.575	n/a	n/a	n/a		High
Apo	60.00s	Pah1_apo_1min	P32567	441	457	YLTARSAGQADSTRSYL	H	2	6.9	6.80-7.18	72	n/a	n/a	0.062	0.001	101000000	933.296	n/a	n/a	n/a	n/a	933.26	n/a	n/a	n/a	n/a	0.8756	2.293	5.096	33.974	n/a	n/a	n/a		High
Apo	60.00s	Pah1_apo_1min	P32567	441	457	YLTARSAGQADSTRSYL	H	3	6.9	6.80-7.34	100	n/a	n/a	0.031	0.001	263000000	622.476	n/a	n/a	n/a	n/a	622.454	n/a	n/a	n/a	n/a	0.855	1.475	4.915	32.769	n/a	n/a	n/a		High
Apo	60.00s	Pah1_apo_1min	P32567	441	459	YLTARSAGQADSTRSYLRS	H	2	5.53	5.60-5.81	39	n/a	n/a	0.069	0	5290000	1054.78	n/a	n/a	n/a	n/a	1054.75	n/a	n/a	n/a	n/a	0.8872	2.156	4.79	28.179	n/a	n/a	n/a		High
Apo	60.00s	Pah1_apo_1min	P32567	441	459	YLTARSAGQADSTRSYLRS	H	3	5.53	5.49-5.78	56	n/a	n/a	0.037	0.001	92100000	703.785	n/a	n/a	n/a	n/a	703.767	n/a	n/a	n/a	n/a	0.958	1.694	5.646	33.21	n/a	n/a	n/a		High
Apo	60.00s	Pah1_apo_1min	P32567	441	480	YLTARSAGQADSTRSYLRSIEQNGSKLPNGPVILSPDRTM	H	3	9.64	10.65-10.95	57	n/a	n/a	0.105	0.023	14400000	1452.28	n/a	n/a	n/a	n/a	1452.41	n/a	n/a	n/a	n/a	0.8591	0.715	2.384	6.813	n/a	n/a	n/a		High
Apo	60.00s	Pah1_apo_1min	P32567	441	482	YLTARSAGQADSTRSYLRSIEQNGSKLPNGPVILSPDRTMAA	H	3	9.36	9.42-9.70	53	n/a	n/a	0.106	0.004	667000	1503.56	n/a	n/a	n/a	n/a	1503.57	n/a	n/a	n/a	n/a	0.7879	4.605	15.351	41.488	n/a	n/a	n/a		Low
Apo	60.00s	Pah1_apo_1min	P32567	441	482	YLTARSAGQADSTRSYLRSIEQNGSKLPNGPVILSPDRTMAA	H	4	9.36	10.10-10.39	57	n/a	n/a	0.08	0.02	76100000	1130.15	n/a	n/a	n/a	n/a	1130.2	n/a	n/a	n/a	n/a	0.8857	5.651	25.115	67.879	n/a	n/a	n/a		High
Apo	60.00s	Pah1_apo_1min	P32567	441	482	YLTARSAGQADSTRSYLRSIEQNGSKLPNGPVILSPDRTMAA	H	5	9.36	9.42-9.70	54	n/a	n/a	0.053	0.001	9530000	902.702	n/a	n/a	n/a	n/a	902.584	n/a	n/a	n/a	n/a	0.6731	2.883	16.017	43.289	n/a	n/a	n/a		Low
Apo	60.00s	Pah1_apo_1min	P32567	441	482	YLTARSAGQADSTRSYLRSIEQNGSKLPNGPVILSPDRTMAA	H	6	9.36	10.14-10.44	57	n/a	n/a	0.045	0.013	55400000	753.743	n/a	n/a	n/a	n/a	753.777	n/a	n/a	n/a	n/a	0.8489	0	0	0	n/a	n/a	n/a		Medium
Apo	60.00s	Pah1_apo_1min	P32567	442	455	LTARSAGQADSTRS	H	2	3.4	3.19-3.38	35	n/a	n/a	0.035	0.001	1080000	713.339	n/a	n/a	n/a	n/a	713.497	n/a	n/a	n/a	n/a	0.8676	2.122	4.716	39.299	n/a	n/a	n/a		High
Apo	60.00s	Pah1_apo_1min	P32567	442	457	LTARSAGQADSTRSYL	H	2	6.08	5.90-6.16	50	n/a	n/a	0.047	0	15500000	851.481	n/a	n/a	n/a	n/a	851.569	n/a	n/a	n/a	n/a	0.8563	2.07	4.6	32.861	n/a	n/a	n/a		High
Apo	60.00s	Pah1_apo_1min	P32567	442	457	LTARSAGQADSTRSYL	H	3	6.08	6.07-6.45	72	n/a	n/a	0.027	0.001	14700000	568.156	n/a	n/a	n/a	n/a	567.93	n/a	n/a	n/a	n/a	0.6383	0	0	0	n/a	n/a	n/a		Low
Apo	60.00s	Pah1_apo_1min	P32567	442	459	LTARSAGQADSTRSYLRS	H	3	4.71	4.86-4.88	4	n/a	n/a	0.027	0.001	312000	648.928	n/a	n/a	n/a	n/a	649.068	n/a	n/a	n/a	n/a	0.6772	1.238	4.127	25.796	n/a	n/a	n/a		Medium
Apo	60.00s	Pah1_apo_1min	P32567	442	482	LTARSAGQADSTRSYLRSIEQNGSKLPNGPVILSPDRTMAA	H	4	9.2	10.64-10.94	57	n/a	n/a	0.073	-0.019	42400000	1089.48	n/a	n/a	n/a	n/a	1089.49	n/a	n/a	n/a	n/a	0.9425	5.784	25.707	71.41	n/a	n/a	n/a		High
Apo	60.00s	Pah1_apo_1min	P32567	443	455	TARSAGQADSTRS	H	2	3.13	3.38-3.51	25	n/a	n/a	0.033	0.018	2450000	656.598	n/a	n/a	n/a	n/a	656.18	n/a	n/a	n/a	n/a	0.4504	1.938	4.307	39.157	n/a	n/a	n/a		Low
Apo	60.00s	Pah1_apo_1min	P32567	443	455	TARSAGQADSTRS	H	3	3.13	3.38-3.48	19	n/a	n/a	0.018	0.011	6550000	437.838	n/a	n/a	n/a	n/a	437.811	n/a	n/a	n/a	n/a	0.9066	0	0	0	n/a	n/a	n/a		Medium
Apo	60.00s	Pah1_apo_1min	P32567	443	457	TARSAGQADSTRSYL	H	2	5.9	5.39-5.70	58	n/a	n/a	0.044	0.001	54000000	794.833	n/a	n/a	n/a	n/a	794.732	n/a	n/a	n/a	n/a	0.86	2.002	4.45	34.229	n/a	n/a	n/a		High
Apo	60.00s	Pah1_apo_1min	P32567	443	457	TARSAGQADSTRSYL	H	3	5.9	5.33-5.61	53	n/a	n/a	0.024	0.001	48600000	530.247	n/a	n/a	n/a	n/a	530.18	n/a	n/a	n/a	n/a	0.8563	1.357	4.525	34.805	n/a	n/a	n/a		High
Apo	60.00s	Pah1_apo_1min	P32567	443	459	TARSAGQADSTRSYLRS	H	2	4.29	4.17-4.46	55	n/a	n/a	0.05	0.001	5710000	916.48	n/a	n/a	n/a	n/a	916.599	n/a	n/a	n/a	n/a	0.7246	2.037	4.527	30.18	n/a	n/a	n/a		Medium
Apo	60.00s	Pah1_apo_1min	P32567	443	459	TARSAGQADSTRSYLRS	H	3	4.29	4.53-4.53	2	n/a	n/a	0.03	0.002	649000	611.239	n/a	n/a	n/a	n/a	611.183	n/a	n/a	n/a	n/a	0.5478	1.259	4.196	27.971	n/a	n/a	n/a		Medium
Apo	60.00s	Pah1_apo_1min	P32567	443	480	TARSAGQADSTRSYLRSIEQNGSKLPNGPVILSPDRTM	H	4	9.2	9.72-10.02	57	n/a	n/a	0.065	-0.005	132000000	1026.89	n/a	n/a	n/a	n/a	1026.87	n/a	n/a	n/a	n/a	0.9547	7.017	31.185	94.5	n/a	n/a	n/a		High
Apo	60.00s	Pah1_apo_1min	P32567	443	480	TARSAGQADSTRSYLRSIEQNGSKLPNGPVILSPDRTM	H	5	9.2	9.25-9.34	19	n/a	n/a	0.046	0	958000	818.9	n/a	n/a	n/a	n/a	818.418	n/a	n/a	n/a	n/a	0.4828	0	0	0	n/a	n/a	n/a		Low
Apo	60.00s	Pah1_apo_1min	P32567	443	483	TARSAGQADSTRSYLRSIEQNGSKLPNGPVILSPDRTMAAL	H	4	10.02	10.72-10.91	36	n/a	n/a	0.071	-0.019	31100000	1089.38	n/a	n/a	n/a	n/a	1089.42	n/a	n/a	n/a	n/a	0.921	5.673	25.214	70.038	n/a	n/a	n/a		High
Apo	60.00s	Pah1_apo_1min	P32567	443	483	TARSAGQADSTRSYLRSIEQNGSKLPNGPVILSPDRTMAAL	H	5	10.02	9.95-10.06	22	n/a	n/a	0.052	-0.004	1730000	870.019	n/a	n/a	n/a	n/a	869.966	n/a	n/a	n/a	n/a	0.3207	0	0	0	n/a	n/a	n/a		Low
Apo	60.00s	Pah1_apo_1min	P32567	456	482	YLRSIEQNGSKLPNGPVILSPDRTMAA	H	3	8.37	8.57-8.59	4	n/a	n/a	0.063	-0.017	23700000	979.882	n/a	n/a	n/a	n/a	979.916	n/a	n/a	n/a	n/a	0.9447	2.778	9.259	42.086	n/a	n/a	n/a		High
Apo	60.00s	Pah1_apo_1min	P32567	456	482	YLRSIEQNGSKLPNGPVILSPDRTMAA	H	4	8.37	8.61-8.75	29	n/a	n/a	0.038	-0.013	581000000	735.105	n/a	n/a	n/a	n/a	735.108	n/a	n/a	n/a	n/a	0.9625	0	0	0	n/a	n/a	n/a		High
Apo	60.00s	Pah1_apo_1min	P32567	457	480	LRSIEQNGSKLPNGPVILSPDRTM	H	3	8.02	7.86-8.00	28	n/a	n/a	0.051	0.001	14900000	877.917	n/a	n/a	n/a	n/a	878.003	n/a	n/a	n/a	n/a	0.8723	2.606	8.688	45.726	n/a	n/a	n/a		Medium
Apo	60.00s	Pah1_apo_1min	P32567	457	482	LRSIEQNGSKLPNGPVILSPDRTMAA	H	3	7.61	7.76-7.87	22	n/a	n/a	0.057	0.001	22200000	925.806	n/a	n/a	n/a	n/a	925.822	n/a	n/a	n/a	n/a	0.9172	3.085	10.284	48.969	n/a	n/a	n/a		Medium
Apo	60.00s	Pah1_apo_1min	P32567	457	482	LRSIEQNGSKLPNGPVILSPDRTMAA	H	4	7.61	7.72-7.86	27	n/a	n/a	0.036	0.001	9350000	694.336	n/a	n/a	n/a	n/a	694.409	n/a	n/a	n/a	n/a	0.739	2.046	9.094	43.303	n/a	n/a	n/a		Low
Apo	60.00s	Pah1_apo_1min	P32567	458	480	RSIEQNGSKLPNGPVILSPDRTM	H	3	7.82	7.37-8.19	155	n/a	n/a	0.048	0.001	405000000	840.182	n/a	n/a	n/a	n/a	840.217	n/a	n/a	n/a	n/a	0.9308	2.556	8.52	47.336	n/a	n/a	n/a		High
Apo	60.00s	Pah1_apo_1min	P32567	458	480	RSIEQNGSKLPNGPVILSPDRTM	H	4	7.82	7.40-7.63	44	n/a	n/a	0.032	0.001	38300000	630.407	n/a	n/a	n/a	n/a	630.407	n/a	n/a	n/a	n/a	0.9109	1.949	8.663	48.126	n/a	n/a	n/a		High
Apo	60.00s	Pah1_apo_1min	P32567	458	481	RSIEQNGSKLPNGPVILSPDRTMA	H	3	7.32	7.36-7.60	47	n/a	n/a	0.05	0.001	11200000	864.111	n/a	n/a	n/a	n/a	864.14	n/a	n/a	n/a	n/a	0.9138	2.803	9.344	49.177	n/a	n/a	n/a		High
Apo	60.00s	Pah1_apo_1min	P32567	458	482	RSIEQNGSKLPNGPVILSPDRTMAA	H	2	7.31	7.23-7.79	105	n/a	n/a	0.095	0.003	24500000	1331.54	n/a	n/a	n/a	n/a	1331.56	n/a	n/a	n/a	n/a	0.9342	4.545	10.1	50.498	n/a	n/a	n/a		High
Apo	60.00s	Pah1_apo_1min	P32567	458	482	RSIEQNGSKLPNGPVILSPDRTMAA	H	3	7.31	7.32-7.54	41	n/a	n/a	0.051	0.001	455000000	888.049	n/a	n/a	n/a	n/a	888.04	n/a	n/a	n/a	n/a	0.9053	0	0	0	n/a	n/a	n/a		Low
Apo	60.00s	Pah1_apo_1min	P32567	458	482	RSIEQNGSKLPNGPVILSPDRTMAA	H	4	7.31	7.25-7.67	79	n/a	n/a	0.034	0.001	158000000	666.224	n/a	n/a	n/a	n/a	666.209	n/a	n/a	n/a	n/a	0.9093	2.185	9.711	48.555	n/a	n/a	n/a		High
Apo	60.00s	Pah1_apo_1min	P32567	458	483	RSIEQNGSKLPNGPVILSPDRTMAAL	H	2	9.22	9.16-9.41	48	n/a	n/a	0.098	0.004	1990000	1388.5	n/a	n/a	n/a	n/a	1388.62	n/a	n/a	n/a	n/a	0.7648	0	0	0	n/a	n/a	n/a		Medium
Apo	60.00s	Pah1_apo_1min	P32567	458	483	RSIEQNGSKLPNGPVILSPDRTMAAL	H	3	9.22	9.03-9.16	26	n/a	n/a	0.056	0.001	80500000	926.252	n/a	n/a	n/a	n/a	926.098	n/a	n/a	n/a	n/a	0.8838	3.423	11.408	54.326	n/a	n/a	n/a		Medium
Apo	60.00s	Pah1_apo_1min	P32567	458	483	RSIEQNGSKLPNGPVILSPDRTMAAL	H	4	9.22	9.03-9.17	29	n/a	n/a	0.037	0.001	29100000	694.76	n/a	n/a	n/a	n/a	694.755	n/a	n/a	n/a	n/a	0.9318	2.478	11.012	52.437	n/a	n/a	n/a		High
Apo	60.00s	Pah1_apo_1min	P32567	458	500	RSIEQNGSKLPNGPVILSPDRTMAALRREVILKKPEVFKIACL	H	5	12.12	12.55-12.85	56	n/a	n/a	0.066	-0.033	326000	959.615	n/a	n/a	n/a	n/a	959.024	n/a	n/a	n/a	n/a	0.2447	0.678	3.765	10.176	n/a	n/a	n/a		Low
Apo	60.00s	Pah1_apo_1min	P32567	458	500	RSIEQNGSKLPNGPVILSPDRTMAALRREVILKKPEVFKIACL	H	6	12.12	11.46-11.76	57	n/a	n/a	0.046	0.006	2080000	800.108	n/a	n/a	n/a	n/a	799.964	n/a	n/a	n/a	n/a	0.7314	0.836	5.574	15.064	n/a	n/a	n/a		Medium
Apo	60.00s	Pah1_apo_1min	P32567	458	500	RSIEQNGSKLPNGPVILSPDRTMAALRREVILKKPEVFKIACL	H	7	12.12	10.88-11.19	57	n/a	n/a	0.035	-0.017	50100000	688.408	n/a	n/a	n/a	n/a	688.159	n/a	n/a	n/a	n/a	0.1886	3.158	24.566	66.395	n/a	n/a	n/a		Low
Apo	60.00s	Pah1_apo_1min	P32567	460	480	IEQNGSKLPNGPVILSPDRTM	H	2	7.55	7.59-7.65	12	n/a	n/a	0.074	0.002	6470000	1137.65	n/a	n/a	n/a	n/a	1137.64	n/a	n/a	n/a	n/a	0.9158	3.37	7.49	46.811	n/a	n/a	n/a		Medium
Apo	60.00s	Pah1_apo_1min	P32567	460	480	IEQNGSKLPNGPVILSPDRTM	H	3	7.55	7.48-7.65	32	n/a	n/a	0.041	0.001	73500000	758.714	n/a	n/a	n/a	n/a	758.752	n/a	n/a	n/a	n/a	0.9268	2.18	7.268	45.426	n/a	n/a	n/a		High
Apo	60.00s	Pah1_apo_1min	P32567	460	482	IEQNGSKLPNGPVILSPDRTMAA	H	2	7.87	7.21-7.95	138	n/a	n/a	0.081	0.002	38500000	1209.26	n/a	n/a	n/a	n/a	1209.33	n/a	n/a	n/a	n/a	0.9294	3.904	8.676	48.202	n/a	n/a	n/a		High
Apo	60.00s	Pah1_apo_1min	P32567	460	482	IEQNGSKLPNGPVILSPDRTMAA	H	3	7.87	7.26-7.82	106	n/a	n/a	0.045	0.001	411000000	806.558	n/a	n/a	n/a	n/a	806.569	n/a	n/a	n/a	n/a	0.928	2.576	8.587	47.708	n/a	n/a	n/a		High
Apo	60.00s	Pah1_apo_1min	P32567	460	483	IEQNGSKLPNGPVILSPDRTMAAL	H	2	9.45	9.30-9.49	38	n/a	n/a	0.089	0.003	4910000	1266.33	n/a	n/a	n/a	n/a	1266.38	n/a	n/a	n/a	n/a	0.8506	4.424	9.831	51.741	n/a	n/a	n/a		High
Apo	60.00s	Pah1_apo_1min	P32567	460	483	IEQNGSKLPNGPVILSPDRTMAAL	H	3	9.45	9.51-9.64	25	n/a	n/a	0.049	0.002	18600000	844.556	n/a	n/a	n/a	n/a	844.594	n/a	n/a	n/a	n/a	0.8496	2.89	9.633	50.702	n/a	n/a	n/a		Medium
Apo	60.00s	Pah1_apo_1min	P32567	481	502	AALRREVILKKPEVFKIACLND	H	3	8.84	8.98-9.07	19	n/a	n/a	0.045	0.001	27800000	846.557	n/a	n/a	n/a	n/a	846.509	n/a	n/a	n/a	n/a	0.8876	0	0	0	n/a	n/a	n/a		Medium
Apo	60.00s	Pah1_apo_1min	P32567	481	502	AALRREVILKKPEVFKIACLND	H	4	8.84	8.80-9.60	153	n/a	n/a	0.032	0.001	52600000	635.414	n/a	n/a	n/a	n/a	635.37	n/a	n/a	n/a	n/a	0.6531	2.648	11.769	61.94	n/a	n/a	n/a		Medium
Apo	60.00s	Pah1_apo_1min	P32567	483	495	LRREVILKKPEVF	H	2	7.5	7.54-7.80	49	n/a	n/a	0.047	0.001	7980000	818.452	n/a	n/a	n/a	n/a	818.071	n/a	n/a	n/a	n/a	0.5536	3.961	8.802	88.019	n/a	n/a	n/a		Low
Apo	60.00s	Pah1_apo_1min	P32567	483	495	LRREVILKKPEVF	H	3	7.5	7.28-7.44	32	n/a	n/a	0.026	0.001	130000000	545.52	n/a	n/a	n/a	n/a	545.653	n/a	n/a	n/a	n/a	0.8705	2.189	7.297	72.967	n/a	n/a	n/a		High
Apo	60.00s	Pah1_apo_1min	P32567	483	495	LRREVILKKPEVF	H	4	7.5	7.24-7.55	57	n/a	n/a	0.018	0	3310000	409.48	n/a	n/a	n/a	n/a	409.611	n/a	n/a	n/a	n/a	0.6759	0	0	0	n/a	n/a	n/a		Low
Apo	60.00s	Pah1_apo_1min	P32567	483	499	LRREVILKKPEVFKIAC	H	2	8.19	8.37-8.69	60	n/a	n/a	0.064	0.009	6590000	1024.59	n/a	n/a	n/a	n/a	1024.53	n/a	n/a	n/a	n/a	0.8309	0	0	0	n/a	n/a	n/a		Low
Apo	60.00s	Pah1_apo_1min	P32567	483	499	LRREVILKKPEVFKIAC	H	3	8.19	8.53-8.54	3	n/a	n/a	0.033	0.001	577000	684.198	n/a	n/a	n/a	n/a	684.208	n/a	n/a	n/a	n/a	0.7362	2.35	7.834	55.958	n/a	n/a	n/a		Medium
Apo	60.00s	Pah1_apo_1min	P32567	483	499	LRREVILKKPEVFKIAC	H	4	8.19	8.54-8.55	3	n/a	n/a	0.017	0.001	240000	513.444	n/a	n/a	n/a	n/a	513.51	n/a	n/a	n/a	n/a	0.52	1.764	7.84	56.001	n/a	n/a	n/a		Medium
Apo	60.00s	Pah1_apo_1min	P32567	483	500	LRREVILKKPEVFKIACL	H	2	10.24	9.83-9.84	2	n/a	n/a	0.07	0.003	642000	1082.47	n/a	n/a	n/a	n/a	1082.53	n/a	n/a	n/a	n/a	0.7939	3.685	8.189	54.593	n/a	n/a	n/a		Medium
Apo	60.00s	Pah1_apo_1min	P32567	483	500	LRREVILKKPEVFKIACL	H	3	10.24	9.79-10.02	44	n/a	n/a	0.036	0.001	144000000	721.765	n/a	n/a	n/a	n/a	721.922	n/a	n/a	n/a	n/a	0.8508	2.195	7.315	48.769	n/a	n/a	n/a		High
Apo	60.00s	Pah1_apo_1min	P32567	483	500	LRREVILKKPEVFKIACL	H	4	10.24	9.74-9.95	40	n/a	n/a	0.024	0.001	64700000	541.615	n/a	n/a	n/a	n/a	541.724	n/a	n/a	n/a	n/a	0.8679	1.685	7.49	49.937	n/a	n/a	n/a		Medium
Apo	60.00s	Pah1_apo_1min	P32567	483	502	LRREVILKKPEVFKIACLND	H	2	9.39	8.84-9.17	63	n/a	n/a	0.083	0.002	16800000	1197.01	n/a	n/a	n/a	n/a	1197.08	n/a	n/a	n/a	n/a	0.8873	3.595	7.989	46.997	n/a	n/a	n/a		High
Apo	60.00s	Pah1_apo_1min	P32567	483	502	LRREVILKKPEVFKIACLND	H	3	9.39	8.88-9.35	91	n/a	n/a	0.044	0.001	502000000	798.263	n/a	n/a	n/a	n/a	798.382	n/a	n/a	n/a	n/a	0.887	2.297	7.658	45.046	n/a	n/a	n/a		High
Apo	60.00s	Pah1_apo_1min	P32567	483	502	LRREVILKKPEVFKIACLND	H	4	9.39	9.14-9.16	4	n/a	n/a	0.029	0.001	10100000	598.878	n/a	n/a	n/a	n/a	599.023	n/a	n/a	n/a	n/a	0.8599	1.651	7.338	43.166	n/a	n/a	n/a		Medium
Apo	60.00s	Pah1_apo_1min	P32567	483	507	LRREVILKKPEVFKIACLNDIRSLY	H	3	11.63	11.07-11.14	14	n/a	n/a	0.068	-0.038	20900000	1013.21	n/a	n/a	n/a	n/a	1012.98	n/a	n/a	n/a	n/a	0.3043	0	0	0	n/a	n/a	n/a		Low
Apo	60.00s	Pah1_apo_1min	P32567	483	507	LRREVILKKPEVFKIACLNDIRSLY	H	4	11.63	11.45-11.57	23	n/a	n/a	0.042	0.001	16600000	757.227	n/a	n/a	n/a	n/a	757.28	n/a	n/a	n/a	n/a	0.875	1.818	8.082	36.737	n/a	n/a	n/a		High
Apo	60.00s	Pah1_apo_1min	P32567	483	507	LRREVILKKPEVFKIACLNDIRSLY	H	5	11.63	11.44-11.45	3	n/a	n/a	0.03	0	599000	606.058	n/a	n/a	n/a	n/a	606.1	n/a	n/a	n/a	n/a	0.6751	1.524	8.467	38.487	n/a	n/a	n/a		Medium
Apo	60.00s	Pah1_apo_1min	P32567	484	495	RREVILKKPEVF	H	2	6.89	6.95-6.96	2	n/a	n/a	0.042	0.001	1470000	760.581	n/a	n/a	n/a	n/a	760.936	n/a	n/a	n/a	n/a	0.8361	2.678	5.951	66.119	n/a	n/a	n/a		Medium
Apo	60.00s	Pah1_apo_1min	P32567	484	495	RREVILKKPEVF	H	3	6.89	6.70-7.38	126	n/a	n/a	0.024	0.001	96900000	507.463	n/a	n/a	n/a	n/a	507.629	n/a	n/a	n/a	n/a	0.8244	1.852	6.174	68.595	n/a	n/a	n/a		High
Apo	60.00s	Pah1_apo_1min	P32567	484	500	RREVILKKPEVFKIACL	H	3	9.56	9.52-9.71	37	n/a	n/a	0.035	0.001	71900000	683.707	n/a	n/a	n/a	n/a	683.924	n/a	n/a	n/a	n/a	0.8516	1.856	6.186	44.186	n/a	n/a	n/a		High
Apo	60.00s	Pah1_apo_1min	P32567	484	500	RREVILKKPEVFKIACL	H	4	9.56	9.54-9.85	59	n/a	n/a	0.023	0.001	40100000	512.962	n/a	n/a	n/a	n/a	513.184	n/a	n/a	n/a	n/a	0.803	1.291	5.737	40.977	n/a	n/a	n/a		Medium
Apo	60.00s	Pah1_apo_1min	P32567	484	502	RREVILKKPEVFKIACLND	H	3	9.22	8.53-9.38	161	n/a	n/a	0.041	0.001	408000000	760.167	n/a	n/a	n/a	n/a	760.33	n/a	n/a	n/a	n/a	0.8824	0	0	0	n/a	n/a	n/a		Medium
Apo	60.00s	Pah1_apo_1min	P32567	484	502	RREVILKKPEVFKIACLND	H	4	9.22	8.59-8.81	42	n/a	n/a	0.027	0.001	90300000	570.4	n/a	n/a	n/a	n/a	570.408	n/a	n/a	n/a	n/a	0.931	1.462	6.5	40.625	n/a	n/a	n/a		High
Apo	60.00s	Pah1_apo_1min	P32567	496	502	KIACLND	H	1	4.86	4.96-4.99	6	n/a	n/a	0.046	0.001	4370000	777.004	n/a	n/a	n/a	n/a	777.038	n/a	n/a	n/a	n/a	0.8668	0.142	0.158	3.15	n/a	n/a	n/a		High
Apo	60.00s	Pah1_apo_1min	P32567	496	502	KIACLND	H	2	4.86	5.11-5.13	4	n/a	n/a	0.016	0	4320000	389.042	n/a	n/a	n/a	n/a	389.038	n/a	n/a	n/a	n/a	0.8294	0.118	0.263	5.263	n/a	n/a	n/a		Medium
Apo	60.00s	Pah1_apo_1min	P32567	500	507	LNDIRSLY	H	2	8.2	7.63-7.78	30	n/a	n/a	0.022	0	36700000	497.643	n/a	n/a	n/a	n/a	497.634	n/a	n/a	n/a	n/a	0.9567	0.095	0.211	3.514	n/a	n/a	n/a		Medium
Apo	60.00s	Pah1_apo_1min	P32567	501	507	NDIRSLY	H	1	6.6	6.46-6.77	59	n/a	n/a	0.055	0.001	17600000	881.026	n/a	n/a	n/a	n/a	881.069	n/a	n/a	n/a	n/a	0.916	0	0	0	n/a	n/a	n/a		Medium
Apo	60.00s	Pah1_apo_1min	P32567	501	507	NDIRSLY	H	2	6.6	6.57-6.65	16	n/a	n/a	0.019	0	44100000	441.102	n/a	n/a	n/a	n/a	441.085	n/a	n/a	n/a	n/a	0.932	0.125	0.278	5.569	n/a	n/a	n/a		High
Apo	60.00s	Pah1_apo_1min	P32567	501	537	NDIRSLYFEDSDNEVDTEEKSTPFFAGFGNRITDALS	H	3	12.74	12.57-12.62	10	n/a	n/a	0.097	0.001	291000	1405.89	n/a	n/a	n/a	n/a	1405.93	n/a	n/a	n/a	n/a	0.7107	4.475	14.915	43.869	n/a	n/a	n/a		Medium
Apo	60.00s	Pah1_apo_1min	P32567	503	536	IRSLYFEDSDNEVDTEEKSTPFFAGFGNRITDAL	H	3	12.78	12.58-12.87	54	n/a	n/a	0.084	0.002	2720000	1300.18	n/a	n/a	n/a	n/a	1300.22	n/a	n/a	n/a	n/a	0.8721	4.158	13.86	44.71	n/a	n/a	n/a		High
Apo	60.00s	Pah1_apo_1min	P32567	503	536	IRSLYFEDSDNEVDTEEKSTPFFAGFGNRITDAL	H	4	12.78	12.55-12.85	56	n/a	n/a	0.057	0.001	3120000	975.326	n/a	n/a	n/a	n/a	975.392	n/a	n/a	n/a	n/a	0.7918	0	0	0	n/a	n/a	n/a		Medium
Apo	60.00s	Pah1_apo_1min	P32567	503	537	IRSLYFEDSDNEVDTEEKSTPFFAGFGNRITDALS	H	3	12.55	12.44-12.92	89	n/a	n/a	0.094	0.002	7360000	1329.2	n/a	n/a	n/a	n/a	1329.23	n/a	n/a	n/a	n/a	0.9016	4.129	13.764	43.014	n/a	n/a	n/a		High
Apo	60.00s	Pah1_apo_1min	P32567	503	537	IRSLYFEDSDNEVDTEEKSTPFFAGFGNRITDALS	H	4	12.55	12.43-12.62	36	n/a	n/a	0.061	0.001	5420000	997.193	n/a	n/a	n/a	n/a	997.203	n/a	n/a	n/a	n/a	0.8948	3.142	13.965	43.642	n/a	n/a	n/a		High
Apo	60.00s	Pah1_apo_1min	P32567	507	513	YFEDSDN	H	1	4.34	4.19-4.49	58	n/a	n/a	0.051	0.001	11300000	892.45	n/a	n/a	n/a	n/a	892.58	n/a	n/a	n/a	n/a	0.9023	2.645	2.939	58.779	n/a	n/a	n/a		High
Apo	60.00s	Pah1_apo_1min	P32567	507	536	YFEDSDNEVDTEEKSTPFFAGFGNRITDAL	H	3	12.59	12.52-12.64	24	n/a	n/a	0.076	0.002	4820000	1143.46	n/a	n/a	n/a	n/a	1143.49	n/a	n/a	n/a	n/a	0.8708	3.862	12.873	47.677	n/a	n/a	n/a		High
Apo	60.00s	Pah1_apo_1min	P32567	507	537	YFEDSDNEVDTEEKSTPFFAGFGNRITDALS	H	3	12.27	12.16-12.46	57	n/a	n/a	0.077	0.002	20400000	1172.5	n/a	n/a	n/a	n/a	1172.5	n/a	n/a	n/a	n/a	0.9295	3.953	13.178	47.063	n/a	n/a	n/a		High
Apo	60.00s	Pah1_apo_1min	P32567	508	513	FEDSDN	H	1	3.41	3.30-3.80	93	n/a	n/a	0.038	0.001	41800000	729.028	n/a	n/a	n/a	n/a	729.049	n/a	n/a	n/a	n/a	0.9481	2.385	2.65	66.239	n/a	n/a	n/a		High
Apo	60.00s	Pah1_apo_1min	P32567	508	517	FEDSDNEVDT	H	1	4.09	3.92-4.22	55	n/a	n/a	0.078	0.002	4120000	1175.77	n/a	n/a	n/a	n/a	1175.97	n/a	n/a	n/a	n/a	0.8852	4.707	5.23	65.371	n/a	n/a	n/a		Medium
Apo	60.00s	Pah1_apo_1min	P32567	508	528	FEDSDNEVDTEEKSTPFFAGF	H	2	12.28	11.68-12.15	88	n/a	n/a	0.085	0.002	25300000	1210.67	n/a	n/a	n/a	n/a	1210.77	n/a	n/a	n/a	n/a	0.8803	3.949	8.776	48.753	n/a	n/a	n/a		High
Apo	60.00s	Pah1_apo_1min	P32567	508	536	FEDSDNEVDTEEKSTPFFAGFGNRITDAL	H	2	12.28	12.22-12.35	26	n/a	n/a	0.116	0.004	655000	1632.59	n/a	n/a	n/a	n/a	1632.7	n/a	n/a	n/a	n/a	0.7472	5.482	12.182	46.853	n/a	n/a	n/a		High
Apo	60.00s	Pah1_apo_1min	P32567	508	536	FEDSDNEVDTEEKSTPFFAGFGNRITDAL	H	3	12.28	12.02-12.25	43	n/a	n/a	0.07	0.001	31100000	1088.89	n/a	n/a	n/a	n/a	1088.87	n/a	n/a	n/a	n/a	0.9236	3.758	12.526	48.178	n/a	n/a	n/a		High
Apo	60.00s	Pah1_apo_1min	P32567	508	537	FEDSDNEVDTEEKSTPFFAGFGNRITDALS	H	2	12.05	11.98-12.28	57	n/a	n/a	0.124	0.004	3360000	1676.31	n/a	n/a	n/a	n/a	1676.38	n/a	n/a	n/a	n/a	0.8761	5.639	12.531	46.411	n/a	n/a	n/a		High
Apo	60.00s	Pah1_apo_1min	P32567	508	537	FEDSDNEVDTEEKSTPFFAGFGNRITDALS	H	3	12.05	11.70-11.72	4	n/a	n/a	0.071	0.002	504000	1117.97	n/a	n/a	n/a	n/a	1117.97	n/a	n/a	n/a	n/a	0.8153	3.819	12.732	47.154	n/a	n/a	n/a		Medium
Apo	60.00s	Pah1_apo_1min	P32567	508	538	FEDSDNEVDTEEKSTPFFAGFGNRITDALSY	H	3	12.91	12.16-12.83	125	n/a	n/a	0.082	0.002	32700000	1172.37	n/a	n/a	n/a	n/a	1172.43	n/a	n/a	n/a	n/a	0.8979	3.823	12.743	45.511	n/a	n/a	n/a		High
Apo	60.00s	Pah1_apo_1min	P32567	514	536	EVDTEEKSTPFFAGFGNRITDAL	H	2	12.32	11.76-11.93	32	n/a	n/a	0.088	0.003	1450000	1277.17	n/a	n/a	n/a	n/a	1277.25	n/a	n/a	n/a	n/a	0.7599	0	0	0	n/a	n/a	n/a		Medium
Apo	60.00s	Pah1_apo_1min	P32567	514	536	EVDTEEKSTPFFAGFGNRITDAL	H	3	12.32	11.68-11.82	27	n/a	n/a	0.049	0.001	9260000	851.903	n/a	n/a	n/a	n/a	851.886	n/a	n/a	n/a	n/a	0.8822	2.655	8.85	44.251	n/a	n/a	n/a		Medium
Apo	60.00s	Pah1_apo_1min	P32567	514	537	EVDTEEKSTPFFAGFGNRITDALS	H	2	11.6	11.08-11.10	4	n/a	n/a	0.09	0.03	3790000	1327.39	n/a	n/a	n/a	n/a	1327.35	n/a	n/a	n/a	n/a	0.7403	10.424	23.165	110.309	n/a	n/a	n/a		Low
Apo	60.00s	Pah1_apo_1min	P32567	514	537	EVDTEEKSTPFFAGFGNRITDALS	H	3	11.6	11.51-11.69	33	n/a	n/a	0.051	0.001	28100000	880.907	n/a	n/a	n/a	n/a	880.933	n/a	n/a	n/a	n/a	0.8823	2.627	8.756	41.695	n/a	n/a	n/a		High
Apo	60.00s	Pah1_apo_1min	P32567	518	537	EEKSTPFFAGFGNRITDALS	H	2	11.44	11.05-11.06	2	n/a	n/a	0.072	-0.012	181000	1094.54	n/a	n/a	n/a	n/a	1094.7	n/a	n/a	n/a	n/a	0.6711	-0.141	-0.313	-1.84	n/a	n/a	n/a		Low
Apo	60.00s	Pah1_apo_1min	P32567	526	537	AGFGNRITDALS	H	2	8.08	8.06-8.41	66	n/a	n/a	0.031	0.001	40800000	613.237	n/a	n/a	n/a	n/a	613.23	n/a	n/a	n/a	n/a	0.8491	1.572	3.493	34.927	n/a	n/a	n/a		Medium
Apo	60.00s	Pah1_apo_1min	P32567	529	537	GNRITDALS	H	1	6.4	5.83-5.98	28	n/a	n/a	0.055	0.002	2210000	949.556	n/a	n/a	n/a	n/a	949.81	n/a	n/a	n/a	n/a	0.8472	2.57	2.855	40.793	n/a	n/a	n/a		Medium
Apo	60.00s	Pah1_apo_1min	P32567	529	537	GNRITDALS	H	2	6.4	5.77-5.99	41	n/a	n/a	0.02	0.001	51100000	475.506	n/a	n/a	n/a	n/a	475.453	n/a	n/a	n/a	n/a	0.9177	1.49	3.311	47.298	n/a	n/a	n/a		High
Apo	60.00s	Pah1_apo_1min	P32567	536	547	LSYRTVGIPSSR	H	3	6.78	7.77-8.07	57	n/a	n/a	0.019	0.014	44600000	447.513	n/a	n/a	n/a	n/a	447.52	n/a	n/a	n/a	n/a	0.9375	1.332	4.439	49.324	n/a	n/a	n/a		High
Apo	60.00s	Pah1_apo_1min	P32567	537	548	SYRTVGIPSSRI	H	2	6.33	6.46-6.54	16	n/a	n/a	0.034	0.001	7410000	669.797	n/a	n/a	n/a	n/a	669.85	n/a	n/a	n/a	n/a	0.8743	1.043	2.319	25.762	n/a	n/a	n/a		Medium
Apo	60.00s	Pah1_apo_1min	P32567	537	548	SYRTVGIPSSRI	H	3	6.33	7.79-8.03	46	n/a	n/a	0.02	0.014	36200000	447.515	n/a	n/a	n/a	n/a	447.521	n/a	n/a	n/a	n/a	0.9083	1.334	4.445	49.39	n/a	n/a	n/a		High
Apo	60.00s	Pah1_apo_1min	P32567	537	550	SYRTVGIPSSRIFT	H	2	8.2	6.93-7.37	81	n/a	n/a	0.057	-0.048	4270000	796.536	n/a	n/a	n/a	n/a	796.361	n/a	n/a	n/a	n/a	0.3503	3.667	8.148	74.074	n/a	n/a	n/a		Low
Apo	60.00s	Pah1_apo_1min	P32567	537	550	SYRTVGIPSSRIFT	H	3	8.2	6.93-7.37	81	n/a	n/a	0.022	0.007	1010000	530.955	n/a	n/a	n/a	n/a	530.507	n/a	n/a	n/a	n/a	0.1312	0	0	0	n/a	n/a	n/a		Low
Apo	60.00s	Pah1_apo_1min	P32567	537	561	SYRTVGIPSSRIFTINTEGEVHMEL	H	2	11.09	10.69-11.06	69	n/a	n/a	0.108	0.003	7070000	1420.55	n/a	n/a	n/a	n/a	1419.61	n/a	n/a	n/a	n/a	0.5716	0	0	0	n/a	n/a	n/a		Medium
Apo	60.00s	Pah1_apo_1min	P32567	537	561	SYRTVGIPSSRIFTINTEGEVHMEL	H	3	11.09	10.92-11.15	44	n/a	n/a	0.063	0.002	156000000	948.148	n/a	n/a	n/a	n/a	948.153	n/a	n/a	n/a	n/a	0.8769	1.419	4.728	21.493	n/a	n/a	n/a		High
Apo	60.00s	Pah1_apo_1min	P32567	537	561	SYRTVGIPSSRIFTINTEGEVHMEL	H	4	11.09	10.86-10.88	4	n/a	n/a	0.038	0.001	1640000	710.838	n/a	n/a	n/a	n/a	710.361	n/a	n/a	n/a	n/a	0.6007	0	0	0	n/a	n/a	n/a		Medium
Apo	60.00s	Pah1_apo_1min	P32567	538	548	YRTVGIPSSRI	H	2	6.31	6.31-6.49	34	n/a	n/a	0.031	0.001	44900000	626.241	n/a	n/a	n/a	n/a	626.25	n/a	n/a	n/a	n/a	0.9477	1.021	2.269	28.367	n/a	n/a	n/a		High
Apo	60.00s	Pah1_apo_1min	P32567	538	548	YRTVGIPSSRI	H	3	6.31	6.37-6.52	28	n/a	n/a	0.016	0	10700000	417.791	n/a	n/a	n/a	n/a	417.827	n/a	n/a	n/a	n/a	0.8622	0.639	2.131	26.643	n/a	n/a	n/a		Medium
Apo	60.00s	Pah1_apo_1min	P32567	538	561	YRTVGIPSSRIFTINTEGEVHMEL	H	2	11.58	11.03-11.10	15	n/a	n/a	0.097	0.002	11300000	1377.21	n/a	n/a	n/a	n/a	1376.1	n/a	n/a	n/a	n/a	0.5628	1.172	2.605	12.407	n/a	n/a	n/a		Medium
Apo	60.00s	Pah1_apo_1min	P32567	538	561	YRTVGIPSSRIFTINTEGEVHMEL	H	3	11.58	10.88-11.51	119	n/a	n/a	0.056	0.001	632000000	919.021	n/a	n/a	n/a	n/a	919.004	n/a	n/a	n/a	n/a	0.9268	1.316	4.387	20.89	n/a	n/a	n/a		High
Apo	60.00s	Pah1_apo_1min	P32567	538	561	YRTVGIPSSRIFTINTEGEVHMEL	H	4	11.58	10.92-11.25	61	n/a	n/a	0.035	0.001	83500000	689.505	n/a	n/a	n/a	n/a	689.759	n/a	n/a	n/a	n/a	0.5584	0.979	4.351	20.721	n/a	n/a	n/a		Low
Apo	60.00s	Pah1_apo_1min	P32567	538	576	YRTVGIPSSRIFTINTEGEVHMELLELAGYRSSYIHINE	H	4	13.25	10.02-10.56	102	n/a	n/a	0.076	0.031	91800000	1130.14	n/a	n/a	n/a	n/a	1130.18	n/a	n/a	n/a	n/a	0.9016	4.878	21.678	60.217	n/a	n/a	n/a		High
Apo	60.00s	Pah1_apo_1min	P32567	539	561	RTVGIPSSRIFTINTEGEVHMEL	H	3	10.69	10.61-10.92	57	n/a	n/a	0.055	0	57100000	863.917	n/a	n/a	n/a	n/a	863.337	n/a	n/a	n/a	n/a	0.6169	0.594	1.979	9.893	n/a	n/a	n/a		Medium
Apo	60.00s	Pah1_apo_1min	P32567	539	561	RTVGIPSSRIFTINTEGEVHMEL	H	4	10.69	10.46-10.60	27	n/a	n/a	0.035	-0.018	976000	650.459	n/a	n/a	n/a	n/a	650.627	n/a	n/a	n/a	n/a	0.2446	0	0	0	n/a	n/a	n/a		Low
Apo	60.00s	Pah1_apo_1min	P32567	562	571	LELAGYRSSY	H	1	7.42	0.00-0.00	0	n/a	n/a														0	n/a	n/a	n/a	n/a	n/a	n/a		Low
Apo	60.00s	Pah1_apo_1min	P32567	562	571	LELAGYRSSY	H	2	7.42	7.45-7.69	44	n/a	n/a	0.027	0.001	102000000	583.054	n/a	n/a	n/a	n/a	583.241	n/a	n/a	n/a	n/a	0.8491	2.919	6.487	81.083	n/a	n/a	n/a		Medium
Apo	60.00s	Pah1_apo_1min	P32567	562	576	LELAGYRSSYIHINE	H	2	8.55	8.46-8.57	22	n/a	n/a	0.054	0.001	65800000	886.721	n/a	n/a	n/a	n/a	886.675	n/a	n/a	n/a	n/a	0.9344	3.255	7.233	55.635	n/a	n/a	n/a		High
Apo	60.00s	Pah1_apo_1min	P32567	562	576	LELAGYRSSYIHINE	H	3	8.55	8.38-8.99	116	n/a	n/a	0.028	0.001	449000000	591.492	n/a	n/a	n/a	n/a	591.474	n/a	n/a	n/a	n/a	0.9562	2.18	7.265	55.887	n/a	n/a	n/a		High
Apo	60.00s	Pah1_apo_1min	P32567	562	587	LELAGYRSSYIHINELVDHFFPPVSL	H	3	14.69	14.56-14.86	57	n/a	n/a	0.066	0.011	25800000	1011.06	n/a	n/a	n/a	n/a	1011.08	n/a	n/a	n/a	n/a	0.8977	4.242	14.142	64.28	n/a	n/a	n/a		Medium
Apo	60.00s	Pah1_apo_1min	P32567	562	587	LELAGYRSSYIHINELVDHFFPPVSL	H	4	14.69	12.56-12.75	37	n/a	n/a	0.038	-0.015	1160000	755.918	n/a	n/a	n/a	n/a	755.608	n/a	n/a	n/a	n/a	0.2711	0	0	0	n/a	n/a	n/a		Low
Apo	60.00s	Pah1_apo_1min	P32567	563	577	ELAGYRSSYIHINEL	H	3	8.52	8.46-8.84	73	n/a	n/a	0.028	0.001	388000000	591.494	n/a	n/a	n/a	n/a	591.477	n/a	n/a	n/a	n/a	0.9634	2.182	7.272	55.937	n/a	n/a	n/a		High
Apo	60.00s	Pah1_apo_1min	P32567	565	576	AGYRSSYIHINE	H	2	6.91	6.30-6.82	98	n/a	n/a	0.038	0.001	98400000	708.813	n/a	n/a	n/a	n/a	708.78	n/a	n/a	n/a	n/a	0.943	3.055	6.789	67.886	n/a	n/a	n/a		High
Apo	60.00s	Pah1_apo_1min	P32567	565	576	AGYRSSYIHINE	H	3	6.91	6.32-6.89	107	n/a	n/a	0.02	0	76100000	473.331	n/a	n/a	n/a	n/a	473.353	n/a	n/a	n/a	n/a	0.8246	0	0	0	n/a	n/a	n/a		Medium
Apo	60.00s	Pah1_apo_1min	P32567	565	587	AGYRSSYIHINELVDHFFPPVSL	H	3	13.77	13.61-13.91	58	n/a	n/a	0.05	0.001	10900000	891.866	n/a	n/a	n/a	n/a	891.823	n/a	n/a	n/a	n/a	0.8446	3.522	11.738	61.781	n/a	n/a	n/a		Medium
Apo	60.00s	Pah1_apo_1min	P32567	567	576	YRSSYIHINE	H	2	6.21	6.16-6.78	116	n/a	n/a	0.032	0.001	120000000	644.304	n/a	n/a	n/a	n/a	644.457	n/a	n/a	n/a	n/a	0.9047	2.616	5.814	72.673	n/a	n/a	n/a		High
Apo	60.00s	Pah1_apo_1min	P32567	567	576	YRSSYIHINE	H	3	6.21	6.28-6.36	16	n/a	n/a	0.017	0	8470000	430.009	n/a	n/a	n/a	n/a	429.969	n/a	n/a	n/a	n/a	0.8309	0	0	0	n/a	n/a	n/a		Medium
Apo	60.00s	Pah1_apo_1min	P32567	577	587	LVDHFFPPVSL	H	1	11.96	11.18-11.67	92	n/a	n/a	0.087	0.002	21800000	1273.25	n/a	n/a	n/a	n/a	1273.4	n/a	n/a	n/a	n/a	0.9132	1.77	1.967	28.095	n/a	n/a	n/a		High
Apo	60.00s	Pah1_apo_1min	P32567	577	587	LVDHFFPPVSL	H	2	11.96	11.16-11.20	8	n/a	n/a	0.032	0.001	22900000	637.213	n/a	n/a	n/a	n/a	637.214	n/a	n/a	n/a	n/a	0.9458	0.972	2.16	30.854	n/a	n/a	n/a		High
Apo	60.00s	Pah1_apo_1min	P32567	592	611	LRTNTSMVPGSPPNRTLDNF	H	2	8.49	7.80-8.18	71	n/a	n/a	0.074	0.002	146000000	1115.39	n/a	n/a	n/a	n/a	1115.4	n/a	n/a	n/a	n/a	0.9597	5.649	12.554	83.691	n/a	n/a	n/a		High
Apo	60.00s	Pah1_apo_1min	P32567	592	611	LRTNTSMVPGSPPNRTLDNF	H	3	8.49	7.66-8.36	132	n/a	n/a	0.04	0.001	863000000	743.939	n/a	n/a	n/a	n/a	743.95	n/a	n/a	n/a	n/a	0.968	3.78	12.6	83.998	n/a	n/a	n/a		High
Apo	60.00s	Pah1_apo_1min	P32567	593	611	RTNTSMVPGSPPNRTLDNF	H	2	7.57	7.44-7.94	94	n/a	n/a	0.065	0.001	54800000	1058.32	n/a	n/a	n/a	n/a	1058.32	n/a	n/a	n/a	n/a	0.9409	5.087	11.305	80.752	n/a	n/a	n/a		High
Apo	60.00s	Pah1_apo_1min	P32567	593	611	RTNTSMVPGSPPNRTLDNF	H	3	7.57	7.97-8.00	6	n/a	n/a	0.04	0.003	2600000	705.912	n/a	n/a	n/a	n/a	705.838	n/a	n/a	n/a	n/a	0.8343	3.48	11.601	82.863	n/a	n/a	n/a		Medium
Apo	60.00s	Pah1_apo_1min	P32567	597	611	SMVPGSPPNRTLDNF	H	2	8.18	7.94-8.25	60	n/a	n/a	0.048	0.001	100000000	820.568	n/a	n/a	n/a	n/a	820.561	n/a	n/a	n/a	n/a	0.941	3.641	8.092	80.92	n/a	n/a	n/a		High
Apo	60.00s	Pah1_apo_1min	P32567	611	635	FDSEITSGRKTLFRGNQEEKFTDVN	H	4	8.64	8.57-9.37	152	n/a	n/a	0.04	0.001	1530000000	735.046	n/a	n/a	n/a	n/a	735.056	n/a	n/a	n/a	n/a	0.9567	4.258	18.926	82.289	n/a	n/a	n/a		High
Apo	60.00s	Pah1_apo_1min	P32567	612	627	DSEITSGRKTLFRGNQ	H	2	5.44	5.77-5.77	2	n/a	n/a	0.053	0.001	538000	910.795	n/a	n/a	n/a	n/a	910.878	n/a	n/a	n/a	n/a	0.863	0	0	0	n/a	n/a	n/a		Medium
Apo	60.00s	Pah1_apo_1min	P32567	612	627	DSEITSGRKTLFRGNQ	H	3	5.44	5.24-5.95	131	n/a	n/a	0.029	0.001	406000000	607.663	n/a	n/a	n/a	n/a	607.671	n/a	n/a	n/a	n/a	0.9653	3.678	12.259	87.564	n/a	n/a	n/a		High
Apo	60.00s	Pah1_apo_1min	P32567	612	628	DSEITSGRKTLFRGNQE	H	3	5.55	5.45-5.77	59	n/a	n/a	0.035	0.001	59800000	650.972	n/a	n/a	n/a	n/a	650.976	n/a	n/a	n/a	n/a	0.9168	3.934	13.112	87.412	n/a	n/a	n/a		High
Apo	60.00s	Pah1_apo_1min	P32567	612	629	DSEITSGRKTLFRGNQEE	H	3	5.62	5.46-6.10	119	n/a	n/a	0.035	0.001	80100000	694.224	n/a	n/a	n/a	n/a	694.227	n/a	n/a	n/a	n/a	0.9636	4.119	13.731	85.817	n/a	n/a	n/a		High
Apo	60.00s	Pah1_apo_1min	P32567	612	631	DSEITSGRKTLFRGNQEEKF	H	2	7.14	7.24-7.71	88	n/a	n/a	0.074	0	1030000	1179.17	n/a	n/a	n/a	n/a	1179.07	n/a	n/a	n/a	n/a	0.6971	0	0	0	n/a	n/a	n/a		Medium
Apo	60.00s	Pah1_apo_1min	P32567	612	631	DSEITSGRKTLFRGNQEEKF	H	3	7.14	6.89-7.22	60	n/a	n/a	0.043	0.001	84700000	786.447	n/a	n/a	n/a	n/a	786.453	n/a	n/a	n/a	n/a	0.9632	4.603	15.345	85.248	n/a	n/a	n/a		High
Apo	60.00s	Pah1_apo_1min	P32567	612	636	DSEITSGRKTLFRGNQEEKFTDVNF	H	2	8.79	8.47-9.32	162	n/a	n/a	0.107	0.003	72500000	1469.05	n/a	n/a	n/a	n/a	1469.1	n/a	n/a	n/a	n/a	0.944	8.493	18.873	82.056	n/a	n/a	n/a		High
Apo	60.00s	Pah1_apo_1min	P32567	612	636	DSEITSGRKTLFRGNQEEKFTDVNF	H	3	8.79	8.57-8.95	73	n/a	n/a	0.061	0.002	1800000000	979.692	n/a	n/a	n/a	n/a	979.738	n/a	n/a	n/a	n/a	0.9479	5.645	18.817	81.814	n/a	n/a	n/a		High
Apo	60.00s	Pah1_apo_1min	P32567	612	636	DSEITSGRKTLFRGNQEEKFTDVNF	H	4	8.79	8.57-9.37	152	n/a	n/a	0.04	0.001	1530000000	735.046	n/a	n/a	n/a	n/a	735.059	n/a	n/a	n/a	n/a	0.9574	4.259	18.927	82.293	n/a	n/a	n/a		High
Apo	60.00s	Pah1_apo_1min	P32567	615	636	ITSGRKTLFRGNQEEKFTDVNF	H	3	8.51	8.46-8.74	54	n/a	n/a	0.049	0.001	152000000	868.498	n/a	n/a	n/a	n/a	868.489	n/a	n/a	n/a	n/a	0.9265	4.88	16.265	81.326	n/a	n/a	n/a		Medium
Apo	60.00s	Pah1_apo_1min	P32567	615	636	ITSGRKTLFRGNQEEKFTDVNF	H	4	8.51	8.40-8.75	66	n/a	n/a	0.033	0.001	65400000	651.67	n/a	n/a	n/a	n/a	651.648	n/a	n/a	n/a	n/a	0.928	3.712	16.499	82.496	n/a	n/a	n/a		Medium
Apo	60.00s	Pah1_apo_1min	P32567	624	636	RGNQEEKFTDVNF	H	2	7.91	5.41-5.73	60	n/a	n/a	0.045	0.017	52600000	794.818	n/a	n/a	n/a	n/a	794.735	n/a	n/a	n/a	n/a	0.8547	2.003	4.451	40.468	n/a	n/a	n/a		High
Apo	60.00s	Pah1_apo_1min	P32567	624	636	RGNQEEKFTDVNF	H	3	7.91	5.38-5.93	102	n/a	n/a	0.024	0.012	82400000	530.214	n/a	n/a	n/a	n/a	530.164	n/a	n/a	n/a	n/a	0.8553	1.334	4.447	40.431	n/a	n/a	n/a		Medium
Apo	60.00s	Pah1_apo_1min	P32567	628	636	EEKFTDVNF	H	2	8.23	8.16-8.50	65	n/a	n/a	0.027	0.001	216000000	567.456	n/a	n/a	n/a	n/a	567.508	n/a	n/a	n/a	n/a	0.9302	2.358	5.24	74.86	n/a	n/a	n/a		High
Apo	60.00s	Pah1_apo_1min	P32567	637	643	WRDPLVD	H	1	9.1	8.68-8.81	25	n/a	n/a	0.053	0.001	116000000	903.915	n/a	n/a	n/a	n/a	903.804	n/a	n/a	n/a	n/a	0.9122	0	0	0	n/a	n/a	n/a		Medium
Apo	60.00s	Pah1_apo_1min	P32567	637	643	WRDPLVD	H	2	9.1	8.45-9.19	141	n/a	n/a	0.018	0	1440000000	452.463	n/a	n/a	n/a	n/a	452.427	n/a	n/a	n/a	n/a	0.9134	1.47	3.268	81.688	n/a	n/a	n/a		High
Apo	60.00s	Pah1_apo_1min	P32567	637	647	WRDPLVDIDNL	H	1	12.22	11.90-12.18	52	n/a	n/a	0.11	0.002	17400000	1361.83	n/a	n/a	n/a	n/a	1361.92	n/a	n/a	n/a	n/a	0.8528	5.376	5.974	74.673	n/a	n/a	n/a		High
Apo	60.00s	Pah1_apo_1min	P32567	637	647	WRDPLVDIDNL	H	2	12.22	11.78-11.79	3	n/a	n/a	0.035	0.001	15000000	681.527	n/a	n/a	n/a	n/a	681.579	n/a	n/a	n/a	n/a	0.9432	2.774	6.163	77.042	n/a	n/a	n/a		High
Apo	60.00s	Pah1_apo_1min	P32567	661	701	DTDVSQQSNISRNRANSVKTAKVTKAPQRNVSGSTNNNEVL	H	4	4.96	4.74-5.63	166	n/a	n/a	0.073	0.001	50700000	1115.92	n/a	n/a	n/a	n/a	1115.93	n/a	n/a	n/a	n/a	0.9599	7.464	33.173	87.298	n/a	n/a	n/a		High
Apo	60.00s	Pah1_apo_1min	P32567	661	701	DTDVSQQSNISRNRANSVKTAKVTKAPQRNVSGSTNNNEVL	H	5	4.96	5.12-5.15	6	n/a	n/a	0.051	0	1380000	892.819	n/a	n/a	n/a	n/a	892.837	n/a	n/a	n/a	n/a	0.8348	5.876	32.642	85.901	n/a	n/a	n/a		Medium
Apo	60.00s	Pah1_apo_1min	P32567	678	701	VKTAKVTKAPQRNVSGSTNNNEVL	H	3	4.55	4.41-4.71	57	n/a	n/a	0.049	0.001	8350000	858.419	n/a	n/a	n/a	n/a	858.445	n/a	n/a	n/a	n/a	0.917	5.488	18.292	87.106	n/a	n/a	n/a		High
Apo	60.00s	Pah1_apo_1min	P32567	702	712	AASSDVENASD	H	1	3.31	3.28-3.94	123	n/a	n/a	0.068	0.002	4550000	1072.6	n/a	n/a	n/a	n/a	1072.62	n/a	n/a	n/a	n/a	0.9248	6.639	7.376	81.96	n/a	n/a	n/a		Medium
Apo	60.00s	Pah1_apo_1min	P32567	702	739	AASSDVENASDLVSSHSSSGSTPNKSTMSKGDIGKQIY	H	3	6.93	6.73-6.88	29	n/a	n/a	0.089	0.002	6300000	1290.8	n/a	n/a	n/a	n/a	1290.83	n/a	n/a	n/a	n/a	0.9199	8.464	28.212	80.607	n/a	n/a	n/a		High
Apo	60.00s	Pah1_apo_1min	P32567	702	739	AASSDVENASDLVSSHSSSGSTPNKSTMSKGDIGKQIY	H	4	6.93	6.81-7.09	53	n/a	n/a	0.059	0.001	21400000	968.288	n/a	n/a	n/a	n/a	968.31	n/a	n/a	n/a	n/a	0.9413	6.273	27.882	79.663	n/a	n/a	n/a		High
Apo	60.00s	Pah1_apo_1min	P32567	714	739	VSSHSSSGSTPNKSTMSKGDIGKQIY	H	3	5.14	5.07-5.26	36	n/a	n/a	0.052	0.001	14500000	900.797	n/a	n/a	n/a	n/a	900.819	n/a	n/a	n/a	n/a	0.9361	5.177	17.256	75.026	n/a	n/a	n/a		High
Apo	60.00s	Pah1_apo_1min	P32567	740	751	LELGSPLASPKL	H	1	8.7	8.66-8.66	1	n/a	n/a	0.084	0.002	246000	1232.25	n/a	n/a	n/a	n/a	1232.5	n/a	n/a	n/a	n/a	0.7025	0	0	0	n/a	n/a	n/a		Low
Apo	60.00s	Pah1_apo_1min	P32567	740	751	LELGSPLASPKL	H	2	8.7	8.57-8.99	81	n/a	n/a	0.031	0.001	169000000	616.046	n/a	n/a	n/a	n/a	616.088	n/a	n/a	n/a	n/a	0.9418	2.822	6.272	78.394	n/a	n/a	n/a		High
Apo	60.00s	Pah1_apo_1min	P32567	740	756	LELGSPLASPKLRYLDD	H	2	9.36	9.24-9.60	68	n/a	n/a	0.057	0.001	140000000	949.255	n/a	n/a	n/a	n/a	949.256	n/a	n/a	n/a	n/a	0.9507	4.68	10.401	80.008	n/a	n/a	n/a		High
Apo	60.00s	Pah1_apo_1min	P32567	740	756	LELGSPLASPKLRYLDD	H	3	9.36	9.19-9.74	104	n/a	n/a	0.031	0.001	400000000	633.197	n/a	n/a	n/a	n/a	633.184	n/a	n/a	n/a	n/a	0.9603	3.138	10.46	80.458	n/a	n/a	n/a		High
Apo	60.00s	Pah1_apo_1min	P32567	740	757	LELGSPLASPKLRYLDDM	H	2	10.73	10.65-10.85	37	n/a	n/a	0.062	0.002	20100000	1015.28	n/a	n/a	n/a	n/a	1015.35	n/a	n/a	n/a	n/a	0.9222	0	0	0	n/a	n/a	n/a		Medium
Apo	60.00s	Pah1_apo_1min	P32567	740	757	LELGSPLASPKLRYLDDM	H	3	10.73	10.61-10.95	64	n/a	n/a	0.036	0.001	78100000	677.269	n/a	n/a	n/a	n/a	677.238	n/a	n/a	n/a	n/a	0.9343	3.501	11.669	83.347	n/a	n/a	n/a		High
Apo	60.00s	Pah1_apo_1min	P32567	757	775	MDDEDSNYNRTKSRRASSA	H	3	3.61	3.39-3.71	60	n/a	n/a	0.04	0	33800000	739.644	n/a	n/a	n/a	n/a	739.571	n/a	n/a	n/a	n/a	0.9166	4.083	13.609	80.055	n/a	n/a	n/a		High
Apo	60.00s	Pah1_apo_1min	P32567	757	783	MDDEDSNYNRTKSRRASSAAATSIDKE	H	3	4.27	4.14-4.68	101	n/a	n/a	0.063	0.001	49700000	1013.41	n/a	n/a	n/a	n/a	1013.42	n/a	n/a	n/a	n/a	0.9611	6.03	20.1	80.398	n/a	n/a	n/a		High
Apo	60.00s	Pah1_apo_1min	P32567	757	783	MDDEDSNYNRTKSRRASSAAATSIDKE	H	4	4.27	4.58-4.59	3	n/a	n/a	0.041	0	418000	760.275	n/a	n/a	n/a	n/a	760.291	n/a	n/a	n/a	n/a	0.8087	4.484	19.928	79.712	n/a	n/a	n/a		Medium
Apo	60.00s	Pah1_apo_1min	P32567	758	783	DDEDSNYNRTKSRRASSAAATSIDKE	H	4	4.04	3.83-4.13	55	n/a	n/a	0.04	0	27000000	727.477	n/a	n/a	n/a	n/a	727.511	n/a	n/a	n/a	n/a	0.944	4.473	19.878	82.826	n/a	n/a	n/a		High
Apo	60.00s	Pah1_apo_1min	P32567	765	783	NRTKSRRASSAAATSIDKE	H	3	3.73	3.49-3.50	3	n/a	n/a	0.034	0.001	216000	688.61	n/a	n/a	n/a	n/a	688.562	n/a	n/a	n/a	n/a	0.7946	4.545	15.149	89.112	n/a	n/a	n/a		Medium
Apo	60.00s	Pah1_apo_1min	P32567	784	800	FKKLSVSKAGAPTRIVS	H	3	5.31	5.24-5.45	40	n/a	n/a	0.03	0.001	25200000	601.073	n/a	n/a	n/a	n/a	601.075	n/a	n/a	n/a	n/a	0.9579	3.704	12.347	88.196	n/a	n/a	n/a		High
Apo	180.00s	Pah1_apo_3min	P32567	3	28	YVGRALGSVSKTWSSINPATLSGAID	H	2	10.39	10.61-11.09	91	n/a	n/a	0.089	0.003	7030000	1334.18	n/a	n/a	n/a	n/a	1334.24	n/a	n/a	n/a	n/a	0.8802	7.746	17.212	74.836	n/a	n/a	n/a		High
Apo	180.00s	Pah1_apo_3min	P32567	3	28	YVGRALGSVSKTWSSINPATLSGAID	H	3	10.39	10.70-11.16	87	n/a	n/a	0.054	0.05	77800000	886.685	n/a	n/a	n/a	n/a	886.749	n/a	n/a	n/a	n/a	0.2784	0	0	0	n/a	n/a	n/a		Low
Apo	180.00s	Pah1_apo_3min	P32567	8	28	LGSVSKTWSSINPATLSGAID	H	2	10.05	7.99-8.49	95	n/a	n/a	0.073	-0.033	49900000	1058.37	n/a	n/a	n/a	n/a	1058.38	n/a	n/a	n/a	n/a	0.9001	5.122	11.382	63.234	n/a	n/a	n/a		High
Apo	180.00s	Pah1_apo_3min	P32567	15	51	WSSINPATLSGAIDVIVVEHPDGRLSCSPFHVRFGKF	H	4	13.43	13.63-13.83	38	n/a	n/a	0.065	0.001	4560000	1013.28	n/a	n/a	n/a	n/a	1013.29	n/a	n/a	n/a	n/a	0.9206	2.135	9.491	29.658	n/a	n/a	n/a		High
Apo	180.00s	Pah1_apo_3min	P32567	15	51	WSSINPATLSGAIDVIVVEHPDGRLSCSPFHVRFGKF	H	5	13.43	13.74-13.76	3	n/a	n/a	0.046	0	249000	810.847	n/a	n/a	n/a	n/a	810.805	n/a	n/a	n/a	n/a	0.7976	1.721	9.562	29.882	n/a	n/a	n/a		Medium
Apo	180.00s	Pah1_apo_3min	P32567	29	39	VIVVEHPDGRL	H	2	6.64	6.66-6.68	6	n/a	n/a	0.03	0.001	13800000	618.01	n/a	n/a	n/a	n/a	618	n/a	n/a	n/a	n/a	0.9654	0.294	0.652	8.155	n/a	n/a	n/a		High
Apo	180.00s	Pah1_apo_3min	P32567	29	39	VIVVEHPDGRL	H	3	6.64	6.67-6.76	19	n/a	n/a	0.012	0	40300000	412.328	n/a	n/a	n/a	n/a	412.332	n/a	n/a	n/a	n/a	0.8054	0.184	0.613	7.666	n/a	n/a	n/a		Medium
Apo	180.00s	Pah1_apo_3min	P32567	29	51	VIVVEHPDGRLSCSPFHVRFGKF	H	2	10.1	10.64-10.84	39	n/a	n/a	0.093	0.002	13100000	1315.86	n/a	n/a	n/a	n/a	1315.92	n/a	n/a	n/a	n/a	0.8837	1.4	3.111	16.372	n/a	n/a	n/a		High
Apo	180.00s	Pah1_apo_3min	P32567	29	51	VIVVEHPDGRLSCSPFHVRFGKF	H	3	10.1	10.58-11.04	87	n/a	n/a	0.052	0.001	516000000	877.62	n/a	n/a	n/a	n/a	877.61	n/a	n/a	n/a	n/a	0.9726	0.939	3.131	16.477	n/a	n/a	n/a		High
Apo	180.00s	Pah1_apo_3min	P32567	29	51	VIVVEHPDGRLSCSPFHVRFGKF	H	4	10.1	10.54-11.12	109	n/a	n/a	0.034	0.001	485000000	658.478	n/a	n/a	n/a	n/a	658.461	n/a	n/a	n/a	n/a	0.9654	0.712	3.162	16.644	n/a	n/a	n/a		High
Apo	180.00s	Pah1_apo_3min	P32567	29	51	VIVVEHPDGRLSCSPFHVRFGKF	H	5	10.1	10.60-10.95	67	n/a	n/a	0.024	0.001	203000000	526.982	n/a	n/a	n/a	n/a	526.971	n/a	n/a	n/a	n/a	0.9565	0.567	3.152	16.59	n/a	n/a	n/a		High
Apo	180.00s	Pah1_apo_3min	P32567	29	51	VIVVEHPDGRLSCSPFHVRFGKF	H	6	10.1	10.61-10.87	51	n/a	n/a	0.018	0	30600000	439.328	n/a	n/a	n/a	n/a	439.311	n/a	n/a	n/a	n/a	0.9268	0.481	3.208	16.886	n/a	n/a	n/a		Medium
Apo	180.00s	Pah1_apo_3min	P32567	29	63	VIVVEHPDGRLSCSPFHVRFGKFQILKPSQKKVQV	H	3	9.71	10.23-10.25	4	n/a	n/a	0.099	0.002	856000	1338.83	n/a	n/a	n/a	n/a	1338.87	n/a	n/a	n/a	n/a	0.8161	0	0	0	n/a	n/a	n/a		Medium
Apo	180.00s	Pah1_apo_3min	P32567	29	63	VIVVEHPDGRLSCSPFHVRFGKFQILKPSQKKVQV	H	7	9.71	10.24-10.27	6	n/a	n/a	0.029	0	5060000	574.343	n/a	n/a	n/a	n/a	574.337	n/a	n/a	n/a	n/a	0.9052	1.235	9.602	32.008	n/a	n/a	n/a		High
Apo	180.00s	Pah1_apo_3min	P32567	30	39	IVVEHPDGRL	H	2	6.09	5.98-6.34	68	n/a	n/a	0.028	0.001	101000000	568.435	n/a	n/a	n/a	n/a	568.437	n/a	n/a	n/a	n/a	0.9583	0.286	0.636	9.087	n/a	n/a	n/a		High
Apo	180.00s	Pah1_apo_3min	P32567	30	51	IVVEHPDGRLSCSPFHVRFGKF	H	2	10.44	10.42-10.88	88	n/a	n/a	0.086	0.002	17800000	1266.31	n/a	n/a	n/a	n/a	1266.35	n/a	n/a	n/a	n/a	0.9265	1.397	3.104	17.242	n/a	n/a	n/a		High
Apo	180.00s	Pah1_apo_3min	P32567	30	51	IVVEHPDGRLSCSPFHVRFGKF	H	3	10.44	10.44-10.86	78	n/a	n/a	0.049	0.001	403000000	844.585	n/a	n/a	n/a	n/a	844.569	n/a	n/a	n/a	n/a	0.9694	0.942	3.14	17.447	n/a	n/a	n/a		High
Apo	180.00s	Pah1_apo_3min	P32567	30	51	IVVEHPDGRLSCSPFHVRFGKF	H	4	10.44	10.52-10.69	32	n/a	n/a	0.031	0.001	172000000	633.695	n/a	n/a	n/a	n/a	633.685	n/a	n/a	n/a	n/a	0.9518	0.715	3.18	17.665	n/a	n/a	n/a		High
Apo	180.00s	Pah1_apo_3min	P32567	30	51	IVVEHPDGRLSCSPFHVRFGKF	H	5	10.44	10.47-10.79	61	n/a	n/a	0.023	0.001	116000000	507.153	n/a	n/a	n/a	n/a	507.146	n/a	n/a	n/a	n/a	0.9703	0.569	3.16	17.558	n/a	n/a	n/a		High
Apo	180.00s	Pah1_apo_3min	P32567	30	51	IVVEHPDGRLSCSPFHVRFGKF	H	6	10.44	10.62-10.71	18	n/a	n/a	0.019	0	7400000	422.785	n/a	n/a	n/a	n/a	422.792	n/a	n/a	n/a	n/a	0.8464	0.472	3.143	17.463	n/a	n/a	n/a		Medium
Apo	180.00s	Pah1_apo_3min	P32567	30	63	IVVEHPDGRLSCSPFHVRFGKFQILKPSQKKVQV	H	3	9.61	10.02-10.22	39	n/a	n/a	0.087	0.002	5690000	1305.71	n/a	n/a	n/a	n/a	1305.74	n/a	n/a	n/a	n/a	0.8594	2.89	9.634	33.221	n/a	n/a	n/a		High
Apo	180.00s	Pah1_apo_3min	P32567	30	63	IVVEHPDGRLSCSPFHVRFGKFQILKPSQKKVQV	H	5	9.61	10.09-10.22	26	n/a	n/a	0.044	0.001	22400000	783.884	n/a	n/a	n/a	n/a	783.879	n/a	n/a	n/a	n/a	0.9198	1.731	9.615	33.154	n/a	n/a	n/a		High
Apo	180.00s	Pah1_apo_3min	P32567	30	63	IVVEHPDGRLSCSPFHVRFGKFQILKPSQKKVQV	H	6	9.61	10.13-10.20	14	n/a	n/a	0.034	0.001	12700000	653.357	n/a	n/a	n/a	n/a	653.402	n/a	n/a	n/a	n/a	0.761	1.419	9.461	32.624	n/a	n/a	n/a		Medium
Apo	180.00s	Pah1_apo_3min	P32567	30	64	IVVEHPDGRLSCSPFHVRFGKFQILKPSQKKVQVF	H	4	10.15	10.71-10.79	15	n/a	n/a	0.064	0.001	4440000	1016.33	n/a	n/a	n/a	n/a	1016.37	n/a	n/a	n/a	n/a	0.8538	2.134	9.484	31.612	n/a	n/a	n/a		Medium
Apo	180.00s	Pah1_apo_3min	P32567	30	67	IVVEHPDGRLSCSPFHVRFGKFQILKPSQKKVQVFINE	H	4	10.05	10.71-10.73	4	n/a	n/a	0.06	0.032	13600000	1107.84	n/a	n/a	n/a	n/a	1107.93	n/a	n/a	n/a	n/a	0.7364	4.544	20.195	61.198	n/a	n/a	n/a		Medium
Apo	180.00s	Pah1_apo_3min	P32567	30	67	IVVEHPDGRLSCSPFHVRFGKFQILKPSQKKVQVFINE	H	5	10.05	10.71-10.72	4	n/a	n/a	0.051	0.025	12800000	886.462	n/a	n/a	n/a	n/a	886.574	n/a	n/a	n/a	n/a	0.8344	0	0	0	n/a	n/a	n/a		Medium
Apo	180.00s	Pah1_apo_3min	P32567	30	67	IVVEHPDGRLSCSPFHVRFGKFQILKPSQKKVQVFINE	H	6	10.05	10.49-11.07	109	n/a	n/a	0.035	0.021	88800000	738.931	n/a	n/a	n/a	n/a	738.953	n/a	n/a	n/a	n/a	0.733	0	0	0	n/a	n/a	n/a		Medium
Apo	180.00s	Pah1_apo_3min	P32567	40	51	SCSPFHVRFGKF	H	3	9.58	10.17-10.75	108	n/a	n/a	0.02	0	140000000	472.298	n/a	n/a	n/a	n/a	472.313	n/a	n/a	n/a	n/a	0.9408	0.752	2.506	27.85	n/a	n/a	n/a		High
Apo	180.00s	Pah1_apo_3min	P32567	40	51	SCSPFHVRFGKF	H	4	9.58	10.30-10.44	26	n/a	n/a	0.012	0	6570000	354.625	n/a	n/a	n/a	n/a	354.485	n/a	n/a	n/a	n/a	0.7512	0	0	0	n/a	n/a	n/a		Medium
Apo	180.00s	Pah1_apo_3min	P32567	42	51	SPFHVRFGKF	H	2	9.71	8.58-8.59	3	n/a	n/a	0.03	-0.014	2600000	613.76	n/a	n/a	n/a	n/a	613.691	n/a	n/a	n/a	n/a	0.8851	2.078	4.617	57.715	n/a	n/a	n/a		Medium
Apo	180.00s	Pah1_apo_3min	P32567	52	63	QILKPSQKKVQV	H	2	4.96	5.29-5.29	2	n/a	n/a	0.037	0	1790000	701.08	n/a	n/a	n/a	n/a	701.078	n/a	n/a	n/a	n/a	0.9515	2.234	4.965	55.168	n/a	n/a	n/a		High
Apo	180.00s	Pah1_apo_3min	P32567	52	63	QILKPSQKKVQV	H	3	4.96	5.26-5.28	5	n/a	n/a	0.02	0	7450000	467.725	n/a	n/a	n/a	n/a	467.727	n/a	n/a	n/a	n/a	0.9541	1.488	4.961	55.123	n/a	n/a	n/a		High
Apo	180.00s	Pah1_apo_3min	P32567	52	64	QILKPSQKKVQVF	H	2	6.74	7.13-7.31	34	n/a	n/a	0.043	0.001	38300000	774.644	n/a	n/a	n/a	n/a	774.641	n/a	n/a	n/a	n/a	0.9585	0	0	0	n/a	n/a	n/a		Medium
Apo	180.00s	Pah1_apo_3min	P32567	52	64	QILKPSQKKVQVF	H	3	6.74	7.10-7.13	5	n/a	n/a	0.023	0.001	8740000	516.786	n/a	n/a	n/a	n/a	516.782	n/a	n/a	n/a	n/a	0.9487	1.496	4.987	49.87	n/a	n/a	n/a		High
Apo	180.00s	Pah1_apo_3min	P32567	52	67	QILKPSQKKVQVFINE	H	2	7.37	7.22-7.63	78	n/a	n/a	0.058	0.001	127000000	953.149	n/a	n/a	n/a	n/a	953.113	n/a	n/a	n/a	n/a	0.9594	2.529	5.62	43.234	n/a	n/a	n/a		High
Apo	180.00s	Pah1_apo_3min	P32567	52	67	QILKPSQKKVQVFINE	H	3	7.37	7.22-7.91	127	n/a	n/a	0.034	0.001	541000000	635.767	n/a	n/a	n/a	n/a	635.754	n/a	n/a	n/a	n/a	0.9175	1.679	5.595	43.041	n/a	n/a	n/a		High
Apo	180.00s	Pah1_apo_3min	P32567	52	83	QILKPSQKKVQVFINEKLSNMPMKLSDSGEAY	H	3	9.85	10.50-10.52	5	n/a	n/a	0.089	0.001	2300000	1221.41	n/a	n/a	n/a	n/a	1221.36	n/a	n/a	n/a	n/a	0.8525	2.99	9.967	35.597	n/a	n/a	n/a		High
Apo	180.00s	Pah1_apo_3min	P32567	52	83	QILKPSQKKVQVFINEKLSNMPMKLSDSGEAY	H	4	9.85	10.34-10.65	58	n/a	n/a	0.055	0.001	59100000	916.337	n/a	n/a	n/a	n/a	916.257	n/a	n/a	n/a	n/a	0.885	2.267	10.076	35.985	n/a	n/a	n/a		High
Apo	180.00s	Pah1_apo_3min	P32567	52	84	QILKPSQKKVQVFINEKLSNMPMKLSDSGEAYF	H	3	10.8	11.09-11.64	102	n/a	n/a	0.087	0.002	12900000	1270.43	n/a	n/a	n/a	n/a	1270.47	n/a	n/a	n/a	n/a	0.9049	2.962	9.873	34.045	n/a	n/a	n/a		High
Apo	180.00s	Pah1_apo_3min	P32567	52	84	QILKPSQKKVQVFINEKLSNMPMKLSDSGEAYF	H	4	10.8	11.20-11.44	46	n/a	n/a	0.058	0.001	33300000	953.105	n/a	n/a	n/a	n/a	953.104	n/a	n/a	n/a	n/a	0.9549	2.228	9.902	34.145	n/a	n/a	n/a		High
Apo	180.00s	Pah1_apo_3min	P32567	64	82	FINEKLSNMPMKLSDSGEA	H	2	8.06	8.09-8.57	89	n/a	n/a	0.068	0.028	50700000	1058.28	n/a	n/a	n/a	n/a	1058.33	n/a	n/a	n/a	n/a	0.9442	1.674	3.721	23.257	n/a	n/a	n/a		High
Apo	180.00s	Pah1_apo_3min	P32567	64	82	FINEKLSNMPMKLSDSGEA	H	3	8.06	8.47-8.48	3	n/a	n/a	0.037	0.019	2350000	705.864	n/a	n/a	n/a	n/a	705.861	n/a	n/a	n/a	n/a	0.8621	1.069	3.565	22.279	n/a	n/a	n/a		Medium
Apo	180.00s	Pah1_apo_3min	P32567	64	84	FINEKLSNMPMKLSDSGEAYF	H	2	10.47	10.86-11.43	107	n/a	n/a	0.082	0.002	52700000	1214.12	n/a	n/a	n/a	n/a	1214.14	n/a	n/a	n/a	n/a	0.9223	2.239	4.975	27.639	n/a	n/a	n/a		High
Apo	180.00s	Pah1_apo_3min	P32567	64	84	FINEKLSNMPMKLSDSGEAYF	H	3	10.47	10.87-11.55	126	n/a	n/a	0.047	0.001	178000000	809.803	n/a	n/a	n/a	n/a	809.778	n/a	n/a	n/a	n/a	0.9509	1.544	5.146	28.589	n/a	n/a	n/a		High
Apo	180.00s	Pah1_apo_3min	P32567	65	83	INEKLSNMPMKLSDSGEAY	H	2	7.81	8.24-8.59	67	n/a	n/a	0.067	0.002	16400000	1067.06	n/a	n/a	n/a	n/a	1067.03	n/a	n/a	n/a	n/a	0.9218	2.231	4.959	30.992	n/a	n/a	n/a		High
Apo	180.00s	Pah1_apo_3min	P32567	65	83	INEKLSNMPMKLSDSGEAY	H	3	7.81	8.31-8.65	63	n/a	n/a	0.039	0.001	32000000	711.687	n/a	n/a	n/a	n/a	711.674	n/a	n/a	n/a	n/a	0.9011	1.525	5.082	31.764	n/a	n/a	n/a		Medium
Apo	180.00s	Pah1_apo_3min	P32567	68	82	KLSNMPMKLSDSGEA	H	2	6.37	6.80-6.93	25	n/a	n/a	0.044	0.001	8240000	806.679	n/a	n/a	n/a	n/a	806.581	n/a	n/a	n/a	n/a	0.9009	1.712	3.804	31.7	n/a	n/a	n/a		High
Apo	180.00s	Pah1_apo_3min	P32567	68	83	KLSNMPMKLSDSGEAY	H	2	7.3	7.77-7.78	3	n/a	n/a	0.051	0.001	6430000	888.543	n/a	n/a	n/a	n/a	888.188	n/a	n/a	n/a	n/a	0.764	0	0	0	n/a	n/a	n/a		Medium
Apo	180.00s	Pah1_apo_3min	P32567	68	83	KLSNMPMKLSDSGEAY	H	3	7.3	7.85-8.10	48	n/a	n/a	0.028	0.001	105000000	592.465	n/a	n/a	n/a	n/a	592.477	n/a	n/a	n/a	n/a	0.9492	1.122	3.741	28.777	n/a	n/a	n/a		Medium
Apo	180.00s	Pah1_apo_3min	P32567	68	84	KLSNMPMKLSDSGEAYF	H	2	9.36	10.03-10.04	3	n/a	n/a	0.058	0.001	9800000	961.77	n/a	n/a	n/a	n/a	961.704	n/a	n/a	n/a	n/a	0.919	1.658	3.684	26.311	n/a	n/a	n/a		High
Apo	180.00s	Pah1_apo_3min	P32567	68	84	KLSNMPMKLSDSGEAYF	H	3	9.36	9.90-10.20	58	n/a	n/a	0.032	0.001	128000000	641.503	n/a	n/a	n/a	n/a	641.464	n/a	n/a	n/a	n/a	0.9378	1.085	3.617	25.837	n/a	n/a	n/a		High
Apo	180.00s	Pah1_apo_3min	P32567	84	99	FVFEMGDQVTDVPDEL	H	1	12.16	0.00-0.00	0	n/a	n/a														0	n/a	n/a	n/a	n/a	n/a	n/a		Low
Apo	180.00s	Pah1_apo_3min	P32567	84	99	FVFEMGDQVTDVPDEL	H	2	12.16	12.46-13.64	218	n/a	n/a	0.057	0.001	453000000	924.827	n/a	n/a	n/a	n/a	924.838	n/a	n/a	n/a	n/a	0.9724	3.329	7.397	56.9	n/a	n/a	n/a		High
Apo	180.00s	Pah1_apo_3min	P32567	85	99	VFEMGDQVTDVPDEL	H	1	10.9	0.00-0.00	0	n/a	n/a														0	n/a	n/a	n/a	n/a	n/a	n/a		Low
Apo	180.00s	Pah1_apo_3min	P32567	85	99	VFEMGDQVTDVPDEL	H	2	10.9	0.00-0.00	0	n/a	n/a														0	n/a	n/a	n/a	n/a	n/a	n/a		Low
Apo	180.00s	Pah1_apo_3min	P32567	119	147	ILEGGTEGEGEGENENKKKEKKVLEEPDF	H	3	7.19	7.63-7.74	21	n/a	n/a	0.07	0.001	8560000	1084.37	n/a	n/a	n/a	n/a	1084.38	n/a	n/a	n/a	n/a	0.9325	5.501	18.336	70.525	n/a	n/a	n/a		High
Apo	180.00s	Pah1_apo_3min	P32567	119	147	ILEGGTEGEGEGENENKKKEKKVLEEPDF	H	4	7.19	7.59-7.77	33	n/a	n/a	0.046	0	14300000	813.522	n/a	n/a	n/a	n/a	813.531	n/a	n/a	n/a	n/a	0.9419	4.148	18.434	70.9	n/a	n/a	n/a		High
Apo	180.00s	Pah1_apo_3min	P32567	121	147	EGGTEGEGEGENENKKKEKKVLEEPDF	H	2	6.45	7.01-7.03	5	n/a	n/a	0.121	0.002	1760000	1512.2	n/a	n/a	n/a	n/a	1512.24	n/a	n/a	n/a	n/a	0.9101	0	0	0	n/a	n/a	n/a		Medium
Apo	180.00s	Pah1_apo_3min	P32567	121	147	EGGTEGEGEGENENKKKEKKVLEEPDF	H	3	6.45	6.93-6.95	5	n/a	n/a	0.061	0.001	45100000	1008.46	n/a	n/a	n/a	n/a	1008.48	n/a	n/a	n/a	n/a	0.9584	5.079	16.93	70.543	n/a	n/a	n/a		High
Apo	180.00s	Pah1_apo_3min	P32567	121	147	EGGTEGEGEGENENKKKEKKVLEEPDF	H	4	6.45	6.77-7.55	144	n/a	n/a	0.041	0.001	710000000	756.59	n/a	n/a	n/a	n/a	756.59	n/a	n/a	n/a	n/a	0.9611	3.798	16.879	70.329	n/a	n/a	n/a		High
Apo	180.00s	Pah1_apo_3min	P32567	121	148	EGGTEGEGEGENENKKKEKKVLEEPDFL	H	3	7.97	8.35-8.91	105	n/a	n/a	0.066	0.001	142000000	1046.32	n/a	n/a	n/a	n/a	1046.33	n/a	n/a	n/a	n/a	0.9616	5.222	17.407	69.627	n/a	n/a	n/a		High
Apo	180.00s	Pah1_apo_3min	P32567	121	148	EGGTEGEGEGENENKKKEKKVLEEPDFL	H	4	7.97	8.49-9.05	105	n/a	n/a	0.043	0.001	145000000	784.983	n/a	n/a	n/a	n/a	785.002	n/a	n/a	n/a	n/a	0.9515	3.903	17.346	69.384	n/a	n/a	n/a		Medium
Apo	180.00s	Pah1_apo_3min	P32567	219	235	LDTEGYKPNKNMMHDTD	H	3	5.41	5.58-6.06	89	n/a	n/a	0.035	0.001	399000000	673.88	n/a	n/a	n/a	n/a	673.905	n/a	n/a	n/a	n/a	0.9547	3.152	10.506	75.045	n/a	n/a	n/a		High
Apo	180.00s	Pah1_apo_3min	P32567	219	238	LDTEGYKPNKNMMHDTDIQL	H	3	8.76	8.72-9.12	76	n/a	n/a	0.043	0.001	465000000	792.601	n/a	n/a	n/a	n/a	792.607	n/a	n/a	n/a	n/a	0.964	3.723	12.41	73.002	n/a	n/a	n/a		High
Apo	180.00s	Pah1_apo_3min	P32567	219	249	LDTEGYKPNKNMMHDTDIQLKQLLKDEFGND	H	3	11.51	10.47-10.49	5	n/a	n/a	0.083	0.062	2660000	1221.33	n/a	n/a	n/a	n/a	1221.32	n/a	n/a	n/a	n/a	0.8597	2.978	9.927	35.453	n/a	n/a	n/a		High
Apo	180.00s	Pah1_apo_3min	P32567	219	249	LDTEGYKPNKNMMHDTDIQLKQLLKDEFGND	H	4	11.51	10.48-10.48	1	n/a	n/a	0.054	0.046	1250000	916.197	n/a	n/a	n/a	n/a	916.162	n/a	n/a	n/a	n/a	0.8453	2.181	9.693	34.618	n/a	n/a	n/a		Medium
Apo	180.00s	Pah1_apo_3min	P32567	219	254	LDTEGYKPNKNMMHDTDIQLKQLLKDEFGNDSDISS	H	3	11.34	11.61-12.28	126	n/a	n/a	0.101	0.001	14500000	1388.77	n/a	n/a	n/a	n/a	1388.82	n/a	n/a	n/a	n/a	0.9135	7.261	24.205	73.348	n/a	n/a	n/a		High
Apo	180.00s	Pah1_apo_3min	P32567	219	254	LDTEGYKPNKNMMHDTDIQLKQLLKDEFGNDSDISS	H	4	11.34	11.74-12.20	86	n/a	n/a	0.062	0	33300000	1041.8	n/a	n/a	n/a	n/a	1041.81	n/a	n/a	n/a	n/a	0.9458	5.418	24.081	72.972	n/a	n/a	n/a		High
Apo	180.00s	Pah1_apo_3min	P32567	219	255	LDTEGYKPNKNMMHDTDIQLKQLLKDEFGNDSDISSF	H	3	12.25	12.70-12.90	37	n/a	n/a	0.102	0.002	4200000	1437.95	n/a	n/a	n/a	n/a	1437.96	n/a	n/a	n/a	n/a	0.8978	7.396	24.655	72.514	n/a	n/a	n/a		High
Apo	180.00s	Pah1_apo_3min	P32567	219	255	LDTEGYKPNKNMMHDTDIQLKQLLKDEFGNDSDISSF	H	4	12.25	12.58-12.89	58	n/a	n/a	0.07	0.001	13500000	1078.76	n/a	n/a	n/a	n/a	1078.77	n/a	n/a	n/a	n/a	0.9356	5.588	24.835	73.044	n/a	n/a	n/a		High
Apo	180.00s	Pah1_apo_3min	P32567	220	235	DTEGYKPNKNMMHDTD	H	2	4.92	4.65-5.22	105	n/a	n/a	0.057	0.001	205000000	953.336	n/a	n/a	n/a	n/a	953.361	n/a	n/a	n/a	n/a	0.966	4.335	9.633	74.098	n/a	n/a	n/a		High
Apo	180.00s	Pah1_apo_3min	P32567	220	238	DTEGYKPNKNMMHDTDIQL	H	2	7.72	8.21-8.86	123	n/a	n/a	0.072	0.001	184000000	1131.48	n/a	n/a	n/a	n/a	1131.45	n/a	n/a	n/a	n/a	0.9523	5.22	11.601	72.507	n/a	n/a	n/a		High
Apo	180.00s	Pah1_apo_3min	P32567	220	238	DTEGYKPNKNMMHDTDIQL	H	3	7.72	8.15-8.71	106	n/a	n/a	0.041	0.001	1130000000	754.618	n/a	n/a	n/a	n/a	754.628	n/a	n/a	n/a	n/a	0.9611	3.453	11.511	71.946	n/a	n/a	n/a		High
Apo	180.00s	Pah1_apo_3min	P32567	220	249	DTEGYKPNKNMMHDTDIQLKQLLKDEFGND	H	3	11.28	11.69-12.01	60	n/a	n/a	0.078	0.001	11000000	1186.45	n/a	n/a	n/a	n/a	1186.53	n/a	n/a	n/a	n/a	0.886	5.839	19.465	72.092	n/a	n/a	n/a		High
Apo	180.00s	Pah1_apo_3min	P32567	220	249	DTEGYKPNKNMMHDTDIQLKQLLKDEFGND	H	4	11.28	11.69-11.98	55	n/a	n/a	0.053	0	16800000	890.126	n/a	n/a	n/a	n/a	890.168	n/a	n/a	n/a	n/a	0.9104	4.389	19.507	72.249	n/a	n/a	n/a		High
Apo	180.00s	Pah1_apo_3min	P32567	220	254	DTEGYKPNKNMMHDTDIQLKQLLKDEFGNDSDISS	H	3	11.12	11.74-12.23	92	n/a	n/a	0.102	0.002	14500000	1351.33	n/a	n/a	n/a	n/a	1350.71	n/a	n/a	n/a	n/a	0.7571	0	0	0	n/a	n/a	n/a		Medium
Apo	180.00s	Pah1_apo_3min	P32567	220	254	DTEGYKPNKNMMHDTDIQLKQLLKDEFGNDSDISS	H	4	11.12	11.55-11.88	63	n/a	n/a	0.065	0.001	52000000	1013.49	n/a	n/a	n/a	n/a	1013.37	n/a	n/a	n/a	n/a	0.9047	5.34	23.732	74.162	n/a	n/a	n/a		High
Apo	180.00s	Pah1_apo_3min	P32567	220	254	DTEGYKPNKNMMHDTDIQLKQLLKDEFGNDSDISS	H	5	11.12	11.59-11.99	75	n/a	n/a	0.047	0	5620000	810.719	n/a	n/a	n/a	n/a	810.902	n/a	n/a	n/a	n/a	0.6355	0	0	0	n/a	n/a	n/a		Low
Apo	180.00s	Pah1_apo_3min	P32567	220	255	DTEGYKPNKNMMHDTDIQLKQLLKDEFGNDSDISSF	H	3	12.15	12.46-12.65	35	n/a	n/a	0.1	0.002	8220000	1400.07	n/a	n/a	n/a	n/a	1400.11	n/a	n/a	n/a	n/a	0.8996	7.234	24.114	73.073	n/a	n/a	n/a		High
Apo	180.00s	Pah1_apo_3min	P32567	220	255	DTEGYKPNKNMMHDTDIQLKQLLKDEFGNDSDISSF	H	4	12.15	12.43-12.91	89	n/a	n/a	0.068	0.001	31900000	1050.27	n/a	n/a	n/a	n/a	1050.28	n/a	n/a	n/a	n/a	0.9336	5.366	23.85	72.272	n/a	n/a	n/a		High
Apo	180.00s	Pah1_apo_3min	P32567	236	254	IQLKQLLKDEFGNDSDISS	H	2	10.8	11.27-11.67	75	n/a	n/a	0.07	0.001	58300000	1082.11	n/a	n/a	n/a	n/a	1082.15	n/a	n/a	n/a	n/a	0.9524	5.908	13.129	77.229	n/a	n/a	n/a		High
Apo	180.00s	Pah1_apo_3min	P32567	236	254	IQLKQLLKDEFGNDSDISS	H	3	10.8	11.43-11.55	23	n/a	n/a	0.037	0.001	18800000	721.775	n/a	n/a	n/a	n/a	721.72	n/a	n/a	n/a	n/a	0.9114	3.999	13.329	78.408	n/a	n/a	n/a		Medium
Apo	180.00s	Pah1_apo_3min	P32567	236	255	IQLKQLLKDEFGNDSDISSF	H	2	12.29	12.50-13.26	141	n/a	n/a	0.077	0.001	64100000	1156.07	n/a	n/a	n/a	n/a	1156.09	n/a	n/a	n/a	n/a	0.9522	6.322	14.05	78.054	n/a	n/a	n/a		High
Apo	180.00s	Pah1_apo_3min	P32567	236	255	IQLKQLLKDEFGNDSDISSF	H	3	12.29	12.60-13.22	116	n/a	n/a	0.042	0	59500000	771.06	n/a	n/a	n/a	n/a	771.077	n/a	n/a	n/a	n/a	0.9502	4.21	14.033	77.959	n/a	n/a	n/a		High
Apo	180.00s	Pah1_apo_3min	P32567	239	249	KQLLKDEFGND	H	2	6.21	6.63-6.97	65	n/a	n/a	0.033	0.001	419000000	656.813	n/a	n/a	n/a	n/a	656.839	n/a	n/a	n/a	n/a	0.9663	2.599	5.775	64.165	n/a	n/a	n/a		High
Apo	180.00s	Pah1_apo_3min	P32567	239	249	KQLLKDEFGND	H	3	6.21	6.70-6.95	47	n/a	n/a	0.018	0	29900000	438.228	n/a	n/a	n/a	n/a	438.215	n/a	n/a	n/a	n/a	0.8295	1.781	5.937	65.965	n/a	n/a	n/a		Medium
Apo	180.00s	Pah1_apo_3min	P32567	239	254	KQLLKDEFGNDSDISS	H	2	6.6	6.96-7.76	149	n/a	n/a	0.053	0.001	852000000	903.301	n/a	n/a	n/a	n/a	903.318	n/a	n/a	n/a	n/a	0.9671	4.347	9.66	68.998	n/a	n/a	n/a		High
Apo	180.00s	Pah1_apo_3min	P32567	239	254	KQLLKDEFGNDSDISS	H	3	6.6	7.03-7.87	156	n/a	n/a	0.03	0.001	475000000	602.535	n/a	n/a	n/a	n/a	602.542	n/a	n/a	n/a	n/a	0.9429	2.897	9.658	68.982	n/a	n/a	n/a		High
Apo	180.00s	Pah1_apo_3min	P32567	239	255	KQLLKDEFGNDSDISSF	H	2	8.91	0.00-0.00	0	n/a	n/a														0	n/a	n/a	n/a	n/a	n/a	n/a		Low
Apo	180.00s	Pah1_apo_3min	P32567	239	255	KQLLKDEFGNDSDISSF	H	3	8.91	9.41-9.91	94	n/a	n/a	0.032	0.001	364000000	651.789	n/a	n/a	n/a	n/a	651.791	n/a	n/a	n/a	n/a	0.9612	3.094	10.314	68.763	n/a	n/a	n/a		High
Apo	180.00s	Pah1_apo_3min	P32567	255	285	FIKEDKNGNIKIVNPYEHLTDLSPPGTPPTM	H	3	9.59	9.59-10.50	170	n/a	n/a	0.08	0.002	296000000	1161.94	n/a	n/a	n/a	n/a	1161.96	n/a	n/a	n/a	n/a	0.9511	5.292	17.639	73.496	n/a	n/a	n/a		High
Apo	180.00s	Pah1_apo_3min	P32567	255	285	FIKEDKNGNIKIVNPYEHLTDLSPPGTPPTM	H	4	9.59	9.65-10.21	107	n/a	n/a	0.051	0.001	255000000	871.704	n/a	n/a	n/a	n/a	871.708	n/a	n/a	n/a	n/a	0.9517	3.947	17.544	73.101	n/a	n/a	n/a		High
Apo	180.00s	Pah1_apo_3min	P32567	255	285	FIKEDKNGNIKIVNPYEHLTDLSPPGTPPTM	H	5	9.59	0.00-0.00	0	n/a	n/a														0	n/a	n/a	n/a	n/a	n/a	n/a		Low
Apo	180.00s	Pah1_apo_3min	P32567	255	292	FIKEDKNGNIKIVNPYEHLTDLSPPGTPPTMATSGSVL	H	4	9.71	10.19-10.76	106	n/a	n/a	0.065	0.001	107000000	1026.95	n/a	n/a	n/a	n/a	1026.95	n/a	n/a	n/a	n/a	0.9269	5.296	23.536	75.924	n/a	n/a	n/a		High
Apo	180.00s	Pah1_apo_3min	P32567	255	294	FIKEDKNGNIKIVNPYEHLTDLSPPGTPPTMATSGSVLGL	H	4	11.1	11.16-11.65	91	n/a	n/a	0.07	0.001	89900000	1069.83	n/a	n/a	n/a	n/a	1069.81	n/a	n/a	n/a	n/a	0.9288	5.609	24.928	75.539	n/a	n/a	n/a		High
Apo	180.00s	Pah1_apo_3min	P32567	255	295	FIKEDKNGNIKIVNPYEHLTDLSPPGTPPTMATSGSVLGLD	H	4	10.23	10.78-10.92	27	n/a	n/a	0.071	0.001	4990000	1098.69	n/a	n/a	n/a	n/a	1098.74	n/a	n/a	n/a	n/a	0.8158	5.654	25.13	73.912	n/a	n/a	n/a		Medium
Apo	180.00s	Pah1_apo_3min	P32567	256	273	IKEDKNGNIKIVNPYEHL	H	3	7.55	8.00-8.20	38	n/a	n/a	0.036	0.001	22000000	712.471	n/a	n/a	n/a	n/a	712.492	n/a	n/a	n/a	n/a	0.9358	3.332	11.106	74.041	n/a	n/a	n/a		High
Apo	180.00s	Pah1_apo_3min	P32567	256	285	IKEDKNGNIKIVNPYEHLTDLSPPGTPPTM	H	3	8.74	9.45-9.46	3	n/a	n/a	0.071	0.002	9110000	1112.53	n/a	n/a	n/a	n/a	1112.55	n/a	n/a	n/a	n/a	0.9229	4.901	16.338	71.036	n/a	n/a	n/a		High
Apo	180.00s	Pah1_apo_3min	P32567	256	285	IKEDKNGNIKIVNPYEHLTDLSPPGTPPTM	H	4	8.74	9.47-9.49	5	n/a	n/a	0.05	0.001	10500000	834.648	n/a	n/a	n/a	n/a	834.672	n/a	n/a	n/a	n/a	0.9252	3.699	16.442	71.487	n/a	n/a	n/a		High
Apo	180.00s	Pah1_apo_3min	P32567	256	294	IKEDKNGNIKIVNPYEHLTDLSPPGTPPTMATSGSVLGL	H	3	10.84	10.82-11.50	129	n/a	n/a	0.099	0.002	44000000	1376.67	n/a	n/a	n/a	n/a	1376.69	n/a	n/a	n/a	n/a	0.943	7.133	23.777	74.302	n/a	n/a	n/a		High
Apo	180.00s	Pah1_apo_3min	P32567	256	294	IKEDKNGNIKIVNPYEHLTDLSPPGTPPTMATSGSVLGL	H	4	10.84	10.94-11.53	110	n/a	n/a	0.064	0.001	83500000	1032.75	n/a	n/a	n/a	n/a	1032.78	n/a	n/a	n/a	n/a	0.9409	5.335	23.711	74.097	n/a	n/a	n/a		High
Apo	180.00s	Pah1_apo_3min	P32567	256	294	IKEDKNGNIKIVNPYEHLTDLSPPGTPPTMATSGSVLGL	H	5	10.84	10.95-11.53	108	n/a	n/a	0.049	0.001	7810000	826.404	n/a	n/a	n/a	n/a	826.39	n/a	n/a	n/a	n/a	0.8436	0	0	0	n/a	n/a	n/a		Medium
Apo	180.00s	Pah1_apo_3min	P32567	256	295	IKEDKNGNIKIVNPYEHLTDLSPPGTPPTMATSGSVLGLD	H	3	10.02	10.57-10.64	13	n/a	n/a	0.097	0.001	1340000	1415.45	n/a	n/a	n/a	n/a	1415.29	n/a	n/a	n/a	n/a	0.7335	7.619	25.398	76.964	n/a	n/a	n/a		Medium
Apo	180.00s	Pah1_apo_3min	P32567	256	295	IKEDKNGNIKIVNPYEHLTDLSPPGTPPTMATSGSVLGLD	H	4	10.02	10.52-10.67	29	n/a	n/a	0.068	0.001	6250000	1061.64	n/a	n/a	n/a	n/a	1061.69	n/a	n/a	n/a	n/a	0.8848	5.474	24.329	73.723	n/a	n/a	n/a		High
Apo	180.00s	Pah1_apo_3min	P32567	295	303	DAMESGSTL	H	1	5.59	5.49-5.92	80	n/a	n/a	0.053	0.001	166000000	915.625	n/a	n/a	n/a	n/a	915.664	n/a	n/a	n/a	n/a	0.9558	4.703	5.226	74.657	n/a	n/a	n/a		High
Apo	180.00s	Pah1_apo_3min	P32567	297	303	MESGSTL	H	1	4.29	4.52-5.38	157	n/a	n/a	0.038	0.001	155000000	728.153	n/a	n/a	n/a	n/a	728.178	n/a	n/a	n/a	n/a	0.9323	3.333	3.703	74.064	n/a	n/a	n/a		High
Apo	180.00s	Pah1_apo_3min	P32567	321	350	FSKEQSSKSEKTSKKGTAGSGETEKRYIRT	H	3	4.09	4.19-4.53	62	n/a	n/a	0.075	0.001	13100000	1119.08	n/a	n/a	n/a	n/a	1118.79	n/a	n/a	n/a	n/a	0.8584	5.866	19.552	69.83	n/a	n/a	n/a		High
Apo	180.00s	Pah1_apo_3min	P32567	321	350	FSKEQSSKSEKTSKKGTAGSGETEKRYIRT	H	4	4.09	4.13-5.38	228	n/a	n/a	0.048	0	98600000	839.321	n/a	n/a	n/a	n/a	839.321	n/a	n/a	n/a	n/a	0.9738	4.157	18.476	65.987	n/a	n/a	n/a		High
Apo	180.00s	Pah1_apo_3min	P32567	321	350	FSKEQSSKSEKTSKKGTAGSGETEKRYIRT	H	5	4.09	4.27-4.50	42	n/a	n/a	0.033	0.001	22900000	671.733	n/a	n/a	n/a	n/a	671.728	n/a	n/a	n/a	n/a	0.941	3.401	18.894	67.478	n/a	n/a	n/a		High
Apo	180.00s	Pah1_apo_3min	P32567	321	350	FSKEQSSKSEKTSKKGTAGSGETEKRYIRT	H	6	4.09	4.22-4.52	55	n/a	n/a	0.027	0.001	14500000	559.943	n/a	n/a	n/a	n/a	559.942	n/a	n/a	n/a	n/a	0.924	2.83	18.867	67.382	n/a	n/a	n/a		High
Apo	180.00s	Pah1_apo_3min	P32567	321	360	FSKEQSSKSEKTSKKGTAGSGETEKRYIRTIRLTNDQLKC	H	4	7.11	7.32-7.53	40	n/a	n/a	0.075	0.029	9570000	1133.48	n/a	n/a	n/a	n/a	1133.38	n/a	n/a	n/a	n/a	0.8951	1.882	8.366	22.017	n/a	n/a	n/a		High
Apo	180.00s	Pah1_apo_3min	P32567	321	360	FSKEQSSKSEKTSKKGTAGSGETEKRYIRTIRLTNDQLKC	H	5	7.11	7.62-7.65	6	n/a	n/a	0.054	0.001	1780000	908.985	n/a	n/a	n/a	n/a	908.92	n/a	n/a	n/a	n/a	0.8893	3.582	19.901	52.372	n/a	n/a	n/a		High
Apo	180.00s	Pah1_apo_3min	P32567	322	350	SKEQSSKSEKTSKKGTAGSGETEKRYIRT	H	3	3.83	3.94-4.34	73	n/a	n/a	0.069	0	25100000	1069.42	n/a	n/a	n/a	n/a	1069.41	n/a	n/a	n/a	n/a	0.9635	5.264	17.548	64.992	n/a	n/a	n/a		High
Apo	180.00s	Pah1_apo_3min	P32567	322	350	SKEQSSKSEKTSKKGTAGSGETEKRYIRT	H	4	3.83	3.99-4.69	128	n/a	n/a	0.046	0	135000000	802.276	n/a	n/a	n/a	n/a	802.279	n/a	n/a	n/a	n/a	0.9763	3.905	17.354	64.275	n/a	n/a	n/a		High
Apo	180.00s	Pah1_apo_3min	P32567	322	350	SKEQSSKSEKTSKKGTAGSGETEKRYIRT	H	5	3.83	3.87-4.66	144	n/a	n/a	0.034	0	57400000	642.059	n/a	n/a	n/a	n/a	642.039	n/a	n/a	n/a	n/a	0.7896	0	0	0	n/a	n/a	n/a		Medium
Apo	180.00s	Pah1_apo_3min	P32567	322	350	SKEQSSKSEKTSKKGTAGSGETEKRYIRT	H	6	3.83	4.01-4.31	55	n/a	n/a	0.025	0.001	19700000	535.255	n/a	n/a	n/a	n/a	535.253	n/a	n/a	n/a	n/a	0.9469	2.675	17.831	66.039	n/a	n/a	n/a		High
Apo	180.00s	Pah1_apo_3min	P32567	322	358	SKEQSSKSEKTSKKGTAGSGETEKRYIRTIRLTNDQL	H	4	7.07	7.42-7.79	68	n/a	n/a	0.065	0.001	9700000	1041	n/a	n/a	n/a	n/a	1041.01	n/a	n/a	n/a	n/a	0.935	4.11	18.266	52.19	n/a	n/a	n/a		High
Apo	180.00s	Pah1_apo_3min	P32567	322	358	SKEQSSKSEKTSKKGTAGSGETEKRYIRTIRLTNDQL	H	5	7.07	7.47-7.65	33	n/a	n/a	0.047	0.001	4140000	833.24	n/a	n/a	n/a	n/a	833.089	n/a	n/a	n/a	n/a	0.7516	3.548	19.714	56.325	n/a	n/a	n/a		Medium
Apo	180.00s	Pah1_apo_3min	P32567	322	360	SKEQSSKSEKTSKKGTAGSGETEKRYIRTIRLTNDQLKC	H	4	7	7.46-7.55	17	n/a	n/a	0.071	0.001	7320000	1098.87	n/a	n/a	n/a	n/a	1098.86	n/a	n/a	n/a	n/a	0.9056	4.14	18.398	49.725	n/a	n/a	n/a		High
Apo	180.00s	Pah1_apo_3min	P32567	322	360	SKEQSSKSEKTSKKGTAGSGETEKRYIRTIRLTNDQLKC	H	5	7	7.45-7.63	34	n/a	n/a	0.055	0	13700000	879.342	n/a	n/a	n/a	n/a	879.292	n/a	n/a	n/a	n/a	0.8804	3.355	18.637	50.37	n/a	n/a	n/a		High
Apo	180.00s	Pah1_apo_3min	P32567	351	358	IRLTNDQL	H	2	6.39	6.82-7.60	146	n/a	n/a	0.022	0	178000000	487.849	n/a	n/a	n/a	n/a	487.854	n/a	n/a	n/a	n/a	0.9187	0.806	1.791	29.853	n/a	n/a	n/a		High
Apo	180.00s	Pah1_apo_3min	P32567	351	360	IRLTNDQLKC	H	2	6.12	6.56-6.97	77	n/a	n/a	0.032	0.001	405000000	603.572	n/a	n/a	n/a	n/a	603.582	n/a	n/a	n/a	n/a	0.8971	0.874	1.942	24.272	n/a	n/a	n/a		High
Apo	180.00s	Pah1_apo_3min	P32567	351	360	IRLTNDQLKC	H	3	6.12	6.67-6.87	38	n/a	n/a	0.015	0	41500000	402.757	n/a	n/a	n/a	n/a	402.717	n/a	n/a	n/a	n/a	0.9055	0.626	2.087	26.091	n/a	n/a	n/a		Medium
Apo	180.00s	Pah1_apo_3min	P32567	351	362	IRLTNDQLKCLN	H	2	7.01	7.44-7.80	67	n/a	n/a	0.037	0	18100000	717.837	n/a	n/a	n/a	n/a	717.598	n/a	n/a	n/a	n/a	0.8243	1.492	3.316	33.165	n/a	n/a	n/a		Medium
Apo	180.00s	Pah1_apo_3min	P32567	351	362	IRLTNDQLKCLN	H	3	7.01	9.00-9.30	57	n/a	n/a	0.017	-0.005	3540000	479.408	n/a	n/a	n/a	n/a	478.569	n/a	n/a	n/a	n/a	0.1255	0	0	0	n/a	n/a	n/a		Low
Apo	180.00s	Pah1_apo_3min	P32567	351	372	IRLTNDQLKCLNLTYGENDLKF	H	2	10.78	11.10-11.40	57	n/a	n/a	0.099	0.02	19000000	1308.68	n/a	n/a	n/a	n/a	1308.77	n/a	n/a	n/a	n/a	0.8746	0	0	0	n/a	n/a	n/a		Low
Apo	180.00s	Pah1_apo_3min	P32567	351	372	IRLTNDQLKCLNLTYGENDLKF	H	3	10.78	11.33-11.49	30	n/a	n/a	0.052	0.001	34500000	873.233	n/a	n/a	n/a	n/a	873.245	n/a	n/a	n/a	n/a	0.9491	1.57	5.233	26.165	n/a	n/a	n/a		High
Apo	180.00s	Pah1_apo_3min	P32567	351	372	IRLTNDQLKCLNLTYGENDLKF	H	4	10.78	11.19-11.21	5	n/a	n/a	0.037	-0.019	2540000	658.519	n/a	n/a	n/a	n/a	658.463	n/a	n/a	n/a	n/a	0.7989	0	0	0	n/a	n/a	n/a		Medium
Apo	180.00s	Pah1_apo_3min	P32567	351	385	IRLTNDQLKCLNLTYGENDLKFSVDHGKAIVTSKL	H	3	10.78	10.24-10.41	33	n/a	n/a	0.092	0.003	10900000	1319.46	n/a	n/a	n/a	n/a	1319.47	n/a	n/a	n/a	n/a	0.9011	2.262	7.541	22.852	n/a	n/a	n/a		High
Apo	180.00s	Pah1_apo_3min	P32567	351	385	IRLTNDQLKCLNLTYGENDLKFSVDHGKAIVTSKL	H	4	10.78	11.35-11.36	3	n/a	n/a	0.065	0	2390000	990.376	n/a	n/a	n/a	n/a	990.205	n/a	n/a	n/a	n/a	0.7758	2.222	9.876	29.927	n/a	n/a	n/a		Medium
Apo	180.00s	Pah1_apo_3min	P32567	351	385	IRLTNDQLKCLNLTYGENDLKFSVDHGKAIVTSKL	H	5	10.78	11.22-11.49	51	n/a	n/a	0.044	0.001	18100000	792.43	n/a	n/a	n/a	n/a	792.396	n/a	n/a	n/a	n/a	0.9066	1.711	9.504	28.801	n/a	n/a	n/a		High
Apo	180.00s	Pah1_apo_3min	P32567	351	385	IRLTNDQLKCLNLTYGENDLKFSVDHGKAIVTSKL	H	6	10.78	11.22-11.35	26	n/a	n/a	0.031	0	4510000	660.511	n/a	n/a	n/a	n/a	660.539	n/a	n/a	n/a	n/a	0.6827	1.421	9.473	28.705	n/a	n/a	n/a		Medium
Apo	180.00s	Pah1_apo_3min	P32567	359	368	KCLNLTYGEN	H	2	5.89	6.37-6.80	79	n/a	n/a	0.028	0.001	68500000	579.736	n/a	n/a	n/a	n/a	579.712	n/a	n/a	n/a	n/a	0.917	1.595	3.545	44.309	n/a	n/a	n/a		High
Apo	180.00s	Pah1_apo_3min	P32567	361	368	LNLTYGEN	H	1	6.49	6.40-6.65	46	n/a	n/a	0.055	0	73800000	926.584	n/a	n/a	n/a	n/a	926.594	n/a	n/a	n/a	n/a	0.9619	2.613	2.904	48.395	n/a	n/a	n/a		Medium
Apo	180.00s	Pah1_apo_3min	P32567	361	385	LNLTYGENDLKFSVDHGKAIVTSKL	H	2	10.24	9.67-9.97	57	n/a	n/a	0.095	-0.002	2820000	1388.94	n/a	n/a	n/a	n/a	1389.08	n/a	n/a	n/a	n/a	0.8036	0	0	0	n/a	n/a	n/a		Medium
Apo	180.00s	Pah1_apo_3min	P32567	361	385	LNLTYGENDLKFSVDHGKAIVTSKL	H	3	10.24	10.64-11.07	80	n/a	n/a	0.051	0.001	76500000	924.156	n/a	n/a	n/a	n/a	924.134	n/a	n/a	n/a	n/a	0.8912	2.098	6.994	30.407	n/a	n/a	n/a		High
Apo	180.00s	Pah1_apo_3min	P32567	361	385	LNLTYGENDLKFSVDHGKAIVTSKL	H	4	10.24	10.64-10.96	62	n/a	n/a	0.036	0.001	34000000	693.384	n/a	n/a	n/a	n/a	693.374	n/a	n/a	n/a	n/a	0.8114	0	0	0	n/a	n/a	n/a		Medium
Apo	180.00s	Pah1_apo_3min	P32567	369	385	DLKFSVDHGKAIVTSKL	H	2	8.27	8.58-8.60	4	n/a	n/a	0.058	0.001	9560000	931.724	n/a	n/a	n/a	n/a	931.777	n/a	n/a	n/a	n/a	0.8854	1.654	3.677	24.511	n/a	n/a	n/a		Medium
Apo	180.00s	Pah1_apo_3min	P32567	369	385	DLKFSVDHGKAIVTSKL	H	3	8.27	8.45-9.05	113	n/a	n/a	0.03	0.001	440000000	621.496	n/a	n/a	n/a	n/a	621.477	n/a	n/a	n/a	n/a	0.9575	1.107	3.689	24.59	n/a	n/a	n/a		High
Apo	180.00s	Pah1_apo_3min	P32567	369	385	DLKFSVDHGKAIVTSKL	H	4	8.27	8.55-8.88	63	n/a	n/a	0.02	0	36400000	466.358	n/a	n/a	n/a	n/a	466.366	n/a	n/a	n/a	n/a	0.932	0.822	3.654	24.361	n/a	n/a	n/a		Medium
Apo	180.00s	Pah1_apo_3min	P32567	373	385	SVDHGKAIVTSKL	H	1	5.02	5.53-5.70	31	n/a	n/a	0.089	0.002	957000	1358.16	n/a	n/a	n/a	n/a	1358.26	n/a	n/a	n/a	n/a	0.7972	2.671	2.968	26.984	n/a	n/a	n/a		Medium
Apo	180.00s	Pah1_apo_3min	P32567	373	385	SVDHGKAIVTSKL	H	2	5.02	5.39-6.36	176	n/a	n/a	0.035	0.001	772000000	679.741	n/a	n/a	n/a	n/a	679.697	n/a	n/a	n/a	n/a	0.9576	1.461	3.247	29.515	n/a	n/a	n/a		High
Apo	180.00s	Pah1_apo_3min	P32567	373	385	SVDHGKAIVTSKL	H	3	5.02	5.39-6.07	124	n/a	n/a	0.019	0	623000000	453.497	n/a	n/a	n/a	n/a	453.475	n/a	n/a	n/a	n/a	0.9533	0.974	3.246	29.505	n/a	n/a	n/a		High
Apo	180.00s	Pah1_apo_3min	P32567	373	413	SVDHGKAIVTSKLFVWRWDVPIVISDIDGTITKSDALGHVL	H	4	14.98	15.18-15.45	49	n/a	n/a	0.075	0.001	14800000	1126.83	n/a	n/a	n/a	n/a	1126.86	n/a	n/a	n/a	n/a	0.9385	3.261	14.495	38.144	n/a	n/a	n/a		High
Apo	180.00s	Pah1_apo_3min	P32567	373	413	SVDHGKAIVTSKLFVWRWDVPIVISDIDGTITKSDALGHVL	H	5	14.98	15.26-15.41	27	n/a	n/a	0.054	0.001	7630000	901.689	n/a	n/a	n/a	n/a	901.7	n/a	n/a	n/a	n/a	0.9209	2.643	14.686	38.647	n/a	n/a	n/a		High
Apo	180.00s	Pah1_apo_3min	P32567	373	415	SVDHGKAIVTSKLFVWRWDVPIVISDIDGTITKSDALGHVLAM	H	4	15.28	15.53-15.75	41	n/a	n/a	0.081	0.002	15200000	1177.88	n/a	n/a	n/a	n/a	1177.89	n/a	n/a	n/a	n/a	0.9513	3.76	16.71	41.776	n/a	n/a	n/a		High
Apo	180.00s	Pah1_apo_3min	P32567	373	415	SVDHGKAIVTSKLFVWRWDVPIVISDIDGTITKSDALGHVLAM	H	5	15.28	15.53-15.83	55	n/a	n/a	0.058	0	16300000	942.486	n/a	n/a	n/a	n/a	942.486	n/a	n/a	n/a	n/a	0.9347	2.984	16.579	41.446	n/a	n/a	n/a		High
Apo	180.00s	Pah1_apo_3min	P32567	386	396	FVWRWDVPIVI	H	2	15.47	15.21-16.01	145	n/a	n/a	0.038	0.001	125000000	716.16	n/a	n/a	n/a	n/a	716.141	n/a	n/a	n/a	n/a	0.9588	0.3	0.667	8.341	n/a	n/a	n/a		High
Apo	180.00s	Pah1_apo_3min	P32567	386	397	FVWRWDVPIVIS	H	2	13.99	14.44-14.46	4	n/a	n/a	0.043	0	2830000	759.666	n/a	n/a	n/a	n/a	759.676	n/a	n/a	n/a	n/a	0.9511	0.276	0.613	6.811	n/a	n/a	n/a		High
Apo	180.00s	Pah1_apo_3min	P32567	386	398	FVWRWDVPIVISD	H	2	13.37	13.65-14.90	228	n/a	n/a	0.046	0	356000000	817.273	n/a	n/a	n/a	n/a	817.231	n/a	n/a	n/a	n/a	0.9574	0.333	0.739	7.389	n/a	n/a	n/a		High
Apo	180.00s	Pah1_apo_3min	P32567	386	413	FVWRWDVPIVISDIDGTITKSDALGHVL	H	2	15.64	15.81-16.11	55	n/a	n/a	0.121	0.003	6520000	1583.23	n/a	n/a	n/a	n/a	1583.31	n/a	n/a	n/a	n/a	0.9179	0	0	0	n/a	n/a	n/a		Medium
Apo	180.00s	Pah1_apo_3min	P32567	386	413	FVWRWDVPIVISDIDGTITKSDALGHVL	H	3	15.64	15.57-15.89	58	n/a	n/a	0.068	0.001	65600000	1055.97	n/a	n/a	n/a	n/a	1055.96	n/a	n/a	n/a	n/a	0.9655	3.769	12.563	50.253	n/a	n/a	n/a		High
Apo	180.00s	Pah1_apo_3min	P32567	386	413	FVWRWDVPIVISDIDGTITKSDALGHVL	H	4	15.64	15.77-16.06	54	n/a	n/a	0.044	0.001	134000000	792.161	n/a	n/a	n/a	n/a	792.159	n/a	n/a	n/a	n/a	0.9612	2.756	12.249	48.995	n/a	n/a	n/a		High
Apo	180.00s	Pah1_apo_3min	P32567	386	414	FVWRWDVPIVISDIDGTITKSDALGHVLA	H	3	15.83	15.63-15.94	57	n/a	n/a	0.07	0.001	51800000	1079.84	n/a	n/a	n/a	n/a	1079.84	n/a	n/a	n/a	n/a	0.9551	3.918	13.06	50.232	n/a	n/a	n/a		High
Apo	180.00s	Pah1_apo_3min	P32567	386	415	FVWRWDVPIVISDIDGTITKSDALGHVLAM	H	2	15.92	16.14-16.46	60	n/a	n/a	0.133	0.003	5500000	1685.26	n/a	n/a	n/a	n/a	1685.37	n/a	n/a	n/a	n/a	0.8632	6.356	14.124	52.313	n/a	n/a	n/a		High
Apo	180.00s	Pah1_apo_3min	P32567	386	415	FVWRWDVPIVISDIDGTITKSDALGHVLAM	H	3	15.92	16.16-16.61	83	n/a	n/a	0.077	0.002	338000000	1123.9	n/a	n/a	n/a	n/a	1123.88	n/a	n/a	n/a	n/a	0.9519	4.274	14.248	52.77	n/a	n/a	n/a		High
Apo	180.00s	Pah1_apo_3min	P32567	386	415	FVWRWDVPIVISDIDGTITKSDALGHVLAM	H	4	15.92	16.16-16.49	61	n/a	n/a	0.049	0.001	285000000	843.147	n/a	n/a	n/a	n/a	843.127	n/a	n/a	n/a	n/a	0.9511	3.172	14.096	52.206	n/a	n/a	n/a		High
Apo	180.00s	Pah1_apo_3min	P32567	399	428	IDGTITKSDALGHVLAMIGKDWTHLGVAKL	H	3	14.61	16.20-16.23	6	n/a	n/a	0.067	0.005	6100000	1055.88	n/a	n/a	n/a	n/a	1055.8	n/a	n/a	n/a	n/a	0.8529	0	0	0	n/a	n/a	n/a		Medium
Apo	180.00s	Pah1_apo_3min	P32567	399	428	IDGTITKSDALGHVLAMIGKDWTHLGVAKL	H	4	14.61	15.91-16.14	42	n/a	n/a	0.045	0.003	114000000	792.137	n/a	n/a	n/a	n/a	792.152	n/a	n/a	n/a	n/a	0.9527	0.705	3.132	11.186	n/a	n/a	n/a		High
Apo	180.00s	Pah1_apo_3min	P32567	414	428	AMIGKDWTHLGVAKL	H	2	9.39	9.78-10.08	57	n/a	n/a	0.049	0.001	156000000	824.643	n/a	n/a	n/a	n/a	824.624	n/a	n/a	n/a	n/a	0.9376	3.542	7.871	60.549	n/a	n/a	n/a		High
Apo	180.00s	Pah1_apo_3min	P32567	414	428	AMIGKDWTHLGVAKL	H	3	9.39	9.78-10.28	94	n/a	n/a	0.025	0.001	441000000	550.062	n/a	n/a	n/a	n/a	550.079	n/a	n/a	n/a	n/a	0.9568	2.411	8.037	61.823	n/a	n/a	n/a		High
Apo	180.00s	Pah1_apo_3min	P32567	414	457	AMIGKDWTHLGVAKLFSEISRNGYNILYLTARSAGQADSTRSYL	H	4	15.26	15.54-15.77	42	n/a	n/a	0.085	0.001	35600000	1223.29	n/a	n/a	n/a	n/a	1223.24	n/a	n/a	n/a	n/a	0.9452	3.161	14.051	33.454	n/a	n/a	n/a		High
Apo	180.00s	Pah1_apo_3min	P32567	416	428	IGKDWTHLGVAKL	H	1	8.67	8.97-9.26	56	n/a	n/a	0.11	0.007	690000	1444.93	n/a	n/a	n/a	n/a	1445.42	n/a	n/a	n/a	n/a	0.5849	6.335	7.039	63.987	n/a	n/a	n/a		Medium
Apo	180.00s	Pah1_apo_3min	P32567	416	428	IGKDWTHLGVAKL	H	2	8.67	8.99-9.34	67	n/a	n/a	0.039	0.001	482000000	722.653	n/a	n/a	n/a	n/a	722.679	n/a	n/a	n/a	n/a	0.9628	2.804	6.231	56.643	n/a	n/a	n/a		High
Apo	180.00s	Pah1_apo_3min	P32567	416	428	IGKDWTHLGVAKL	H	3	8.67	8.99-9.32	63	n/a	n/a	0.021	0	627000000	482.103	n/a	n/a	n/a	n/a	482.112	n/a	n/a	n/a	n/a	0.9686	1.862	6.207	56.427	n/a	n/a	n/a		High
Apo	180.00s	Pah1_apo_3min	P32567	416	428	IGKDWTHLGVAKL	H	4	8.67	9.14-9.31	33	n/a	n/a	0.014	0	25000000	361.817	n/a	n/a	n/a	n/a	361.83	n/a	n/a	n/a	n/a	0.904	1.394	6.196	56.329	n/a	n/a	n/a		High
Apo	180.00s	Pah1_apo_3min	P32567	416	457	IGKDWTHLGVAKLFSEISRNGYNILYLTARSAGQADSTRSYL	H	4	15.18	15.25-15.62	68	n/a	n/a	0.079	0.001	51000000	1172.27	n/a	n/a	n/a	n/a	1172.25	n/a	n/a	n/a	n/a	0.9505	2.697	11.987	29.969	n/a	n/a	n/a		High
Apo	180.00s	Pah1_apo_3min	P32567	420	428	WTHLGVAKL	H	1	7.98	8.52-8.53	2	n/a	n/a	0.056	0.003	166000	1028.31	n/a	n/a	n/a	n/a	1028.49	n/a	n/a	n/a	n/a	0.8209	0	0	0	n/a	n/a	n/a		Medium
Apo	180.00s	Pah1_apo_3min	P32567	420	428	WTHLGVAKL	H	2	7.98	8.49-8.50	3	n/a	n/a	0.022	0.001	2930000	514.798	n/a	n/a	n/a	n/a	514.652	n/a	n/a	n/a	n/a	0.883	1.683	3.741	53.441	n/a	n/a	n/a		Medium
Apo	180.00s	Pah1_apo_3min	P32567	429	440	FSEISRNGYNIL	H	1	9.31	0.00-0.00	0	n/a	n/a														0	n/a	n/a	n/a	n/a	n/a	n/a		Low
Apo	180.00s	Pah1_apo_3min	P32567	429	440	FSEISRNGYNIL	H	2	9.31	9.59-10.60	189	n/a	n/a	0.037	0	1660000000	707.55	n/a	n/a	n/a	n/a	707.502	n/a	n/a	n/a	n/a	0.9219	0.272	0.605	6.048	n/a	n/a	n/a		High
Apo	180.00s	Pah1_apo_3min	P32567	429	442	FSEISRNGYNILYL	H	2	11.98	12.50-12.51	3	n/a	n/a	0.048	0.001	11000000	845.708	n/a	n/a	n/a	n/a	845.628	n/a	n/a	n/a	n/a	0.9293	0.268	0.595	4.958	n/a	n/a	n/a		High
Apo	180.00s	Pah1_apo_3min	P32567	429	457	FSEISRNGYNILYLTARSAGQADSTRSYL	H	3	11.27	11.98-11.99	4	n/a	n/a	0.069	0.001	1720000	1087.82	n/a	n/a	n/a	n/a	1087.78	n/a	n/a	n/a	n/a	0.8846	1.98	6.598	24.439	n/a	n/a	n/a		High
Apo	180.00s	Pah1_apo_3min	P32567	429	457	FSEISRNGYNILYLTARSAGQADSTRSYL	H	4	11.27	11.98-11.99	4	n/a	n/a	0.048	0.001	603000	816.097	n/a	n/a	n/a	n/a	816.006	n/a	n/a	n/a	n/a	0.7071	0	0	0	n/a	n/a	n/a		Medium
Apo	180.00s	Pah1_apo_3min	P32567	432	440	ISRNGYNIL	H	2	7.78	8.08-8.78	132	n/a	n/a	0.021	0	68900000	525.944	n/a	n/a	n/a	n/a	525.807	n/a	n/a	n/a	n/a	0.8121	0.356	0.792	11.308	n/a	n/a	n/a		Medium
Apo	180.00s	Pah1_apo_3min	P32567	441	455	YLTARSAGQADSTRS	H	2	3.82	5.78-6.53	136	n/a	n/a	0.044	0	94700000	795.517	n/a	n/a	n/a	n/a	795.347	n/a	n/a	n/a	n/a	0.8642	2.692	5.982	46.012	n/a	n/a	n/a		High
Apo	180.00s	Pah1_apo_3min	P32567	441	455	YLTARSAGQADSTRS	H	3	3.82	5.89-6.12	43	n/a	n/a	0.023	0.001	46500000	530.695	n/a	n/a	n/a	n/a	530.559	n/a	n/a	n/a	n/a	0.8628	1.806	6.021	46.313	n/a	n/a	n/a		High
Apo	180.00s	Pah1_apo_3min	P32567	441	456	YLTARSAGQADSTRSY	H	2	4.97	5.12-5.61	90	n/a	n/a	0.05	0	14000000	877.379	n/a	n/a	n/a	n/a	877.248	n/a	n/a	n/a	n/a	0.8886	2.966	6.591	47.082	n/a	n/a	n/a		High
Apo	180.00s	Pah1_apo_3min	P32567	441	456	YLTARSAGQADSTRSY	H	3	4.97	5.36-5.39	6	n/a	n/a	0.029	0.001	2190000	585.127	n/a	n/a	n/a	n/a	585.123	n/a	n/a	n/a	n/a	0.7298	1.796	5.985	42.75	n/a	n/a	n/a		Medium
Apo	180.00s	Pah1_apo_3min	P32567	441	457	YLTARSAGQADSTRSYL	H	2	6.9	7.37-8.02	121	n/a	n/a	0.056	0.001	169000000	934.012	n/a	n/a	n/a	n/a	933.81	n/a	n/a	n/a	n/a	0.8668	3.01	6.689	44.59	n/a	n/a	n/a		High
Apo	180.00s	Pah1_apo_3min	P32567	441	457	YLTARSAGQADSTRSYL	H	3	6.9	7.37-7.99	116	n/a	n/a	0.031	0.001	270000000	623.007	n/a	n/a	n/a	n/a	622.849	n/a	n/a	n/a	n/a	0.8725	2.006	6.687	44.579	n/a	n/a	n/a		High
Apo	180.00s	Pah1_apo_3min	P32567	441	459	YLTARSAGQADSTRSYLRS	H	2	5.53	5.95-6.61	121	n/a	n/a	0.065	0.001	12300000	1055.77	n/a	n/a	n/a	n/a	1055.65	n/a	n/a	n/a	n/a	0.8726	3.149	6.997	41.158	n/a	n/a	n/a		High
Apo	180.00s	Pah1_apo_3min	P32567	441	459	YLTARSAGQADSTRSYLRS	H	3	5.53	5.95-6.21	48	n/a	n/a	0.037	0	60800000	704.433	n/a	n/a	n/a	n/a	704.415	n/a	n/a	n/a	n/a	0.9456	2.342	7.807	45.925	n/a	n/a	n/a		High
Apo	180.00s	Pah1_apo_3min	P32567	441	480	YLTARSAGQADSTRSYLRSIEQNGSKLPNGPVILSPDRTM	H	3	9.64	11.17-11.40	42	n/a	n/a	0.108	0.022	7600000	1452.44	n/a	n/a	n/a	n/a	1452.48	n/a	n/a	n/a	n/a	0.8966	0.878	2.928	8.365	n/a	n/a	n/a		High
Apo	180.00s	Pah1_apo_3min	P32567	441	482	YLTARSAGQADSTRSYLRSIEQNGSKLPNGPVILSPDRTMAA	H	3	9.36	9.87-10.18	60	n/a	n/a	0.112	0.001	1760000	1504.11	n/a	n/a	n/a	n/a	1504.15	n/a	n/a	n/a	n/a	0.7834	5.153	17.177	46.425	n/a	n/a	n/a		Medium
Apo	180.00s	Pah1_apo_3min	P32567	441	482	YLTARSAGQADSTRSYLRSIEQNGSKLPNGPVILSPDRTMAA	H	4	9.36	9.99-10.02	6	n/a	n/a	0.071	0.001	3770000	1128.71	n/a	n/a	n/a	n/a	1128.44	n/a	n/a	n/a	n/a	0.7764	4.212	18.719	50.593	n/a	n/a	n/a		Medium
Apo	180.00s	Pah1_apo_3min	P32567	441	482	YLTARSAGQADSTRSYLRSIEQNGSKLPNGPVILSPDRTMAA	H	5	9.36	10.01-10.02	3	n/a	n/a	0.053	0.001	714000	903.116	n/a	n/a	n/a	n/a	902.964	n/a	n/a	n/a	n/a	0.714	3.298	18.32	49.515	n/a	n/a	n/a		Medium
Apo	180.00s	Pah1_apo_3min	P32567	441	482	YLTARSAGQADSTRSYLRSIEQNGSKLPNGPVILSPDRTMAA	H	6	9.36	9.83-10.18	68	n/a	n/a	0.039	0.032	4260000	755.837	n/a	n/a	n/a	n/a	755.765	n/a	n/a	n/a	n/a	0.431	0	0	0	n/a	n/a	n/a		Low
Apo	180.00s	Pah1_apo_3min	P32567	442	455	LTARSAGQADSTRS	H	2	3.4	4.17-4.23	12	n/a	n/a	0.038	0.009	772000	715.6	n/a	n/a	n/a	n/a	715.686	n/a	n/a	n/a	n/a	0.853	4.383	9.74	81.163	n/a	n/a	n/a		Low
Apo	180.00s	Pah1_apo_3min	P32567	442	457	LTARSAGQADSTRSYL	H	2	6.08	6.46-6.48	4	n/a	n/a	0.047	0	1330000	852.482	n/a	n/a	n/a	n/a	852.313	n/a	n/a	n/a	n/a	0.8538	3.071	6.824	48.742	n/a	n/a	n/a		High
Apo	180.00s	Pah1_apo_3min	P32567	442	457	LTARSAGQADSTRSYL	H	3	6.08	6.26-6.61	65	n/a	n/a	0.027	0.001	16400000	568.579	n/a	n/a	n/a	n/a	568.515	n/a	n/a	n/a	n/a	0.6378	0	0	0	n/a	n/a	n/a		Low
Apo	180.00s	Pah1_apo_3min	P32567	442	459	LTARSAGQADSTRSYLRS	H	3	4.71	5.07-5.22	28	n/a	n/a	0.031	0	4150000	649.932	n/a	n/a	n/a	n/a	649.748	n/a	n/a	n/a	n/a	0.8015	2.242	7.474	46.713	n/a	n/a	n/a		Medium
Apo	180.00s	Pah1_apo_3min	P32567	442	482	LTARSAGQADSTRSYLRSIEQNGSKLPNGPVILSPDRTMAA	H	4	9.2	11.29-11.48	36	n/a	n/a	0.071	-0.02	21100000	1089.58	n/a	n/a	n/a	n/a	1089.6	n/a	n/a	n/a	n/a	0.9215	5.882	26.142	72.615	n/a	n/a	n/a		High
Apo	180.00s	Pah1_apo_3min	P32567	443	455	TARSAGQADSTRS	H	2	3.13	4.11-4.19	16	n/a	n/a	0.029	-0.032	387000	656.263	n/a	n/a	n/a	n/a	655.67	n/a	n/a	n/a	n/a	0.3259	1.603	3.563	32.391	n/a	n/a	n/a		Low
Apo	180.00s	Pah1_apo_3min	P32567	443	455	TARSAGQADSTRS	H	3	3.13	4.11-4.19	16	n/a	n/a	0.018	0.017	44500000	437.419	n/a	n/a	n/a	n/a	437.455	n/a	n/a	n/a	n/a	0.4785	0	0	0	n/a	n/a	n/a		Low
Apo	180.00s	Pah1_apo_3min	P32567	443	457	TARSAGQADSTRSYL	H	2	5.9	5.78-6.53	136	n/a	n/a	0.046	0	91200000	795.518	n/a	n/a	n/a	n/a	795.356	n/a	n/a	n/a	n/a	0.8577	2.687	5.972	45.938	n/a	n/a	n/a		High
Apo	180.00s	Pah1_apo_3min	P32567	443	457	TARSAGQADSTRSYL	H	3	5.9	5.87-6.26	72	n/a	n/a	0.024	0.001	70400000	530.685	n/a	n/a	n/a	n/a	530.539	n/a	n/a	n/a	n/a	0.8636	1.796	5.987	46.058	n/a	n/a	n/a		High
Apo	180.00s	Pah1_apo_3min	P32567	443	459	TARSAGQADSTRSYLRS	H	2	4.29	4.95-4.99	8	n/a	n/a	0.047	0	239000	917.108	n/a	n/a	n/a	n/a	917.054	n/a	n/a	n/a	n/a	0.7568	2.665	5.922	39.481	n/a	n/a	n/a		Medium
Apo	180.00s	Pah1_apo_3min	P32567	443	459	TARSAGQADSTRSYLRS	H	3	4.29	4.54-4.84	56	n/a	n/a	0.029	0.001	36800000	612.023	n/a	n/a	n/a	n/a	611.82	n/a	n/a	n/a	n/a	0.8147	2.043	6.809	45.395	n/a	n/a	n/a		Medium
Apo	180.00s	Pah1_apo_3min	P32567	443	480	TARSAGQADSTRSYLRSIEQNGSKLPNGPVILSPDRTM	H	4	9.2	9.65-9.75	20	n/a	n/a	0.062	-0.002	4080000	1023.72	n/a	n/a	n/a	n/a	1023.49	n/a	n/a	n/a	n/a	0.6976	3.849	17.108	51.842	n/a	n/a	n/a		Medium
Apo	180.00s	Pah1_apo_3min	P32567	443	480	TARSAGQADSTRSYLRSIEQNGSKLPNGPVILSPDRTM	H	5	9.2	9.65-9.75	20	n/a	n/a	0.048	0	1220000	819.266	n/a	n/a	n/a	n/a	818.862	n/a	n/a	n/a	n/a	0.4852	0	0	0	n/a	n/a	n/a		Low
Apo	180.00s	Pah1_apo_3min	P32567	443	483	TARSAGQADSTRSYLRSIEQNGSKLPNGPVILSPDRTMAAL	H	4	10.02	11.31-11.51	39	n/a	n/a	0.07	-0.02	22200000	1089.52	n/a	n/a	n/a	n/a	1089.55	n/a	n/a	n/a	n/a	0.9413	5.817	25.855	71.819	n/a	n/a	n/a		High
Apo	180.00s	Pah1_apo_3min	P32567	443	483	TARSAGQADSTRSYLRSIEQNGSKLPNGPVILSPDRTMAAL	H	5	10.02	10.55-10.63	16	n/a	n/a	0.046	0.004	1220000	870.499	n/a	n/a	n/a	n/a	870.151	n/a	n/a	n/a	n/a	0.3192	0	0	0	n/a	n/a	n/a		Low
Apo	180.00s	Pah1_apo_3min	P32567	456	482	YLRSIEQNGSKLPNGPVILSPDRTMAA	H	3	8.37	8.70-8.96	50	n/a	n/a	0.059	0.001	25100000	980.583	n/a	n/a	n/a	n/a	980.609	n/a	n/a	n/a	n/a	0.9427	3.478	11.595	52.704	n/a	n/a	n/a		High
Apo	180.00s	Pah1_apo_3min	P32567	456	482	YLRSIEQNGSKLPNGPVILSPDRTMAA	H	4	8.37	9.13-9.15	6	n/a	n/a	0.04	-0.013	11200000	735.169	n/a	n/a	n/a	n/a	735.18	n/a	n/a	n/a	n/a	0.9374	0	0	0	n/a	n/a	n/a		Medium
Apo	180.00s	Pah1_apo_3min	P32567	457	480	LRSIEQNGSKLPNGPVILSPDRTM	H	3	8.02	8.41-8.63	41	n/a	n/a	0.05	0.001	22200000	878.318	n/a	n/a	n/a	n/a	878.326	n/a	n/a	n/a	n/a	0.8953	3.008	10.027	52.772	n/a	n/a	n/a		Medium
Apo	180.00s	Pah1_apo_3min	P32567	457	482	LRSIEQNGSKLPNGPVILSPDRTMAA	H	3	7.61	8.32-8.51	36	n/a	n/a	0.055	0.001	35900000	926.176	n/a	n/a	n/a	n/a	926.142	n/a	n/a	n/a	n/a	0.9394	3.454	11.514	54.83	n/a	n/a	n/a		Medium
Apo	180.00s	Pah1_apo_3min	P32567	457	482	LRSIEQNGSKLPNGPVILSPDRTMAA	H	4	7.61	8.23-8.42	36	n/a	n/a	0.037	0.001	8920000	694.84	n/a	n/a	n/a	n/a	694.852	n/a	n/a	n/a	n/a	0.8323	2.55	11.331	53.959	n/a	n/a	n/a		Medium
Apo	180.00s	Pah1_apo_3min	P32567	458	480	RSIEQNGSKLPNGPVILSPDRTM	H	3	7.82	7.93-8.32	74	n/a	n/a	0.051	0.001	334000000	840.542	n/a	n/a	n/a	n/a	840.524	n/a	n/a	n/a	n/a	0.9521	2.917	9.722	54.012	n/a	n/a	n/a		High
Apo	180.00s	Pah1_apo_3min	P32567	458	480	RSIEQNGSKLPNGPVILSPDRTM	H	4	7.82	8.14-8.18	9	n/a	n/a	0.032	0.001	8830000	630.659	n/a	n/a	n/a	n/a	630.599	n/a	n/a	n/a	n/a	0.9077	2.201	9.783	54.351	n/a	n/a	n/a		High
Apo	180.00s	Pah1_apo_3min	P32567	458	481	RSIEQNGSKLPNGPVILSPDRTMA	H	3	7.32	8.02-8.21	36	n/a	n/a	0.051	0.001	7860000	864.419	n/a	n/a	n/a	n/a	864.469	n/a	n/a	n/a	n/a	0.9045	3.111	10.37	54.58	n/a	n/a	n/a		High
Apo	180.00s	Pah1_apo_3min	P32567	458	482	RSIEQNGSKLPNGPVILSPDRTMAA	H	2	7.31	7.72-8.38	124	n/a	n/a	0.093	0.002	33100000	1332	n/a	n/a	n/a	n/a	1332.02	n/a	n/a	n/a	n/a	0.947	5.013	11.14	55.7	n/a	n/a	n/a		High
Apo	180.00s	Pah1_apo_3min	P32567	458	482	RSIEQNGSKLPNGPVILSPDRTMAA	H	3	7.31	7.83-8.14	57	n/a	n/a	0.052	0.001	560000000	888.366	n/a	n/a	n/a	n/a	888.353	n/a	n/a	n/a	n/a	0.9402	0	0	0	n/a	n/a	n/a		Low
Apo	180.00s	Pah1_apo_3min	P32567	458	482	RSIEQNGSKLPNGPVILSPDRTMAA	H	4	7.31	7.61-8.27	122	n/a	n/a	0.033	0.001	140000000	666.5	n/a	n/a	n/a	n/a	666.455	n/a	n/a	n/a	n/a	0.9199	2.46	10.935	54.677	n/a	n/a	n/a		High
Apo	180.00s	Pah1_apo_3min	P32567	458	483	RSIEQNGSKLPNGPVILSPDRTMAAL	H	2	9.22	9.62-9.85	43	n/a	n/a	0.093	0.002	2960000	1388.98	n/a	n/a	n/a	n/a	1389.16	n/a	n/a	n/a	n/a	0.8246	0	0	0	n/a	n/a	n/a		Medium
Apo	180.00s	Pah1_apo_3min	P32567	458	483	RSIEQNGSKLPNGPVILSPDRTMAAL	H	3	9.22	9.61-9.77	31	n/a	n/a	0.055	0.001	85700000	926.596	n/a	n/a	n/a	n/a	926.38	n/a	n/a	n/a	n/a	0.8657	3.766	12.554	59.783	n/a	n/a	n/a		Medium
Apo	180.00s	Pah1_apo_3min	P32567	458	483	RSIEQNGSKLPNGPVILSPDRTMAAL	H	4	9.22	9.59-9.73	27	n/a	n/a	0.035	0.001	20100000	694.988	n/a	n/a	n/a	n/a	694.976	n/a	n/a	n/a	n/a	0.9388	2.706	12.026	57.267	n/a	n/a	n/a		High
Apo	180.00s	Pah1_apo_3min	P32567	458	500	RSIEQNGSKLPNGPVILSPDRTMAALRREVILKKPEVFKIACL	H	5	12.12	12.51-12.72	39	n/a	n/a	0.056	0	2120000	963.016	n/a	n/a	n/a	n/a	963.04	n/a	n/a	n/a	n/a	0.8469	4.079	22.662	61.249	n/a	n/a	n/a		Medium
Apo	180.00s	Pah1_apo_3min	P32567	458	500	RSIEQNGSKLPNGPVILSPDRTMAALRREVILKKPEVFKIACL	H	6	12.12	12.51-12.72	39	n/a	n/a	0.047	0.001	2840000	802.999	n/a	n/a	n/a	n/a	802.996	n/a	n/a	n/a	n/a	0.5081	3.727	24.843	67.145	n/a	n/a	n/a		Low
Apo	180.00s	Pah1_apo_3min	P32567	458	500	RSIEQNGSKLPNGPVILSPDRTMAALRREVILKKPEVFKIACL	H	7	12.12	11.36-11.66	57	n/a	n/a	0.035	0.016	5200000	686.005	n/a	n/a	n/a	n/a	685.471	n/a	n/a	n/a	n/a	0.1325	0.755	5.875	15.88	n/a	n/a	n/a		Low
Apo	180.00s	Pah1_apo_3min	P32567	460	480	IEQNGSKLPNGPVILSPDRTM	H	2	7.55	8.15-8.28	26	n/a	n/a	0.076	0.002	12100000	1137.97	n/a	n/a	n/a	n/a	1137.91	n/a	n/a	n/a	n/a	0.9192	3.695	8.21	51.313	n/a	n/a	n/a		Medium
Apo	180.00s	Pah1_apo_3min	P32567	460	480	IEQNGSKLPNGPVILSPDRTM	H	3	7.55	7.96-8.28	60	n/a	n/a	0.043	0.001	114000000	758.997	n/a	n/a	n/a	n/a	758.994	n/a	n/a	n/a	n/a	0.9506	2.463	8.211	51.318	n/a	n/a	n/a		High
Apo	180.00s	Pah1_apo_3min	P32567	460	482	IEQNGSKLPNGPVILSPDRTMAA	H	2	7.87	7.71-8.61	169	n/a	n/a	0.082	0.002	48300000	1209.65	n/a	n/a	n/a	n/a	1209.66	n/a	n/a	n/a	n/a	0.9487	4.293	9.54	52.999	n/a	n/a	n/a		High
Apo	180.00s	Pah1_apo_3min	P32567	460	482	IEQNGSKLPNGPVILSPDRTMAA	H	3	7.87	8.02-8.05	6	n/a	n/a	0.044	0.001	41100000	806.833	n/a	n/a	n/a	n/a	806.816	n/a	n/a	n/a	n/a	0.9612	2.852	9.506	52.811	n/a	n/a	n/a		High
Apo	180.00s	Pah1_apo_3min	P32567	460	483	IEQNGSKLPNGPVILSPDRTMAAL	H	2	9.45	9.83-10.07	46	n/a	n/a	0.085	0.002	6070000	1266.67	n/a	n/a	n/a	n/a	1266.81	n/a	n/a	n/a	n/a	0.856	4.769	10.598	55.778	n/a	n/a	n/a		High
Apo	180.00s	Pah1_apo_3min	P32567	460	483	IEQNGSKLPNGPVILSPDRTMAAL	H	3	9.45	9.84-10.20	68	n/a	n/a	0.047	0.001	80900000	844.828	n/a	n/a	n/a	n/a	844.783	n/a	n/a	n/a	n/a	0.9154	3.162	10.54	55.474	n/a	n/a	n/a		High
Apo	180.00s	Pah1_apo_3min	P32567	481	502	AALRREVILKKPEVFKIACLND	H	3	8.84	9.48-9.49	4	n/a	n/a	0.045	0.001	3920000	846.939	n/a	n/a	n/a	n/a	846.876	n/a	n/a	n/a	n/a	0.8719	0	0	0	n/a	n/a	n/a		Medium
Apo	180.00s	Pah1_apo_3min	P32567	481	502	AALRREVILKKPEVFKIACLND	H	4	8.84	9.31-9.63	61	n/a	n/a	0.032	0.001	24400000	635.391	n/a	n/a	n/a	n/a	635.389	n/a	n/a	n/a	n/a	0.8248	2.625	11.668	61.411	n/a	n/a	n/a		Low
Apo	180.00s	Pah1_apo_3min	P32567	483	495	LRREVILKKPEVF	H	2	7.5	7.98-8.00	5	n/a	n/a	0.046	0.001	7710000	818.177	n/a	n/a	n/a	n/a	818.371	n/a	n/a	n/a	n/a	0.8428	3.686	8.191	81.909	n/a	n/a	n/a		Medium
Apo	180.00s	Pah1_apo_3min	P32567	483	495	LRREVILKKPEVF	H	3	7.5	7.77-8.27	94	n/a	n/a	0.025	0.001	302000000	545.862	n/a	n/a	n/a	n/a	545.868	n/a	n/a	n/a	n/a	0.9686	2.531	8.437	84.368	n/a	n/a	n/a		High
Apo	180.00s	Pah1_apo_3min	P32567	483	495	LRREVILKKPEVF	H	4	7.5	7.76-7.78	5	n/a	n/a	0.015	0	150000	409.798	n/a	n/a	n/a	n/a	409.844	n/a	n/a	n/a	n/a	0.7483	0	0	0	n/a	n/a	n/a		Medium
Apo	180.00s	Pah1_apo_3min	P32567	483	499	LRREVILKKPEVFKIAC	H	2	8.19	8.53-8.93	76	n/a	n/a	0.063	0.002	8400000	1026.58	n/a	n/a	n/a	n/a	1026.29	n/a	n/a	n/a	n/a	0.7487	0	0	0	n/a	n/a	n/a		Medium
Apo	180.00s	Pah1_apo_3min	P32567	483	499	LRREVILKKPEVFKIAC	H	3	8.19	8.81-8.84	6	n/a	n/a	0.034	0.001	12500000	684.642	n/a	n/a	n/a	n/a	684.61	n/a	n/a	n/a	n/a	0.9443	2.794	9.314	66.527	n/a	n/a	n/a		High
Apo	180.00s	Pah1_apo_3min	P32567	483	499	LRREVILKKPEVFKIAC	H	4	8.19	8.81-8.82	3	n/a	n/a	0.02	0.001	2630000	513.741	n/a	n/a	n/a	n/a	513.654	n/a	n/a	n/a	n/a	0.6851	2.061	9.161	65.436	n/a	n/a	n/a		Medium
Apo	180.00s	Pah1_apo_3min	P32567	483	500	LRREVILKKPEVFKIACL	H	2	10.24	10.37-10.40	5	n/a	n/a	0.054	0.002	1520000	1082.91	n/a	n/a	n/a	n/a	1083.01	n/a	n/a	n/a	n/a	0.7242	4.127	9.171	61.138	n/a	n/a	n/a		Medium
Apo	180.00s	Pah1_apo_3min	P32567	483	500	LRREVILKKPEVFKIACL	H	3	10.24	10.27-10.64	70	n/a	n/a	0.038	0.001	188000000	722.332	n/a	n/a	n/a	n/a	722.319	n/a	n/a	n/a	n/a	0.9532	2.761	9.204	61.358	n/a	n/a	n/a		High
Apo	180.00s	Pah1_apo_3min	P32567	483	500	LRREVILKKPEVFKIACL	H	4	10.24	10.42-10.43	4	n/a	n/a	0.025	0.001	6770000	541.993	n/a	n/a	n/a	n/a	541.998	n/a	n/a	n/a	n/a	0.9355	2.063	9.169	61.125	n/a	n/a	n/a		Medium
Apo	180.00s	Pah1_apo_3min	P32567	483	502	LRREVILKKPEVFKIACLND	H	2	9.39	9.49-9.68	37	n/a	n/a	0.079	0.002	14100000	1197.59	n/a	n/a	n/a	n/a	1197.59	n/a	n/a	n/a	n/a	0.9124	4.167	9.26	54.473	n/a	n/a	n/a		High
Apo	180.00s	Pah1_apo_3min	P32567	483	502	LRREVILKKPEVFKIACLND	H	3	9.39	9.38-9.95	107	n/a	n/a	0.046	0.001	542000000	798.774	n/a	n/a	n/a	n/a	798.767	n/a	n/a	n/a	n/a	0.9615	2.808	9.361	55.064	n/a	n/a	n/a		High
Apo	180.00s	Pah1_apo_3min	P32567	483	502	LRREVILKKPEVFKIACLND	H	4	9.39	9.28-9.81	101	n/a	n/a	0.029	0.001	262000000	599.34	n/a	n/a	n/a	n/a	599.323	n/a	n/a	n/a	n/a	0.9486	2.114	9.393	55.255	n/a	n/a	n/a		High
Apo	180.00s	Pah1_apo_3min	P32567	483	507	LRREVILKKPEVFKIACLNDIRSLY	H	3	11.63	12.08-12.36	54	n/a	n/a	0.067	0	14100000	1009.63	n/a	n/a	n/a	n/a	1009.68	n/a	n/a	n/a	n/a	0.8288	0	0	0	n/a	n/a	n/a		Medium
Apo	180.00s	Pah1_apo_3min	P32567	483	507	LRREVILKKPEVFKIACLNDIRSLY	H	4	11.63	11.96-12.22	49	n/a	n/a	0.043	0.001	26300000	757.639	n/a	n/a	n/a	n/a	757.629	n/a	n/a	n/a	n/a	0.8362	2.231	9.914	45.065	n/a	n/a	n/a		High
Apo	180.00s	Pah1_apo_3min	P32567	483	507	LRREVILKKPEVFKIACLNDIRSLY	H	5	11.63	10.61-10.91	57	n/a	n/a	0.031	0	9860000	607.05	n/a	n/a	n/a	n/a	606.998	n/a	n/a	n/a	n/a	0.5667	2.517	13.981	63.551	n/a	n/a	n/a		Low
Apo	180.00s	Pah1_apo_3min	P32567	484	495	RREVILKKPEVF	H	2	6.89	7.36-7.39	6	n/a	n/a	0.044	0	2250000	761.343	n/a	n/a	n/a	n/a	761.387	n/a	n/a	n/a	n/a	0.8826	3.44	7.643	84.927	n/a	n/a	n/a		Medium
Apo	180.00s	Pah1_apo_3min	P32567	484	495	RREVILKKPEVF	H	3	6.89	7.36-7.75	73	n/a	n/a	0.022	0.001	121000000	507.868	n/a	n/a	n/a	n/a	507.88	n/a	n/a	n/a	n/a	0.9617	2.257	7.523	83.594	n/a	n/a	n/a		High
Apo	180.00s	Pah1_apo_3min	P32567	484	500	RREVILKKPEVFKIACL	H	3	9.56	10.11-10.41	55	n/a	n/a	0.035	0.001	105000000	684.278	n/a	n/a	n/a	n/a	684.317	n/a	n/a	n/a	n/a	0.9474	2.426	8.088	57.769	n/a	n/a	n/a		High
Apo	180.00s	Pah1_apo_3min	P32567	484	500	RREVILKKPEVFKIACL	H	4	9.56	10.20-10.22	5	n/a	n/a	0.023	0.001	4910000	513.306	n/a	n/a	n/a	n/a	513.464	n/a	n/a	n/a	n/a	0.8228	1.635	7.266	51.902	n/a	n/a	n/a		Medium
Apo	180.00s	Pah1_apo_3min	P32567	484	502	RREVILKKPEVFKIACLND	H	3	9.22	9.11-9.13	5	n/a	n/a	0.041	0.001	3460000	760.632	n/a	n/a	n/a	n/a	760.677	n/a	n/a	n/a	n/a	0.823	0	0	0	n/a	n/a	n/a		Medium
Apo	180.00s	Pah1_apo_3min	P32567	484	502	RREVILKKPEVFKIACLND	H	4	9.22	9.15-9.42	52	n/a	n/a	0.024	0.001	104000000	570.817	n/a	n/a	n/a	n/a	570.819	n/a	n/a	n/a	n/a	0.8838	1.879	8.353	52.205	n/a	n/a	n/a		High
Apo	180.00s	Pah1_apo_3min	P32567	496	502	KIACLND	H	1	4.86	5.15-5.66	94	n/a	n/a	0.043	0.001	26700000	777.351	n/a	n/a	n/a	n/a	777.304	n/a	n/a	n/a	n/a	0.8875	0.488	0.542	10.843	n/a	n/a	n/a		Medium
Apo	180.00s	Pah1_apo_3min	P32567	496	502	KIACLND	H	2	4.86	5.28-5.51	44	n/a	n/a	0.015	0	62900000	389.206	n/a	n/a	n/a	n/a	389.157	n/a	n/a	n/a	n/a	0.8252	0.282	0.627	12.532	n/a	n/a	n/a		Medium
Apo	180.00s	Pah1_apo_3min	P32567	500	507	LNDIRSLY	H	2	8.2	8.10-8.47	70	n/a	n/a	0.025	0.001	62800000	497.667	n/a	n/a	n/a	n/a	497.627	n/a	n/a	n/a	n/a	0.8671	0.119	0.264	4.397	n/a	n/a	n/a		Medium
Apo	180.00s	Pah1_apo_3min	P32567	501	507	NDIRSLY	H	1	6.6	6.98-7.26	54	n/a	n/a	0.052	0.001	23800000	881.041	n/a	n/a	n/a	n/a	881.075	n/a	n/a	n/a	n/a	0.96	0	0	0	n/a	n/a	n/a		Medium
Apo	180.00s	Pah1_apo_3min	P32567	501	507	NDIRSLY	H	2	6.6	7.10-7.43	62	n/a	n/a	0.019	0	250000000	441.049	n/a	n/a	n/a	n/a	441.036	n/a	n/a	n/a	n/a	0.9468	0.072	0.16	3.192	n/a	n/a	n/a		High
Apo	180.00s	Pah1_apo_3min	P32567	501	537	NDIRSLYFEDSDNEVDTEEKSTPFFAGFGNRITDALS	H	3	12.74	14.10-14.29	35	n/a	n/a	0.087	0.082	32200	1402.62	n/a	n/a	n/a	n/a	1402.81	n/a	n/a	n/a	n/a	0.4141	1.212	4.041	11.886	n/a	n/a	n/a		Low
Apo	180.00s	Pah1_apo_3min	P32567	503	536	IRSLYFEDSDNEVDTEEKSTPFFAGFGNRITDAL	H	3	12.78	13.09-13.58	90	n/a	n/a	0.089	0.002	4240000	1300.25	n/a	n/a	n/a	n/a	1300.27	n/a	n/a	n/a	n/a	0.8941	4.219	14.064	45.368	n/a	n/a	n/a		High
Apo	180.00s	Pah1_apo_3min	P32567	503	536	IRSLYFEDSDNEVDTEEKSTPFFAGFGNRITDAL	H	4	12.78	13.20-13.61	75	n/a	n/a	0.059	0.001	2260000	975.385	n/a	n/a	n/a	n/a	975.49	n/a	n/a	n/a	n/a	0.8154	0	0	0	n/a	n/a	n/a		Medium
Apo	180.00s	Pah1_apo_3min	P32567	503	537	IRSLYFEDSDNEVDTEEKSTPFFAGFGNRITDALS	H	3	12.55	12.93-13.30	70	n/a	n/a	0.089	0.002	9200000	1329.37	n/a	n/a	n/a	n/a	1329.35	n/a	n/a	n/a	n/a	0.9004	4.299	14.329	44.778	n/a	n/a	n/a		High
Apo	180.00s	Pah1_apo_3min	P32567	503	537	IRSLYFEDSDNEVDTEEKSTPFFAGFGNRITDALS	H	4	12.55	12.95-13.28	61	n/a	n/a	0.061	0.001	6010000	997.293	n/a	n/a	n/a	n/a	997.286	n/a	n/a	n/a	n/a	0.8885	3.242	14.41	45.032	n/a	n/a	n/a		High
Apo	180.00s	Pah1_apo_3min	P32567	507	513	YFEDSDN	H	1	4.34	5.03-5.33	55	n/a	n/a	0.05	0	3400000	892.556	n/a	n/a	n/a	n/a	892.638	n/a	n/a	n/a	n/a	0.8861	2.752	3.058	61.152	n/a	n/a	n/a		Medium
Apo	180.00s	Pah1_apo_3min	P32567	507	536	YFEDSDNEVDTEEKSTPFFAGFGNRITDAL	H	3	12.59	13.04-13.47	80	n/a	n/a	0.076	0.002	11200000	1143.51	n/a	n/a	n/a	n/a	1143.46	n/a	n/a	n/a	n/a	0.908	3.912	13.042	48.302	n/a	n/a	n/a		High
Apo	180.00s	Pah1_apo_3min	P32567	507	537	YFEDSDNEVDTEEKSTPFFAGFGNRITDALS	H	3	12.27	12.57-13.76	220	n/a	n/a	0.079	0.001	42200000	1172.46	n/a	n/a	n/a	n/a	1172.54	n/a	n/a	n/a	n/a	0.9345	3.916	13.053	46.619	n/a	n/a	n/a		High
Apo	180.00s	Pah1_apo_3min	P32567	508	513	FEDSDN	H	1	3.41	4.25-4.28	5	n/a	n/a	0.035	0.002	244000	729.869	n/a	n/a	n/a	n/a	729.308	n/a	n/a	n/a	n/a	0.6507	3.226	3.584	89.612	n/a	n/a	n/a		Medium
Apo	180.00s	Pah1_apo_3min	P32567	508	517	FEDSDNEVDT	H	1	4.09	4.19-4.49	55	n/a	n/a	0.077	0.001	5870000	1175.89	n/a	n/a	n/a	n/a	1175.96	n/a	n/a	n/a	n/a	0.9131	4.831	5.368	67.099	n/a	n/a	n/a		High
Apo	180.00s	Pah1_apo_3min	P32567	508	528	FEDSDNEVDTEEKSTPFFAGF	H	2	12.28	12.19-13.28	203	n/a	n/a	0.085	0.001	49000000	1210.66	n/a	n/a	n/a	n/a	1210.69	n/a	n/a	n/a	n/a	0.9457	3.946	8.769	48.715	n/a	n/a	n/a		High
Apo	180.00s	Pah1_apo_3min	P32567	508	536	FEDSDNEVDTEEKSTPFFAGFGNRITDAL	H	2	12.28	12.71-12.93	41	n/a	n/a	0.119	0.003	2520000	1632.87	n/a	n/a	n/a	n/a	1632.9	n/a	n/a	n/a	n/a	0.8591	5.76	12.801	49.235	n/a	n/a	n/a		High
Apo	180.00s	Pah1_apo_3min	P32567	508	536	FEDSDNEVDTEEKSTPFFAGFGNRITDAL	H	3	12.28	12.52-13.00	89	n/a	n/a	0.071	0.001	62700000	1088.98	n/a	n/a	n/a	n/a	1088.94	n/a	n/a	n/a	n/a	0.9442	3.852	12.84	49.384	n/a	n/a	n/a		High
Apo	180.00s	Pah1_apo_3min	P32567	508	537	FEDSDNEVDTEEKSTPFFAGFGNRITDALS	H	2	12.05	12.78-13.09	57	n/a	n/a	0.131	0.004	582000	1676.39	n/a	n/a	n/a	n/a	1676.51	n/a	n/a	n/a	n/a	0.8296	5.718	12.706	47.058	n/a	n/a	n/a		Medium
Apo	180.00s	Pah1_apo_3min	P32567	508	537	FEDSDNEVDTEEKSTPFFAGFGNRITDALS	H	3	12.05	12.18-12.96	147	n/a	n/a	0.073	0.001	158000000	1118.06	n/a	n/a	n/a	n/a	1118.06	n/a	n/a	n/a	n/a	0.9542	3.906	13.02	48.223	n/a	n/a	n/a		High
Apo	180.00s	Pah1_apo_3min	P32567	508	538	FEDSDNEVDTEEKSTPFFAGFGNRITDALSY	H	3	12.91	12.57-13.76	220	n/a	n/a	0.079	0.001	42400000	1172.47	n/a	n/a	n/a	n/a	1172.53	n/a	n/a	n/a	n/a	0.934	3.918	13.059	46.638	n/a	n/a	n/a		High
Apo	180.00s	Pah1_apo_3min	P32567	514	536	EVDTEEKSTPFFAGFGNRITDAL	H	2	12.32	12.28-12.55	50	n/a	n/a	0.093	0.002	3550000	1277.53	n/a	n/a	n/a	n/a	1277.65	n/a	n/a	n/a	n/a	0.803	0	0	0	n/a	n/a	n/a		Medium
Apo	180.00s	Pah1_apo_3min	P32567	514	536	EVDTEEKSTPFFAGFGNRITDAL	H	3	12.32	12.28-12.45	33	n/a	n/a	0.049	0.001	19100000	852.082	n/a	n/a	n/a	n/a	852.039	n/a	n/a	n/a	n/a	0.9311	2.834	9.446	47.232	n/a	n/a	n/a		Medium
Apo	180.00s	Pah1_apo_3min	P32567	514	537	EVDTEEKSTPFFAGFGNRITDALS	H	2	11.6	12.01-12.44	82	n/a	n/a	0.089	0.002	12400000	1321.13	n/a	n/a	n/a	n/a	1321.16	n/a	n/a	n/a	n/a	0.8983	4.165	9.256	44.074	n/a	n/a	n/a		Medium
Apo	180.00s	Pah1_apo_3min	P32567	514	537	EVDTEEKSTPFFAGFGNRITDALS	H	3	11.6	11.98-12.66	127	n/a	n/a	0.051	0.001	77400000	881.16	n/a	n/a	n/a	n/a	881.124	n/a	n/a	n/a	n/a	0.9481	2.88	9.601	45.72	n/a	n/a	n/a		High
Apo	180.00s	Pah1_apo_3min	P32567	518	537	EEKSTPFFAGFGNRITDALS	H	2	11.44	11.88-12.24	68	n/a	n/a	0.071	0.001	10000000	1097.66	n/a	n/a	n/a	n/a	1097.74	n/a	n/a	n/a	n/a	0.8675	2.978	6.617	38.925	n/a	n/a	n/a		High
Apo	180.00s	Pah1_apo_3min	P32567	526	537	AGFGNRITDALS	H	2	8.08	8.44-9.04	112	n/a	n/a	0.03	0.001	78400000	613.672	n/a	n/a	n/a	n/a	613.61	n/a	n/a	n/a	n/a	0.8782	2.007	4.46	44.596	n/a	n/a	n/a		Medium
Apo	180.00s	Pah1_apo_3min	P32567	529	537	GNRITDALS	H	1	6.4	6.24-6.58	63	n/a	n/a	0.059	0.002	6420000	950.591	n/a	n/a	n/a	n/a	950.616	n/a	n/a	n/a	n/a	0.8862	3.605	4.006	57.223	n/a	n/a	n/a		High
Apo	180.00s	Pah1_apo_3min	P32567	529	537	GNRITDALS	H	2	6.4	6.22-6.60	70	n/a	n/a	0.02	0	97600000	475.912	n/a	n/a	n/a	n/a	475.817	n/a	n/a	n/a	n/a	0.8917	1.896	4.213	60.183	n/a	n/a	n/a		High
Apo	180.00s	Pah1_apo_3min	P32567	536	547	LSYRTVGIPSSR	H	3	6.78	7.21-7.23	5	n/a	n/a	0.018	0	638000	447.23	n/a	n/a	n/a	n/a	447.104	n/a	n/a	n/a	n/a	0.6997	1.049	3.497	38.851	n/a	n/a	n/a		Medium
Apo	180.00s	Pah1_apo_3min	P32567	537	548	SYRTVGIPSSRI	H	2	6.33	6.95-7.08	26	n/a	n/a	0.036	0.001	16600000	670.195	n/a	n/a	n/a	n/a	670.143	n/a	n/a	n/a	n/a	0.8837	1.441	3.203	35.589	n/a	n/a	n/a		Medium
Apo	180.00s	Pah1_apo_3min	P32567	537	548	SYRTVGIPSSRI	H	3	6.33	8.32-8.62	57	n/a	n/a	0.019	0.014	62700000	447.516	n/a	n/a	n/a	n/a	447.512	n/a	n/a	n/a	n/a	0.9174	1.335	4.449	49.428	n/a	n/a	n/a		High
Apo	180.00s	Pah1_apo_3min	P32567	537	550	SYRTVGIPSSRIFT	H	2	8.2	7.30-7.51	39	n/a	n/a	0.049	-0.043	1090000	796.678	n/a	n/a	n/a	n/a	796.161	n/a	n/a	n/a	n/a	0.2626	3.809	8.463	76.94	n/a	n/a	n/a		Low
Apo	180.00s	Pah1_apo_3min	P32567	537	550	SYRTVGIPSSRIFT	H	3	8.2	9.10-9.40	57	n/a	n/a	0.026	0.016	6950000	531.385	n/a	n/a	n/a	n/a	531.237	n/a	n/a	n/a	n/a	0.5544	0	0	0	n/a	n/a	n/a		Medium
Apo	180.00s	Pah1_apo_3min	P32567	537	561	SYRTVGIPSSRIFTINTEGEVHMEL	H	2	11.09	11.58-12.16	108	n/a	n/a	0.095	-0.096	434000	1425.59	n/a	n/a	n/a	n/a	1423.77	n/a	n/a	n/a	n/a	0.0513	0	0	0	n/a	n/a	n/a		Low
Apo	180.00s	Pah1_apo_3min	P32567	537	561	SYRTVGIPSSRIFTINTEGEVHMEL	H	3	11.09	11.51-12.19	126	n/a	n/a	0.057	0.001	85100000	949.916	n/a	n/a	n/a	n/a	949.846	n/a	n/a	n/a	n/a	0.941	3.187	10.622	48.283	n/a	n/a	n/a		High
Apo	180.00s	Pah1_apo_3min	P32567	537	561	SYRTVGIPSSRIFTINTEGEVHMEL	H	4	11.09	11.50-11.52	5	n/a	n/a	0.036	0.001	1000000	712.637	n/a	n/a	n/a	n/a	712.656	n/a	n/a	n/a	n/a	0.8037	0	0	0	n/a	n/a	n/a		Medium
Apo	180.00s	Pah1_apo_3min	P32567	538	548	YRTVGIPSSRI	H	2	6.31	6.82-7.29	87	n/a	n/a	0.031	0.001	129000000	626.65	n/a	n/a	n/a	n/a	626.564	n/a	n/a	n/a	n/a	0.9295	1.429	3.176	39.703	n/a	n/a	n/a		High
Apo	180.00s	Pah1_apo_3min	P32567	538	548	YRTVGIPSSRI	H	3	6.31	6.89-6.90	3	n/a	n/a	0.017	0	860000	418.028	n/a	n/a	n/a	n/a	418.038	n/a	n/a	n/a	n/a	0.802	0.876	2.92	36.506	n/a	n/a	n/a		Medium
Apo	180.00s	Pah1_apo_3min	P32567	538	561	YRTVGIPSSRIFTINTEGEVHMEL	H	2	11.58	11.64-11.76	23	n/a	n/a	0.105	0.003	4830000	1380.76	n/a	n/a	n/a	n/a	1380.69	n/a	n/a	n/a	n/a	0.8758	4.717	10.483	49.919	n/a	n/a	n/a		Medium
Apo	180.00s	Pah1_apo_3min	P32567	538	561	YRTVGIPSSRIFTINTEGEVHMEL	H	3	11.58	11.73-11.75	4	n/a	n/a	0.056	0.001	8840000	920.815	n/a	n/a	n/a	n/a	920.794	n/a	n/a	n/a	n/a	0.9256	3.11	10.366	49.36	n/a	n/a	n/a		High
Apo	180.00s	Pah1_apo_3min	P32567	538	561	YRTVGIPSSRIFTINTEGEVHMEL	H	4	11.58	11.56-11.87	58	n/a	n/a	0.036	0.001	23000000	690.828	n/a	n/a	n/a	n/a	690.817	n/a	n/a	n/a	n/a	0.8776	2.302	10.231	48.72	n/a	n/a	n/a		Medium
Apo	180.00s	Pah1_apo_3min	P32567	538	576	YRTVGIPSSRIFTINTEGEVHMELLELAGYRSSYIHINE	H	4	13.25	11.05-11.35	57	n/a	n/a	0.07	0.018	793000	1127.27	n/a	n/a	n/a	n/a	1126.1	n/a	n/a	n/a	n/a	0.2074	2.011	8.938	24.828	n/a	n/a	n/a		Low
Apo	180.00s	Pah1_apo_3min	P32567	539	561	RTVGIPSSRIFTINTEGEVHMEL	H	3	10.69	11.33-11.35	4	n/a	n/a	0.055	0	1220000	866.483	n/a	n/a	n/a	n/a	866.369	n/a	n/a	n/a	n/a	0.7741	3.159	10.53	52.652	n/a	n/a	n/a		Medium
Apo	180.00s	Pah1_apo_3min	P32567	539	561	RTVGIPSSRIFTINTEGEVHMEL	H	4	10.69	9.09-9.38	57	n/a	n/a	0.032	-0.003	49200000	651.619	n/a	n/a	n/a	n/a	651.587	n/a	n/a	n/a	n/a	0.9192	0	0	0	n/a	n/a	n/a		Medium
Apo	180.00s	Pah1_apo_3min	P32567	562	571	LELAGYRSSY	H	1	7.42	0.00-0.00	0	n/a	n/a														0	n/a	n/a	n/a	n/a	n/a	n/a		Low
Apo	180.00s	Pah1_apo_3min	P32567	562	571	LELAGYRSSY	H	2	7.42	8.16-8.18	5	n/a	n/a	0.028	0.001	15600000	583.39	n/a	n/a	n/a	n/a	583.341	n/a	n/a	n/a	n/a	0.8969	3.254	7.232	90.397	n/a	n/a	n/a		Medium
Apo	180.00s	Pah1_apo_3min	P32567	562	576	LELAGYRSSYIHINE	H	2	8.55	8.99-9.14	28	n/a	n/a	0.052	0.001	65600000	888.381	n/a	n/a	n/a	n/a	888.38	n/a	n/a	n/a	n/a	0.9324	4.915	10.922	84.018	n/a	n/a	n/a		High
Apo	180.00s	Pah1_apo_3min	P32567	562	576	LELAGYRSSYIHINE	H	3	8.55	9.00-9.30	57	n/a	n/a	0.028	0.001	254000000	592.583	n/a	n/a	n/a	n/a	592.578	n/a	n/a	n/a	n/a	0.9503	3.27	10.902	83.858	n/a	n/a	n/a		High
Apo	180.00s	Pah1_apo_3min	P32567	562	587	LELAGYRSSYIHINELVDHFFPPVSL	H	3	14.69	14.92-15.43	93	n/a	n/a	0.064	0.001	28100000	1011.55	n/a	n/a	n/a	n/a	1011.57	n/a	n/a	n/a	n/a	0.9286	4.736	15.786	71.754	n/a	n/a	n/a		High
Apo	180.00s	Pah1_apo_3min	P32567	562	587	LELAGYRSSYIHINELVDHFFPPVSL	H	4	14.69	15.20-15.21	4	n/a	n/a	0.044	0	399000	759.14	n/a	n/a	n/a	n/a	759.079	n/a	n/a	n/a	n/a	0.6507	0	0	0	n/a	n/a	n/a		Medium
Apo	180.00s	Pah1_apo_3min	P32567	563	577	ELAGYRSSYIHINEL	H	3	8.52	9.08-9.50	79	n/a	n/a	0.029	0	286000000	592.571	n/a	n/a	n/a	n/a	592.561	n/a	n/a	n/a	n/a	0.9458	3.259	10.862	83.552	n/a	n/a	n/a		High
Apo	180.00s	Pah1_apo_3min	P32567	565	576	AGYRSSYIHINE	H	2	6.91	6.88-7.35	87	n/a	n/a	0.038	0.001	125000000	709.602	n/a	n/a	n/a	n/a	709.595	n/a	n/a	n/a	n/a	0.9467	3.843	8.541	85.41	n/a	n/a	n/a		High
Apo	180.00s	Pah1_apo_3min	P32567	565	576	AGYRSSYIHINE	H	3	6.91	6.95-6.97	6	n/a	n/a	0.019	0	5160000	473.494	n/a	n/a	n/a	n/a	473.436	n/a	n/a	n/a	n/a	0.8805	0	0	0	n/a	n/a	n/a		Medium
Apo	180.00s	Pah1_apo_3min	P32567	565	587	AGYRSSYIHINELVDHFFPPVSL	H	3	13.77	14.26-14.41	29	n/a	n/a	0.052	0	4230000	892.121	n/a	n/a	n/a	n/a	892.137	n/a	n/a	n/a	n/a	0.9085	3.776	12.587	66.246	n/a	n/a	n/a		High
Apo	180.00s	Pah1_apo_3min	P32567	567	576	YRSSYIHINE	H	2	6.21	6.69-7.30	113	n/a	n/a	0.034	0.001	150000000	644.584	n/a	n/a	n/a	n/a	644.61	n/a	n/a	n/a	n/a	0.9215	2.896	6.435	80.443	n/a	n/a	n/a		High
Apo	180.00s	Pah1_apo_3min	P32567	567	576	YRSSYIHINE	H	3	6.21	6.79-6.92	26	n/a	n/a	0.017	0	13200000	430.171	n/a	n/a	n/a	n/a	430.093	n/a	n/a	n/a	n/a	0.872	0	0	0	n/a	n/a	n/a		Medium
Apo	180.00s	Pah1_apo_3min	P32567	577	587	LVDHFFPPVSL	H	1	11.96	11.94-12.15	39	n/a	n/a	0.09	0.002	14600000	1273.78	n/a	n/a	n/a	n/a	1273.86	n/a	n/a	n/a	n/a	0.9243	2.308	2.564	36.635	n/a	n/a	n/a		High
Apo	180.00s	Pah1_apo_3min	P32567	577	587	LVDHFFPPVSL	H	2	11.96	11.71-13.38	311	n/a	n/a	0.033	0.001	2480000000	637.435	n/a	n/a	n/a	n/a	637.428	n/a	n/a	n/a	n/a	0.9624	1.194	2.652	37.892	n/a	n/a	n/a		High
Apo	180.00s	Pah1_apo_3min	P32567	592	611	LRTNTSMVPGSPPNRTLDNF	H	2	8.49	8.40-8.68	55	n/a	n/a	0.072	0.002	121000000	1115.4	n/a	n/a	n/a	n/a	1115.4	n/a	n/a	n/a	n/a	0.9646	5.664	12.588	83.918	n/a	n/a	n/a		High
Apo	180.00s	Pah1_apo_3min	P32567	592	611	LRTNTSMVPGSPPNRTLDNF	H	3	8.49	8.36-8.93	106	n/a	n/a	0.042	0.001	636000000	743.923	n/a	n/a	n/a	n/a	743.916	n/a	n/a	n/a	n/a	0.938	3.764	12.547	83.649	n/a	n/a	n/a		High
Apo	180.00s	Pah1_apo_3min	P32567	593	611	RTNTSMVPGSPPNRTLDNF	H	2	7.57	8.14-8.15	4	n/a	n/a	0.066	0.001	3270000	1058.33	n/a	n/a	n/a	n/a	1058.33	n/a	n/a	n/a	n/a	0.9316	5.1	11.333	80.951	n/a	n/a	n/a		High
Apo	180.00s	Pah1_apo_3min	P32567	593	611	RTNTSMVPGSPPNRTLDNF	H	3	7.57	7.94-8.63	129	n/a	n/a	0.036	0.001	153000000	705.877	n/a	n/a	n/a	n/a	705.865	n/a	n/a	n/a	n/a	0.9492	3.445	11.484	82.026	n/a	n/a	n/a		High
Apo	180.00s	Pah1_apo_3min	P32567	597	611	SMVPGSPPNRTLDNF	H	2	8.18	8.66-8.87	40	n/a	n/a	0.047	0.001	58100000	820.545	n/a	n/a	n/a	n/a	820.535	n/a	n/a	n/a	n/a	0.9527	3.618	8.041	80.407	n/a	n/a	n/a		Medium
Apo	180.00s	Pah1_apo_3min	P32567	611	635	FDSEITSGRKTLFRGNQEEKFTDVN	H	4	8.64	9.14-9.91	145	n/a	n/a	0.039	0.001	1060000000	735.025	n/a	n/a	n/a	n/a	735.033	n/a	n/a	n/a	n/a	0.9619	4.237	18.832	81.879	n/a	n/a	n/a		High
Apo	180.00s	Pah1_apo_3min	P32567	612	627	DSEITSGRKTLFRGNQ	H	2	5.44	5.73-6.80	197	n/a	n/a	0.055	0	77700000	910.898	n/a	n/a	n/a	n/a	910.912	n/a	n/a	n/a	n/a	0.9613	0	0	0	n/a	n/a	n/a		Medium
Apo	180.00s	Pah1_apo_3min	P32567	612	627	DSEITSGRKTLFRGNQ	H	3	5.44	5.79-6.48	125	n/a	n/a	0.03	0.001	393000000	607.632	n/a	n/a	n/a	n/a	607.645	n/a	n/a	n/a	n/a	0.9492	3.647	12.155	86.822	n/a	n/a	n/a		High
Apo	180.00s	Pah1_apo_3min	P32567	612	628	DSEITSGRKTLFRGNQE	H	3	5.55	5.94-6.22	52	n/a	n/a	0.034	0.001	51600000	650.941	n/a	n/a	n/a	n/a	650.957	n/a	n/a	n/a	n/a	0.9353	3.902	13.005	86.703	n/a	n/a	n/a		High
Apo	180.00s	Pah1_apo_3min	P32567	612	629	DSEITSGRKTLFRGNQEE	H	3	5.62	5.99-6.58	109	n/a	n/a	0.039	0.001	74500000	694.172	n/a	n/a	n/a	n/a	694.169	n/a	n/a	n/a	n/a	0.9289	4.067	13.558	84.739	n/a	n/a	n/a		High
Apo	180.00s	Pah1_apo_3min	P32567	612	631	DSEITSGRKTLFRGNQEEKF	H	2	7.14	7.52-7.93	77	n/a	n/a	0.079	0.002	8480000	1179.09	n/a	n/a	n/a	n/a	1179.14	n/a	n/a	n/a	n/a	0.906	0	0	0	n/a	n/a	n/a		Medium
Apo	180.00s	Pah1_apo_3min	P32567	612	631	DSEITSGRKTLFRGNQEEKF	H	3	7.14	7.55-7.96	77	n/a	n/a	0.044	0	121000000	786.387	n/a	n/a	n/a	n/a	786.4	n/a	n/a	n/a	n/a	0.9637	4.543	15.144	84.133	n/a	n/a	n/a		High
Apo	180.00s	Pah1_apo_3min	P32567	612	636	DSEITSGRKTLFRGNQEEKFTDVNF	H	2	8.79	9.11-9.78	127	n/a	n/a	0.107	0.002	70400000	1469.03	n/a	n/a	n/a	n/a	1469.06	n/a	n/a	n/a	n/a	0.9415	8.473	18.828	81.862	n/a	n/a	n/a		High
Apo	180.00s	Pah1_apo_3min	P32567	612	636	DSEITSGRKTLFRGNQEEKFTDVNF	H	3	8.79	9.21-9.46	48	n/a	n/a	0.061	0.001	1210000000	979.682	n/a	n/a	n/a	n/a	979.717	n/a	n/a	n/a	n/a	0.9475	5.635	18.782	81.661	n/a	n/a	n/a		High
Apo	180.00s	Pah1_apo_3min	P32567	612	636	DSEITSGRKTLFRGNQEEKFTDVNF	H	4	8.79	9.14-9.91	145	n/a	n/a	0.039	0.001	1070000000	735.025	n/a	n/a	n/a	n/a	735.038	n/a	n/a	n/a	n/a	0.9619	4.237	18.833	81.882	n/a	n/a	n/a		High
Apo	180.00s	Pah1_apo_3min	P32567	615	636	ITSGRKTLFRGNQEEKFTDVNF	H	3	8.51	9.06-9.28	43	n/a	n/a	0.05	0.001	126000000	868.464	n/a	n/a	n/a	n/a	868.472	n/a	n/a	n/a	n/a	0.944	4.846	16.153	80.763	n/a	n/a	n/a		Medium
Apo	180.00s	Pah1_apo_3min	P32567	615	636	ITSGRKTLFRGNQEEKFTDVNF	H	4	8.51	8.11-8.41	57	n/a	n/a	0.028	0.021	16600000	648.65	n/a	n/a	n/a	n/a	648.6	n/a	n/a	n/a	n/a	0.4097	0.693	3.078	15.392	n/a	n/a	n/a		Low
Apo	180.00s	Pah1_apo_3min	P32567	624	636	RGNQEEKFTDVNF	H	2	7.91	6.25-6.27	5	n/a	n/a	0.044	0.016	3430000	795.457	n/a	n/a	n/a	n/a	795.25	n/a	n/a	n/a	n/a	0.8631	2.642	5.871	53.372	n/a	n/a	n/a		High
Apo	180.00s	Pah1_apo_3min	P32567	624	636	RGNQEEKFTDVNF	H	3	7.91	5.83-6.45	113	n/a	n/a	0.024	0.011	83900000	530.669	n/a	n/a	n/a	n/a	530.55	n/a	n/a	n/a	n/a	0.8594	1.789	5.964	54.216	n/a	n/a	n/a		Medium
Apo	180.00s	Pah1_apo_3min	P32567	628	636	EEKFTDVNF	H	2	8.23	8.71-9.11	75	n/a	n/a	0.026	0.001	266000000	567.523	n/a	n/a	n/a	n/a	567.548	n/a	n/a	n/a	n/a	0.9567	2.425	5.389	76.983	n/a	n/a	n/a		High
Apo	180.00s	Pah1_apo_3min	P32567	637	643	WRDPLVD	H	1	9.1	9.25-9.25	2	n/a	n/a	0.054	0.001	9440000	904.068	n/a	n/a	n/a	n/a	903.901	n/a	n/a	n/a	n/a	0.9064	0	0	0	n/a	n/a	n/a		Medium
Apo	180.00s	Pah1_apo_3min	P32567	637	643	WRDPLVD	H	2	9.1	9.00-9.80	150	n/a	n/a	0.019	0	1370000000	452.493	n/a	n/a	n/a	n/a	452.449	n/a	n/a	n/a	n/a	0.9106	1.501	3.336	83.401	n/a	n/a	n/a		High
Apo	180.00s	Pah1_apo_3min	P32567	637	647	WRDPLVDIDNL	H	1	12.22	12.20-12.59	73	n/a	n/a	0.097	0.002	21400000	1361.78	n/a	n/a	n/a	n/a	1361.91	n/a	n/a	n/a	n/a	0.9025	5.328	5.92	74.006	n/a	n/a	n/a		High
Apo	180.00s	Pah1_apo_3min	P32567	637	647	WRDPLVDIDNL	H	2	12.22	12.11-13.28	217	n/a	n/a	0.034	0.001	2430000000	681.413	n/a	n/a	n/a	n/a	681.434	n/a	n/a	n/a	n/a	0.9577	2.66	5.91	73.88	n/a	n/a	n/a		High
Apo	180.00s	Pah1_apo_3min	P32567	661	701	DTDVSQQSNISRNRANSVKTAKVTKAPQRNVSGSTNNNEVL	H	4	4.96	5.39-5.65	48	n/a	n/a	0.073	0.001	26400000	1115.9	n/a	n/a	n/a	n/a	1115.91	n/a	n/a	n/a	n/a	0.9559	7.443	33.082	87.058	n/a	n/a	n/a		High
Apo	180.00s	Pah1_apo_3min	P32567	661	701	DTDVSQQSNISRNRANSVKTAKVTKAPQRNVSGSTNNNEVL	H	5	4.96	5.36-5.61	46	n/a	n/a	0.055	0	14000000	892.942	n/a	n/a	n/a	n/a	892.975	n/a	n/a	n/a	n/a	0.931	5.998	33.323	87.692	n/a	n/a	n/a		High
Apo	180.00s	Pah1_apo_3min	P32567	678	701	VKTAKVTKAPQRNVSGSTNNNEVL	H	3	4.55	4.81-5.11	57	n/a	n/a	0.05	0	9450000	858.424	n/a	n/a	n/a	n/a	858.457	n/a	n/a	n/a	n/a	0.9312	5.492	18.306	87.173	n/a	n/a	n/a		High
Apo	180.00s	Pah1_apo_3min	P32567	702	712	AASSDVENASD	H	1	3.31	4.28-4.30	4	n/a	n/a	0.068	-0.061	1380000	1074.07	n/a	n/a	n/a	n/a	1073.88	n/a	n/a	n/a	n/a	0.8067	8.103	9.004	100.042	n/a	n/a	n/a		Medium
Apo	180.00s	Pah1_apo_3min	P32567	702	739	AASSDVENASDLVSSHSSSGSTPNKSTMSKGDIGKQIY	H	3	6.93	7.26-7.44	35	n/a	n/a	0.086	0.002	7970000	1290.73	n/a	n/a	n/a	n/a	1290.76	n/a	n/a	n/a	n/a	0.9095	8.394	27.981	79.945	n/a	n/a	n/a		High
Apo	180.00s	Pah1_apo_3min	P32567	702	739	AASSDVENASDLVSSHSSSGSTPNKSTMSKGDIGKQIY	H	4	6.93	7.24-7.25	3	n/a	n/a	0.059	0.001	619000	968.436	n/a	n/a	n/a	n/a	968.484	n/a	n/a	n/a	n/a	0.8197	6.421	28.539	81.541	n/a	n/a	n/a		Medium
Apo	180.00s	Pah1_apo_3min	P32567	714	739	VSSHSSSGSTPNKSTMSKGDIGKQIY	H	3	5.14	5.49-5.71	42	n/a	n/a	0.053	0	12000000	900.799	n/a	n/a	n/a	n/a	900.823	n/a	n/a	n/a	n/a	0.9469	5.178	17.261	75.048	n/a	n/a	n/a		High
Apo	180.00s	Pah1_apo_3min	P32567	740	751	LELGSPLASPKL	H	1	8.7	9.20-9.33	26	n/a	n/a	0.076	0.001	3120000	1231.81	n/a	n/a	n/a	n/a	1232.09	n/a	n/a	n/a	n/a	0.7886	0	0	0	n/a	n/a	n/a		Medium
Apo	180.00s	Pah1_apo_3min	P32567	740	751	LELGSPLASPKL	H	2	8.7	9.14-9.50	69	n/a	n/a	0.029	0.001	181000000	616.199	n/a	n/a	n/a	n/a	616.221	n/a	n/a	n/a	n/a	0.9491	2.975	6.61	82.627	n/a	n/a	n/a		High
Apo	180.00s	Pah1_apo_3min	P32567	740	756	LELGSPLASPKLRYLDD	H	2	9.36	9.82-10.20	73	n/a	n/a	0.057	0.001	145000000	949.315	n/a	n/a	n/a	n/a	949.327	n/a	n/a	n/a	n/a	0.9587	4.741	10.535	81.041	n/a	n/a	n/a		High
Apo	180.00s	Pah1_apo_3min	P32567	740	756	LELGSPLASPKLRYLDD	H	3	9.36	9.78-10.15	71	n/a	n/a	0.031	0.001	302000000	633.255	n/a	n/a	n/a	n/a	633.241	n/a	n/a	n/a	n/a	0.9476	3.195	10.65	81.926	n/a	n/a	n/a		High
Apo	180.00s	Pah1_apo_3min	P32567	740	757	LELGSPLASPKLRYLDDM	H	2	10.73	11.20-11.51	58	n/a	n/a	0.063	0.001	24500000	1015.33	n/a	n/a	n/a	n/a	1015.36	n/a	n/a	n/a	n/a	0.9285	0	0	0	n/a	n/a	n/a		Medium
Apo	180.00s	Pah1_apo_3min	P32567	740	757	LELGSPLASPKLRYLDDM	H	3	10.73	11.13-11.95	153	n/a	n/a	0.036	0.001	84200000	677.448	n/a	n/a	n/a	n/a	677.256	n/a	n/a	n/a	n/a	0.8332	3.68	12.267	87.62	n/a	n/a	n/a		Medium
Apo	180.00s	Pah1_apo_3min	P32567	757	775	MDDEDSNYNRTKSRRASSA	H	3	3.61	4.03-4.59	103	n/a	n/a	0.038	0	4510000	739.405	n/a	n/a	n/a	n/a	739.435	n/a	n/a	n/a	n/a	0.8792	3.844	12.814	75.378	n/a	n/a	n/a		Medium
Apo	180.00s	Pah1_apo_3min	P32567	757	783	MDDEDSNYNRTKSRRASSAAATSIDKE	H	3	4.27	4.91-5.10	35	n/a	n/a	0.062	0	3680000	1013.21	n/a	n/a	n/a	n/a	1013.24	n/a	n/a	n/a	n/a	0.9176	5.835	19.449	77.796	n/a	n/a	n/a		High
Apo	180.00s	Pah1_apo_3min	P32567	757	783	MDDEDSNYNRTKSRRASSAAATSIDKE	H	4	4.27	5.02-5.24	41	n/a	n/a	0.04	0	3290000	760.155	n/a	n/a	n/a	n/a	760.195	n/a	n/a	n/a	n/a	0.8586	4.363	19.393	77.571	n/a	n/a	n/a		Medium
Apo	180.00s	Pah1_apo_3min	P32567	758	783	DDEDSNYNRTKSRRASSAAATSIDKE	H	4	4.04	4.45-4.75	55	n/a	n/a	0.02	0.003	5400000	727.368	n/a	n/a	n/a	n/a	727.35	n/a	n/a	n/a	n/a	0.4754	4.363	19.392	80.8	n/a	n/a	n/a		Low
Apo	180.00s	Pah1_apo_3min	P32567	765	783	NRTKSRRASSAAATSIDKE	H	3	3.73	4.17-4.18	4	n/a	n/a	0.035	0	411000	688.278	n/a	n/a	n/a	n/a	688.354	n/a	n/a	n/a	n/a	0.8824	4.213	14.044	82.614	n/a	n/a	n/a		Medium
Apo	180.00s	Pah1_apo_3min	P32567	784	800	FKKLSVSKAGAPTRIVS	H	3	5.31	5.75-5.76	3	n/a	n/a	0.029	0.001	1220000	601.142	n/a	n/a	n/a	n/a	601.136	n/a	n/a	n/a	n/a	0.9119	3.774	12.579	89.852	n/a	n/a	n/a		Medium
Apo	600.00s	Pah1_apo_10min	P32567	3	28	YVGRALGSVSKTWSSINPATLSGAID	H	2	10.39	10.53-10.85	61	n/a	n/a	0.097	-0.051	15200000	1335.12	n/a	n/a	n/a	n/a	1335.28	n/a	n/a	n/a	n/a	0.817	8.683	19.296	83.896	n/a	n/a	n/a		Low
Apo	600.00s	Pah1_apo_10min	P32567	3	28	YVGRALGSVSKTWSSINPATLSGAID	H	3	10.39	10.36-10.38	4	n/a	n/a	0.049	0.002	2010000	889.694	n/a	n/a	n/a	n/a	889.781	n/a	n/a	n/a	n/a	0.7733	0	0	0	n/a	n/a	n/a		Medium
Apo	600.00s	Pah1_apo_10min	P32567	8	28	LGSVSKTWSSINPATLSGAID	H	2	10.05	7.49-7.93	84	n/a	n/a	0.068	-0.033	72500000	1058.42	n/a	n/a	n/a	n/a	1058.43	n/a	n/a	n/a	n/a	0.9522	5.169	11.486	63.813	n/a	n/a	n/a		High
Apo	600.00s	Pah1_apo_10min	P32567	15	51	WSSINPATLSGAIDVIVVEHPDGRLSCSPFHVRFGKF	H	4	13.43	13.23-13.41	33	n/a	n/a	0.066	0.001	6060000	1013.55	n/a	n/a	n/a	n/a	1013.53	n/a	n/a	n/a	n/a	0.9288	2.406	10.694	33.418	n/a	n/a	n/a		High
Apo	600.00s	Pah1_apo_10min	P32567	15	51	WSSINPATLSGAIDVIVVEHPDGRLSCSPFHVRFGKF	H	5	13.43	13.18-13.42	45	n/a	n/a	0.047	0.001	4270000	811.017	n/a	n/a	n/a	n/a	811.003	n/a	n/a	n/a	n/a	0.8835	1.892	10.509	32.841	n/a	n/a	n/a		Medium
Apo	600.00s	Pah1_apo_10min	P32567	29	39	VIVVEHPDGRL	H	2	6.64	6.06-6.54	90	n/a	n/a	0.03	0.001	175000000	618.221	n/a	n/a	n/a	n/a	618.208	n/a	n/a	n/a	n/a	0.9668	0.505	1.122	14.026	n/a	n/a	n/a		High
Apo	600.00s	Pah1_apo_10min	P32567	29	39	VIVVEHPDGRL	H	3	6.64	6.15-6.34	36	n/a	n/a	0.016	0	67800000	412.481	n/a	n/a	n/a	n/a	412.473	n/a	n/a	n/a	n/a	0.9689	0.337	1.124	14.044	n/a	n/a	n/a		Medium
Apo	600.00s	Pah1_apo_10min	P32567	29	51	VIVVEHPDGRLSCSPFHVRFGKF	H	2	10.1	10.11-10.40	56	n/a	n/a	0.093	0.001	18700000	1316.27	n/a	n/a	n/a	n/a	1316.29	n/a	n/a	n/a	n/a	0.8873	1.808	4.018	21.147	n/a	n/a	n/a		High
Apo	600.00s	Pah1_apo_10min	P32567	29	51	VIVVEHPDGRLSCSPFHVRFGKF	H	3	10.1	10.04-10.51	89	n/a	n/a	0.052	0.001	593000000	877.87	n/a	n/a	n/a	n/a	877.851	n/a	n/a	n/a	n/a	0.9702	1.189	3.964	20.866	n/a	n/a	n/a		High
Apo	600.00s	Pah1_apo_10min	P32567	29	51	VIVVEHPDGRLSCSPFHVRFGKF	H	4	10.1	10.04-10.54	96	n/a	n/a	0.034	0.001	495000000	658.665	n/a	n/a	n/a	n/a	658.649	n/a	n/a	n/a	n/a	0.9626	0.898	3.993	21.014	n/a	n/a	n/a		High
Apo	600.00s	Pah1_apo_10min	P32567	29	51	VIVVEHPDGRLSCSPFHVRFGKF	H	5	10.1	10.04-10.38	65	n/a	n/a	0.025	0.001	194000000	527.128	n/a	n/a	n/a	n/a	527.12	n/a	n/a	n/a	n/a	0.9521	0.713	3.961	20.848	n/a	n/a	n/a		High
Apo	600.00s	Pah1_apo_10min	P32567	29	51	VIVVEHPDGRLSCSPFHVRFGKF	H	6	10.1	10.08-10.36	53	n/a	n/a	0.018	0	31400000	439.445	n/a	n/a	n/a	n/a	439.434	n/a	n/a	n/a	n/a	0.9153	0.599	3.99	21.002	n/a	n/a	n/a		Medium
Apo	600.00s	Pah1_apo_10min	P32567	29	63	VIVVEHPDGRLSCSPFHVRFGKFQILKPSQKKVQV	H	3	9.71	9.69-9.87	36	n/a	n/a	0.093	0.002	6820000	1339.15	n/a	n/a	n/a	n/a	1339.19	n/a	n/a	n/a	n/a	0.8938	0	0	0	n/a	n/a	n/a		Medium
Apo	600.00s	Pah1_apo_10min	P32567	29	63	VIVVEHPDGRLSCSPFHVRFGKFQILKPSQKKVQV	H	7	9.71	9.61-9.87	50	n/a	n/a	0.029	0.001	37000000	574.492	n/a	n/a	n/a	n/a	574.497	n/a	n/a	n/a	n/a	0.9324	1.384	10.763	35.878	n/a	n/a	n/a		High
Apo	600.00s	Pah1_apo_10min	P32567	30	39	IVVEHPDGRL	H	2	6.09	5.44-5.76	60	n/a	n/a	0.026	0.001	73000000	568.659	n/a	n/a	n/a	n/a	568.648	n/a	n/a	n/a	n/a	0.9562	0.511	1.135	16.209	n/a	n/a	n/a		High
Apo	600.00s	Pah1_apo_10min	P32567	30	51	IVVEHPDGRLSCSPFHVRFGKF	H	2	10.44	10.11-10.13	3	n/a	n/a	0.086	0.002	1100000	1266.69	n/a	n/a	n/a	n/a	1266.77	n/a	n/a	n/a	n/a	0.8391	1.774	3.943	21.907	n/a	n/a	n/a		Medium
Apo	600.00s	Pah1_apo_10min	P32567	30	51	IVVEHPDGRLSCSPFHVRFGKF	H	3	10.44	9.88-10.29	78	n/a	n/a	0.049	0.001	448000000	844.836	n/a	n/a	n/a	n/a	844.808	n/a	n/a	n/a	n/a	0.9647	1.193	3.975	22.084	n/a	n/a	n/a		High
Apo	600.00s	Pah1_apo_10min	P32567	30	51	IVVEHPDGRLSCSPFHVRFGKF	H	4	10.44	9.94-10.19	49	n/a	n/a	0.032	0.001	234000000	633.878	n/a	n/a	n/a	n/a	633.862	n/a	n/a	n/a	n/a	0.9534	0.898	3.993	22.183	n/a	n/a	n/a		High
Apo	600.00s	Pah1_apo_10min	P32567	30	51	IVVEHPDGRLSCSPFHVRFGKF	H	5	10.44	9.94-10.31	71	n/a	n/a	0.023	0.001	114000000	507.299	n/a	n/a	n/a	n/a	507.286	n/a	n/a	n/a	n/a	0.9613	0.715	3.974	22.075	n/a	n/a	n/a		High
Apo	600.00s	Pah1_apo_10min	P32567	30	51	IVVEHPDGRLSCSPFHVRFGKF	H	6	10.44	10.01-10.11	20	n/a	n/a	0.017	0	8940000	422.917	n/a	n/a	n/a	n/a	422.917	n/a	n/a	n/a	n/a	0.9302	0.604	4.025	22.358	n/a	n/a	n/a		High
Apo	600.00s	Pah1_apo_10min	P32567	30	63	IVVEHPDGRLSCSPFHVRFGKFQILKPSQKKVQV	H	3	9.61	9.64-9.65	3	n/a	n/a	0.104	0.002	495000	1306.13	n/a	n/a	n/a	n/a	1306.22	n/a	n/a	n/a	n/a	0.7064	3.312	11.039	38.065	n/a	n/a	n/a		Medium
Apo	600.00s	Pah1_apo_10min	P32567	30	63	IVVEHPDGRLSCSPFHVRFGKFQILKPSQKKVQV	H	5	9.61	9.62-9.73	21	n/a	n/a	0.044	0.001	19600000	784.07	n/a	n/a	n/a	n/a	784.072	n/a	n/a	n/a	n/a	0.8909	1.916	10.646	36.711	n/a	n/a	n/a		Medium
Apo	600.00s	Pah1_apo_10min	P32567	30	63	IVVEHPDGRLSCSPFHVRFGKFQILKPSQKKVQV	H	6	9.61	9.53-9.76	43	n/a	n/a	0.035	0.001	35000000	653.528	n/a	n/a	n/a	n/a	653.6	n/a	n/a	n/a	n/a	0.7695	1.591	10.605	36.57	n/a	n/a	n/a		Medium
Apo	600.00s	Pah1_apo_10min	P32567	30	64	IVVEHPDGRLSCSPFHVRFGKFQILKPSQKKVQVF	H	4	10.15	10.18-10.27	17	n/a	n/a	0.063	0.002	7270000	1016.54	n/a	n/a	n/a	n/a	1016.58	n/a	n/a	n/a	n/a	0.8496	2.342	10.409	34.695	n/a	n/a	n/a		Medium
Apo	600.00s	Pah1_apo_10min	P32567	30	67	IVVEHPDGRLSCSPFHVRFGKFQILKPSQKKVQVFINE	H	4	10.05	10.17-10.19	5	n/a	n/a	0.072	0.032	21500000	1107.81	n/a	n/a	n/a	n/a	1108.03	n/a	n/a	n/a	n/a	0.7951	4.514	20.062	60.794	n/a	n/a	n/a		Medium
Apo	600.00s	Pah1_apo_10min	P32567	30	67	IVVEHPDGRLSCSPFHVRFGKFQILKPSQKKVQVFINE	H	5	10.05	10.17-10.19	4	n/a	n/a	0.05	0.025	17700000	886.51	n/a	n/a	n/a	n/a	886.604	n/a	n/a	n/a	n/a	0.8371	0	0	0	n/a	n/a	n/a		Medium
Apo	600.00s	Pah1_apo_10min	P32567	30	67	IVVEHPDGRLSCSPFHVRFGKFQILKPSQKKVQVFINE	H	6	10.05	9.94-10.45	97	n/a	n/a	0.035	0.021	95600000	738.947	n/a	n/a	n/a	n/a	739.019	n/a	n/a	n/a	n/a	0.7419	0	0	0	n/a	n/a	n/a		Medium
Apo	600.00s	Pah1_apo_10min	P32567	40	51	SCSPFHVRFGKF	H	3	9.58	9.62-10.05	82	n/a	n/a	0.02	0	126000000	472.331	n/a	n/a	n/a	n/a	472.333	n/a	n/a	n/a	n/a	0.9496	0.785	2.615	29.06	n/a	n/a	n/a		High
Apo	600.00s	Pah1_apo_10min	P32567	40	51	SCSPFHVRFGKF	H	4	9.58	9.81-9.81	1	n/a	n/a	0.013	0	328000	354.587	n/a	n/a	n/a	n/a	354.489	n/a	n/a	n/a	n/a	0.7376	0	0	0	n/a	n/a	n/a		Medium
Apo	600.00s	Pah1_apo_10min	P32567	42	51	SPFHVRFGKF	H	2	9.71	8.34-8.36	3	n/a	n/a	0.03	-0.015	1210000	614.103	n/a	n/a	n/a	n/a	614.047	n/a	n/a	n/a	n/a	0.8614	2.421	5.38	67.251	n/a	n/a	n/a		Medium
Apo	600.00s	Pah1_apo_10min	P32567	52	63	QILKPSQKKVQV	H	2	4.96	4.47-4.74	52	n/a	n/a	0.038	0.001	164000000	701.284	n/a	n/a	n/a	n/a	701.315	n/a	n/a	n/a	n/a	0.9397	2.437	5.417	60.184	n/a	n/a	n/a		High
Apo	600.00s	Pah1_apo_10min	P32567	52	63	QILKPSQKKVQV	H	3	4.96	4.47-4.80	62	n/a	n/a	0.02	0	268000000	467.87	n/a	n/a	n/a	n/a	467.882	n/a	n/a	n/a	n/a	0.955	1.633	5.444	60.49	n/a	n/a	n/a		High
Apo	600.00s	Pah1_apo_10min	P32567	52	64	QILKPSQKKVQVF	H	2	6.74	6.96-6.99	6	n/a	n/a	0.043	0.002	926000	774.564	n/a	n/a	n/a	n/a	774.822	n/a	n/a	n/a	n/a	0.758	0	0	0	n/a	n/a	n/a		Medium
Apo	600.00s	Pah1_apo_10min	P32567	52	64	QILKPSQKKVQVF	H	3	6.74	6.47-6.77	57	n/a	n/a	0.023	0.001	80100000	516.916	n/a	n/a	n/a	n/a	516.915	n/a	n/a	n/a	n/a	0.9486	1.626	5.42	54.205	n/a	n/a	n/a		High
Apo	600.00s	Pah1_apo_10min	P32567	52	67	QILKPSQKKVQVFINE	H	2	7.37	7.08-7.22	28	n/a	n/a	0.058	0.001	18000000	953.353	n/a	n/a	n/a	n/a	953.356	n/a	n/a	n/a	n/a	0.9487	2.733	6.073	46.714	n/a	n/a	n/a		High
Apo	600.00s	Pah1_apo_10min	P32567	52	67	QILKPSQKKVQVFINE	H	3	7.37	6.62-7.47	158	n/a	n/a	0.032	0.001	572000000	635.941	n/a	n/a	n/a	n/a	635.924	n/a	n/a	n/a	n/a	0.9419	1.852	6.174	47.49	n/a	n/a	n/a		High
Apo	600.00s	Pah1_apo_10min	P32567	52	83	QILKPSQKKVQVFINEKLSNMPMKLSDSGEAY	H	3	9.85	9.81-10.14	63	n/a	n/a	0.083	0.002	31600000	1221.86	n/a	n/a	n/a	n/a	1221.84	n/a	n/a	n/a	n/a	0.9205	3.445	11.484	41.014	n/a	n/a	n/a		High
Apo	600.00s	Pah1_apo_10min	P32567	52	83	QILKPSQKKVQVFINEKLSNMPMKLSDSGEAY	H	4	9.85	9.87-10.09	42	n/a	n/a	0.058	0.001	66200000	916.663	n/a	n/a	n/a	n/a	916.624	n/a	n/a	n/a	n/a	0.909	2.593	11.523	41.155	n/a	n/a	n/a		High
Apo	600.00s	Pah1_apo_10min	P32567	52	84	QILKPSQKKVQVFINEKLSNMPMKLSDSGEAYF	H	3	10.8	10.62-11.03	78	n/a	n/a	0.091	0.002	19000000	1270.94	n/a	n/a	n/a	n/a	1270.99	n/a	n/a	n/a	n/a	0.8903	3.472	11.573	39.908	n/a	n/a	n/a		High
Apo	600.00s	Pah1_apo_10min	P32567	52	84	QILKPSQKKVQVFINEKLSNMPMKLSDSGEAYF	H	4	10.8	10.67-10.87	39	n/a	n/a	0.06	0.001	43300000	953.516	n/a	n/a	n/a	n/a	953.496	n/a	n/a	n/a	n/a	0.9361	2.64	11.732	40.455	n/a	n/a	n/a		High
Apo	600.00s	Pah1_apo_10min	P32567	64	82	FINEKLSNMPMKLSDSGEA	H	2	8.06	8.23-8.25	4	n/a	n/a	0.068	0.003	388000	1059.46	n/a	n/a	n/a	n/a	1059.73	n/a	n/a	n/a	n/a	0.6585	2.855	6.344	39.649	n/a	n/a	n/a		Medium
Apo	600.00s	Pah1_apo_10min	P32567	64	82	FINEKLSNMPMKLSDSGEA	H	3	8.06	8.22-8.26	9	n/a	n/a	0.039	0.019	1310000	706.274	n/a	n/a	n/a	n/a	705.817	n/a	n/a	n/a	n/a	0.5042	1.48	4.934	30.837	n/a	n/a	n/a		Low
Apo	600.00s	Pah1_apo_10min	P32567	64	84	FINEKLSNMPMKLSDSGEAYF	H	2	10.47	10.29-10.85	105	n/a	n/a	0.083	0.002	66600000	1214.69	n/a	n/a	n/a	n/a	1214.7	n/a	n/a	n/a	n/a	0.9236	2.813	6.251	34.729	n/a	n/a	n/a		High
Apo	600.00s	Pah1_apo_10min	P32567	64	84	FINEKLSNMPMKLSDSGEAYF	H	3	10.47	10.36-10.96	114	n/a	n/a	0.047	0.001	222000000	810.188	n/a	n/a	n/a	n/a	810.149	n/a	n/a	n/a	n/a	0.936	1.928	6.428	35.71	n/a	n/a	n/a		High
Apo	600.00s	Pah1_apo_10min	P32567	65	83	INEKLSNMPMKLSDSGEAY	H	2	7.81	7.86-7.91	10	n/a	n/a	0.067	0.002	3590000	1067.59	n/a	n/a	n/a	n/a	1067.49	n/a	n/a	n/a	n/a	0.8744	2.757	6.127	38.291	n/a	n/a	n/a		High
Apo	600.00s	Pah1_apo_10min	P32567	65	83	INEKLSNMPMKLSDSGEAY	H	3	7.81	7.74-7.99	48	n/a	n/a	0.036	0.036	8590000	712.541	n/a	n/a	n/a	n/a	713.229	n/a	n/a	n/a	n/a	0.1394	2.379	7.928	49.553	n/a	n/a	n/a		Low
Apo	600.00s	Pah1_apo_10min	P32567	68	82	KLSNMPMKLSDSGEA	H	2	6.37	6.62-6.79	33	n/a	n/a	0.045	0.025	20400000	806.813	n/a	n/a	n/a	n/a	806.852	n/a	n/a	n/a	n/a	0.9166	1.845	4.1	34.169	n/a	n/a	n/a		High
Apo	600.00s	Pah1_apo_10min	P32567	68	83	KLSNMPMKLSDSGEAY	H	2	7.3	7.32-7.34	6	n/a	n/a	0.052	0.001	31400000	888.828	n/a	n/a	n/a	n/a	888.626	n/a	n/a	n/a	n/a	0.7873	0	0	0	n/a	n/a	n/a		Medium
Apo	600.00s	Pah1_apo_10min	P32567	68	83	KLSNMPMKLSDSGEAY	H	3	7.3	7.18-7.36	34	n/a	n/a	0.029	0.001	69700000	592.804	n/a	n/a	n/a	n/a	592.76	n/a	n/a	n/a	n/a	0.921	1.461	4.872	37.474	n/a	n/a	n/a		High
Apo	600.00s	Pah1_apo_10min	P32567	68	84	KLSNMPMKLSDSGEAYF	H	2	9.36	9.60-9.62	4	n/a	n/a	0.059	0.001	9860000	962.197	n/a	n/a	n/a	n/a	962.171	n/a	n/a	n/a	n/a	0.9204	2.085	4.633	33.095	n/a	n/a	n/a		Medium
Apo	600.00s	Pah1_apo_10min	P32567	68	84	KLSNMPMKLSDSGEAYF	H	3	9.36	9.27-9.80	100	n/a	n/a	0.032	0.001	185000000	641.838	n/a	n/a	n/a	n/a	641.789	n/a	n/a	n/a	n/a	0.9403	1.42	4.734	33.817	n/a	n/a	n/a		High
Apo	600.00s	Pah1_apo_10min	P32567	84	99	FVFEMGDQVTDVPDEL	H	1	12.16	0.00-0.00	0	n/a	n/a														0	n/a	n/a	n/a	n/a	n/a	n/a		Low
Apo	600.00s	Pah1_apo_10min	P32567	84	99	FVFEMGDQVTDVPDEL	H	2	12.16	12.02-13.33	239	n/a	n/a	0.058	0.001	540000000	925.141	n/a	n/a	n/a	n/a	925.222	n/a	n/a	n/a	n/a	0.9251	3.642	8.094	62.259	n/a	n/a	n/a		High
Apo	600.00s	Pah1_apo_10min	P32567	85	99	VFEMGDQVTDVPDEL	H	1	10.9	0.00-0.00	0	n/a	n/a														0	n/a	n/a	n/a	n/a	n/a	n/a		Low
Apo	600.00s	Pah1_apo_10min	P32567	85	99	VFEMGDQVTDVPDEL	H	2	10.9	0.00-0.00	0	n/a	n/a														0	n/a	n/a	n/a	n/a	n/a	n/a		Low
Apo	600.00s	Pah1_apo_10min	P32567	119	147	ILEGGTEGEGEGENENKKKEKKVLEEPDF	H	3	7.19	7.04-7.29	47	n/a	n/a	0.072	0.001	22900000	1084.45	n/a	n/a	n/a	n/a	1084.42	n/a	n/a	n/a	n/a	0.9199	5.585	18.617	71.605	n/a	n/a	n/a		High
Apo	600.00s	Pah1_apo_10min	P32567	119	147	ILEGGTEGEGEGENENKKKEKKVLEEPDF	H	4	7.19	7.09-7.25	31	n/a	n/a	0.049	0.001	24100000	813.633	n/a	n/a	n/a	n/a	813.596	n/a	n/a	n/a	n/a	0.9172	4.259	18.927	72.798	n/a	n/a	n/a		High
Apo	600.00s	Pah1_apo_10min	P32567	121	147	EGGTEGEGEGENENKKKEKKVLEEPDF	H	2	6.45	5.71-6.01	56	n/a	n/a	0.119	-0.019	38600000	1512.7	n/a	n/a	n/a	n/a	1512.72	n/a	n/a	n/a	n/a	0.925	0	0	0	n/a	n/a	n/a		Low
Apo	600.00s	Pah1_apo_10min	P32567	121	147	EGGTEGEGEGENENKKKEKKVLEEPDF	H	3	6.45	6.11-7.83	322	n/a	n/a	0.063	0.001	1090000000	1008.52	n/a	n/a	n/a	n/a	1008.54	n/a	n/a	n/a	n/a	0.9675	5.141	17.137	71.404	n/a	n/a	n/a		High
Apo	600.00s	Pah1_apo_10min	P32567	121	147	EGGTEGEGEGENENKKKEKKVLEEPDF	H	4	6.45	6.79-6.81	5	n/a	n/a	0.04	0.001	13500000	756.581	n/a	n/a	n/a	n/a	756.589	n/a	n/a	n/a	n/a	0.9393	3.788	16.836	70.15	n/a	n/a	n/a		High
Apo	600.00s	Pah1_apo_10min	P32567	121	148	EGGTEGEGEGENENKKKEKKVLEEPDFL	H	3	7.97	7.77-8.34	110	n/a	n/a	0.066	0.001	207000000	1046.42	n/a	n/a	n/a	n/a	1046.44	n/a	n/a	n/a	n/a	0.967	5.321	17.738	70.951	n/a	n/a	n/a		High
Apo	600.00s	Pah1_apo_10min	P32567	121	148	EGGTEGEGEGENENKKKEKKVLEEPDFL	H	4	7.97	7.89-8.52	119	n/a	n/a	0.045	0.001	217000000	785.02	n/a	n/a	n/a	n/a	785.046	n/a	n/a	n/a	n/a	0.918	3.94	17.511	70.043	n/a	n/a	n/a		Medium
Apo	600.00s	Pah1_apo_10min	P32567	219	235	LDTEGYKPNKNMMHDTD	H	3	5.41	5.06-5.40	65	n/a	n/a	0.034	0.001	459000000	673.935	n/a	n/a	n/a	n/a	673.956	n/a	n/a	n/a	n/a	0.9613	3.208	10.692	76.371	n/a	n/a	n/a		High
Apo	600.00s	Pah1_apo_10min	P32567	219	238	LDTEGYKPNKNMMHDTDIQL	H	3	8.76	8.15-8.50	66	n/a	n/a	0.041	0.001	725000000	792.725	n/a	n/a	n/a	n/a	792.727	n/a	n/a	n/a	n/a	0.9306	3.847	12.823	75.428	n/a	n/a	n/a		High
Apo	600.00s	Pah1_apo_10min	P32567	219	249	LDTEGYKPNKNMMHDTDIQLKQLLKDEFGND	H	3	11.51	9.87-10.01	26	n/a	n/a	0.084	0.062	18000000	1221.77	n/a	n/a	n/a	n/a	1221.8	n/a	n/a	n/a	n/a	0.9292	3.418	11.395	40.696	n/a	n/a	n/a		High
Apo	600.00s	Pah1_apo_10min	P32567	219	249	LDTEGYKPNKNMMHDTDIQLKQLLKDEFGND	H	4	11.51	9.93-10.07	28	n/a	n/a	0.059	0.046	41200000	916.598	n/a	n/a	n/a	n/a	916.552	n/a	n/a	n/a	n/a	0.9021	2.581	11.473	40.975	n/a	n/a	n/a		High
Apo	600.00s	Pah1_apo_10min	P32567	219	254	LDTEGYKPNKNMMHDTDIQLKQLLKDEFGNDSDISS	H	3	11.34	11.24-11.43	38	n/a	n/a	0.1	0.002	16800000	1389.11	n/a	n/a	n/a	n/a	1389.11	n/a	n/a	n/a	n/a	0.9137	7.599	25.332	76.762	n/a	n/a	n/a		High
Apo	600.00s	Pah1_apo_10min	P32567	219	254	LDTEGYKPNKNMMHDTDIQLKQLLKDEFGNDSDISS	H	4	11.34	11.29-11.47	35	n/a	n/a	0.072	0.001	41400000	1042.04	n/a	n/a	n/a	n/a	1042.05	n/a	n/a	n/a	n/a	0.8872	5.662	25.162	76.25	n/a	n/a	n/a		High
Apo	600.00s	Pah1_apo_10min	P32567	219	255	LDTEGYKPNKNMMHDTDIQLKQLLKDEFGNDSDISSF	H	3	12.25	12.11-12.41	57	n/a	n/a	0.104	0.002	8440000	1438.28	n/a	n/a	n/a	n/a	1438.31	n/a	n/a	n/a	n/a	0.892	7.726	25.753	75.744	n/a	n/a	n/a		High
Apo	600.00s	Pah1_apo_10min	P32567	219	255	LDTEGYKPNKNMMHDTDIQLKQLLKDEFGNDSDISSF	H	4	12.25	12.12-12.42	57	n/a	n/a	0.069	0.001	26900000	1078.98	n/a	n/a	n/a	n/a	1079.01	n/a	n/a	n/a	n/a	0.9508	5.806	25.806	75.899	n/a	n/a	n/a		High
Apo	600.00s	Pah1_apo_10min	P32567	220	235	DTEGYKPNKNMMHDTD	H	2	4.92	4.27-4.72	84	n/a	n/a	0.057	0.001	216000000	953.411	n/a	n/a	n/a	n/a	953.435	n/a	n/a	n/a	n/a	0.964	4.409	9.797	75.365	n/a	n/a	n/a		High
Apo	600.00s	Pah1_apo_10min	P32567	220	238	DTEGYKPNKNMMHDTDIQL	H	2	7.72	7.63-8.33	132	n/a	n/a	0.076	0.001	279000000	1131.67	n/a	n/a	n/a	n/a	1131.64	n/a	n/a	n/a	n/a	0.9505	5.405	12.011	75.067	n/a	n/a	n/a		High
Apo	600.00s	Pah1_apo_10min	P32567	220	238	DTEGYKPNKNMMHDTDIQL	H	3	7.72	7.50-8.45	178	n/a	n/a	0.04	0.001	2050000000	754.738	n/a	n/a	n/a	n/a	754.75	n/a	n/a	n/a	n/a	0.9605	3.573	11.909	74.429	n/a	n/a	n/a		High
Apo	600.00s	Pah1_apo_10min	P32567	220	249	DTEGYKPNKNMMHDTDIQLKQLLKDEFGND	H	3	11.28	11.22-11.39	32	n/a	n/a	0.079	0.002	13700000	1186.83	n/a	n/a	n/a	n/a	1186.84	n/a	n/a	n/a	n/a	0.904	6.217	20.724	76.757	n/a	n/a	n/a		High
Apo	600.00s	Pah1_apo_10min	P32567	220	249	DTEGYKPNKNMMHDTDIQLKQLLKDEFGND	H	4	11.28	11.20-11.37	33	n/a	n/a	0.051	0.001	24100000	890.356	n/a	n/a	n/a	n/a	890.355	n/a	n/a	n/a	n/a	0.9271	4.619	20.529	76.035	n/a	n/a	n/a		High
Apo	600.00s	Pah1_apo_10min	P32567	220	254	DTEGYKPNKNMMHDTDIQLKQLLKDEFGNDSDISS	H	3	11.12	11.06-11.25	37	n/a	n/a	0.102	0.003	30500000	1351.91	n/a	n/a	n/a	n/a	1351.15	n/a	n/a	n/a	n/a	0.6815	0	0	0	n/a	n/a	n/a		Low
Apo	600.00s	Pah1_apo_10min	P32567	220	254	DTEGYKPNKNMMHDTDIQLKQLLKDEFGNDSDISS	H	4	11.12	11.08-11.39	59	n/a	n/a	0.064	0.001	104000000	1013.68	n/a	n/a	n/a	n/a	1013.59	n/a	n/a	n/a	n/a	0.9193	5.534	24.594	76.856	n/a	n/a	n/a		High
Apo	600.00s	Pah1_apo_10min	P32567	220	254	DTEGYKPNKNMMHDTDIQLKQLLKDEFGNDSDISS	H	5	11.12	10.93-11.23	56	n/a	n/a	0.041	0.001	13500000	811.017	n/a	n/a	n/a	n/a	811.083	n/a	n/a	n/a	n/a	0.6621	0	0	0	n/a	n/a	n/a		Low
Apo	600.00s	Pah1_apo_10min	P32567	220	255	DTEGYKPNKNMMHDTDIQLKQLLKDEFGNDSDISSF	H	3	12.15	11.94-12.32	72	n/a	n/a	0.102	0.002	21600000	1400.31	n/a	n/a	n/a	n/a	1400.34	n/a	n/a	n/a	n/a	0.9232	7.477	24.922	75.521	n/a	n/a	n/a		High
Apo	600.00s	Pah1_apo_10min	P32567	220	255	DTEGYKPNKNMMHDTDIQLKQLLKDEFGNDSDISSF	H	4	12.15	11.87-12.39	99	n/a	n/a	0.066	0.001	67200000	1050.51	n/a	n/a	n/a	n/a	1050.52	n/a	n/a	n/a	n/a	0.9541	5.606	24.914	75.496	n/a	n/a	n/a		High
Apo	600.00s	Pah1_apo_10min	P32567	236	254	IQLKQLLKDEFGNDSDISS	H	2	10.8	10.77-11.07	57	n/a	n/a	0.07	0.002	88200000	1082.39	n/a	n/a	n/a	n/a	1082.44	n/a	n/a	n/a	n/a	0.9528	6.182	13.737	80.808	n/a	n/a	n/a		High
Apo	600.00s	Pah1_apo_10min	P32567	236	254	IQLKQLLKDEFGNDSDISS	H	3	10.8	10.70-10.95	48	n/a	n/a	0.038	0.001	71700000	722.036	n/a	n/a	n/a	n/a	721.995	n/a	n/a	n/a	n/a	0.9239	4.26	14.199	83.525	n/a	n/a	n/a		High
Apo	600.00s	Pah1_apo_10min	P32567	236	255	IQLKQLLKDEFGNDSDISSF	H	2	12.29	12.17-12.70	97	n/a	n/a	0.075	0.002	63900000	1156.34	n/a	n/a	n/a	n/a	1156.36	n/a	n/a	n/a	n/a	0.9532	6.587	14.638	81.324	n/a	n/a	n/a		High
Apo	600.00s	Pah1_apo_10min	P32567	236	255	IQLKQLLKDEFGNDSDISSF	H	3	12.29	11.72-12.21	93	n/a	n/a	0.042	0.001	42800000	771.298	n/a	n/a	n/a	n/a	771.352	n/a	n/a	n/a	n/a	0.902	4.447	14.824	82.357	n/a	n/a	n/a		High
Apo	600.00s	Pah1_apo_10min	P32567	239	249	KQLLKDEFGND	H	2	6.21	6.22-6.44	41	n/a	n/a	0.034	0.001	365000000	657.047	n/a	n/a	n/a	n/a	657.066	n/a	n/a	n/a	n/a	0.9547	2.833	6.295	69.94	n/a	n/a	n/a		High
Apo	600.00s	Pah1_apo_10min	P32567	239	249	KQLLKDEFGND	H	3	6.21	6.32-6.33	4	n/a	n/a	0.019	0	4420000	438.349	n/a	n/a	n/a	n/a	438.354	n/a	n/a	n/a	n/a	0.8812	1.902	6.341	70.451	n/a	n/a	n/a		High
Apo	600.00s	Pah1_apo_10min	P32567	239	254	KQLLKDEFGNDSDISS	H	2	6.6	6.33-7.25	171	n/a	n/a	0.053	0.001	1200000000	903.581	n/a	n/a	n/a	n/a	903.606	n/a	n/a	n/a	n/a	0.9609	4.627	10.282	73.444	n/a	n/a	n/a		High
Apo	600.00s	Pah1_apo_10min	P32567	239	254	KQLLKDEFGNDSDISS	H	3	6.6	7.07-7.08	3	n/a	n/a	0.029	0.001	3890000	602.677	n/a	n/a	n/a	n/a	602.716	n/a	n/a	n/a	n/a	0.931	3.04	10.132	72.372	n/a	n/a	n/a		High
Apo	600.00s	Pah1_apo_10min	P32567	239	255	KQLLKDEFGNDSDISSF	H	2	8.91	0.00-0.00	0	n/a	n/a														0	n/a	n/a	n/a	n/a	n/a	n/a		Low
Apo	600.00s	Pah1_apo_10min	P32567	239	255	KQLLKDEFGNDSDISSF	H	3	8.91	8.83-9.49	125	n/a	n/a	0.032	0.001	600000000	651.967	n/a	n/a	n/a	n/a	651.967	n/a	n/a	n/a	n/a	0.9617	3.272	10.907	72.714	n/a	n/a	n/a		High
Apo	600.00s	Pah1_apo_10min	P32567	255	285	FIKEDKNGNIKIVNPYEHLTDLSPPGTPPTM	H	3	9.59	8.97-9.95	185	n/a	n/a	0.08	0.002	439000000	1162.01	n/a	n/a	n/a	n/a	1162	n/a	n/a	n/a	n/a	0.9548	5.359	17.863	74.428	n/a	n/a	n/a		High
Apo	600.00s	Pah1_apo_10min	P32567	255	285	FIKEDKNGNIKIVNPYEHLTDLSPPGTPPTM	H	4	9.59	9.13-9.62	94	n/a	n/a	0.052	0.001	369000000	871.738	n/a	n/a	n/a	n/a	871.754	n/a	n/a	n/a	n/a	0.957	3.982	17.696	73.733	n/a	n/a	n/a		High
Apo	600.00s	Pah1_apo_10min	P32567	255	285	FIKEDKNGNIKIVNPYEHLTDLSPPGTPPTM	H	5	9.59	0.00-0.00	0	n/a	n/a														0	n/a	n/a	n/a	n/a	n/a	n/a		Low
Apo	600.00s	Pah1_apo_10min	P32567	255	292	FIKEDKNGNIKIVNPYEHLTDLSPPGTPPTMATSGSVL	H	4	9.71	10.05-10.31	50	n/a	n/a	0.064	0.001	41500000	1026.91	n/a	n/a	n/a	n/a	1026.91	n/a	n/a	n/a	n/a	0.9122	5.252	23.342	75.298	n/a	n/a	n/a		High
Apo	600.00s	Pah1_apo_10min	P32567	255	294	FIKEDKNGNIKIVNPYEHLTDLSPPGTPPTMATSGSVLGL	H	4	11.1	10.51-11.62	209	n/a	n/a	0.069	0.001	221000000	1069.91	n/a	n/a	n/a	n/a	1069.88	n/a	n/a	n/a	n/a	0.9251	5.687	25.276	76.594	n/a	n/a	n/a		High
Apo	600.00s	Pah1_apo_10min	P32567	255	295	FIKEDKNGNIKIVNPYEHLTDLSPPGTPPTMATSGSVLGLD	H	4	10.23	10.24-10.53	56	n/a	n/a	0.073	0.002	20500000	1098.8	n/a	n/a	n/a	n/a	1098.79	n/a	n/a	n/a	n/a	0.8769	5.763	25.613	75.331	n/a	n/a	n/a		Medium
Apo	600.00s	Pah1_apo_10min	P32567	256	273	IKEDKNGNIKIVNPYEHL	H	3	7.55	7.47-7.71	47	n/a	n/a	0.037	0.001	38200000	712.499	n/a	n/a	n/a	n/a	712.521	n/a	n/a	n/a	n/a	0.9509	3.359	11.198	74.653	n/a	n/a	n/a		High
Apo	600.00s	Pah1_apo_10min	P32567	256	285	IKEDKNGNIKIVNPYEHLTDLSPPGTPPTM	H	3	8.74	8.72-9.37	124	n/a	n/a	0.074	0.002	263000000	1112.6	n/a	n/a	n/a	n/a	1112.62	n/a	n/a	n/a	n/a	0.9573	4.968	16.559	71.995	n/a	n/a	n/a		High
Apo	600.00s	Pah1_apo_10min	P32567	256	285	IKEDKNGNIKIVNPYEHLTDLSPPGTPPTM	H	4	8.74	8.77-9.19	81	n/a	n/a	0.053	0.001	166000000	834.702	n/a	n/a	n/a	n/a	834.733	n/a	n/a	n/a	n/a	0.9096	3.754	16.684	72.539	n/a	n/a	n/a		High
Apo	600.00s	Pah1_apo_10min	P32567	256	294	IKEDKNGNIKIVNPYEHLTDLSPPGTPPTMATSGSVLGL	H	3	10.84	10.32-10.85	100	n/a	n/a	0.099	0.003	72900000	1376.76	n/a	n/a	n/a	n/a	1376.78	n/a	n/a	n/a	n/a	0.9449	7.221	24.071	75.223	n/a	n/a	n/a		High
Apo	600.00s	Pah1_apo_10min	P32567	256	294	IKEDKNGNIKIVNPYEHLTDLSPPGTPPTMATSGSVLGL	H	4	10.84	10.44-10.91	90	n/a	n/a	0.065	0.001	155000000	1032.8	n/a	n/a	n/a	n/a	1032.83	n/a	n/a	n/a	n/a	0.9536	5.388	23.947	74.835	n/a	n/a	n/a		High
Apo	600.00s	Pah1_apo_10min	P32567	256	294	IKEDKNGNIKIVNPYEHLTDLSPPGTPPTMATSGSVLGL	H	5	10.84	10.61-10.64	6	n/a	n/a	0.049	0.001	1770000	826.416	n/a	n/a	n/a	n/a	826.394	n/a	n/a	n/a	n/a	0.817	0	0	0	n/a	n/a	n/a		Medium
Apo	600.00s	Pah1_apo_10min	P32567	256	295	IKEDKNGNIKIVNPYEHLTDLSPPGTPPTMATSGSVLGLD	H	3	10.02	9.96-10.24	53	n/a	n/a	0.101	0.004	6790000	1415.86	n/a	n/a	n/a	n/a	1415.34	n/a	n/a	n/a	n/a	0.6971	8.037	26.789	81.179	n/a	n/a	n/a		Medium
Apo	600.00s	Pah1_apo_10min	P32567	256	295	IKEDKNGNIKIVNPYEHLTDLSPPGTPPTMATSGSVLGLD	H	4	10.02	9.94-10.18	47	n/a	n/a	0.073	0.002	17300000	1061.7	n/a	n/a	n/a	n/a	1061.76	n/a	n/a	n/a	n/a	0.8768	5.535	24.599	74.541	n/a	n/a	n/a		High
Apo	600.00s	Pah1_apo_10min	P32567	295	303	DAMESGSTL	H	1	5.59	4.98-5.44	86	n/a	n/a	0.055	0.001	223000000	915.717	n/a	n/a	n/a	n/a	915.76	n/a	n/a	n/a	n/a	0.958	4.795	5.328	76.117	n/a	n/a	n/a		High
Apo	600.00s	Pah1_apo_10min	P32567	297	303	MESGSTL	H	1	4.29	4.22-4.98	142	n/a	n/a	0.036	0.001	214000000	728.206	n/a	n/a	n/a	n/a	728.25	n/a	n/a	n/a	n/a	0.9256	3.386	3.762	75.245	n/a	n/a	n/a		High
Apo	600.00s	Pah1_apo_10min	P32567	321	350	FSKEQSSKSEKTSKKGTAGSGETEKRYIRT	H	3	4.09	3.93-4.25	60	n/a	n/a	0.071	0.001	11800000	1119.12	n/a	n/a	n/a	n/a	1119.06	n/a	n/a	n/a	n/a	0.9268	5.907	19.69	70.322	n/a	n/a	n/a		High
Apo	600.00s	Pah1_apo_10min	P32567	321	350	FSKEQSSKSEKTSKKGTAGSGETEKRYIRT	H	4	4.09	3.98-4.27	54	n/a	n/a	0.048	0	80600000	839.511	n/a	n/a	n/a	n/a	839.511	n/a	n/a	n/a	n/a	0.9667	4.347	19.32	69.001	n/a	n/a	n/a		High
Apo	600.00s	Pah1_apo_10min	P32567	321	350	FSKEQSSKSEKTSKKGTAGSGETEKRYIRT	H	5	4.09	3.88-4.18	56	n/a	n/a	0.035	0.001	33600000	671.91	n/a	n/a	n/a	n/a	671.914	n/a	n/a	n/a	n/a	0.9644	3.578	19.876	70.984	n/a	n/a	n/a		High
Apo	600.00s	Pah1_apo_10min	P32567	321	350	FSKEQSSKSEKTSKKGTAGSGETEKRYIRT	H	6	4.09	3.87-4.17	57	n/a	n/a	0.028	0.001	16000000	560.084	n/a	n/a	n/a	n/a	560.098	n/a	n/a	n/a	n/a	0.9249	2.971	19.805	70.732	n/a	n/a	n/a		High
Apo	600.00s	Pah1_apo_10min	P32567	321	360	FSKEQSSKSEKTSKKGTAGSGETEKRYIRTIRLTNDQLKC	H	4	7.11	6.79-7.02	44	n/a	n/a	0.074	0.03	19500000	1133.65	n/a	n/a	n/a	n/a	1133.45	n/a	n/a	n/a	n/a	0.8642	2.052	9.122	24.005	n/a	n/a	n/a		High
Apo	600.00s	Pah1_apo_10min	P32567	321	360	FSKEQSSKSEKTSKKGTAGSGETEKRYIRTIRLTNDQLKC	H	5	7.11	7.00-7.31	57	n/a	n/a	0.055	0.001	15700000	909.215	n/a	n/a	n/a	n/a	909.215	n/a	n/a	n/a	n/a	0.935	3.812	21.177	55.728	n/a	n/a	n/a		High
Apo	600.00s	Pah1_apo_10min	P32567	322	350	SKEQSSKSEKTSKKGTAGSGETEKRYIRT	H	3	3.83	3.85-4.00	29	n/a	n/a	0.067	0.001	11800000	1069.61	n/a	n/a	n/a	n/a	1069.6	n/a	n/a	n/a	n/a	0.9365	5.457	18.19	67.372	n/a	n/a	n/a		High
Apo	600.00s	Pah1_apo_10min	P32567	322	350	SKEQSSKSEKTSKKGTAGSGETEKRYIRT	H	4	3.83	3.68-4.04	66	n/a	n/a	0.043	0	156000000	802.515	n/a	n/a	n/a	n/a	802.512	n/a	n/a	n/a	n/a	0.9444	4.143	18.415	68.205	n/a	n/a	n/a		High
Apo	600.00s	Pah1_apo_10min	P32567	322	350	SKEQSSKSEKTSKKGTAGSGETEKRYIRT	H	5	3.83	3.66-3.97	57	n/a	n/a	0.033	0.001	41600000	642.267	n/a	n/a	n/a	n/a	642.288	n/a	n/a	n/a	n/a	0.9267	0	0	0	n/a	n/a	n/a		Low
Apo	600.00s	Pah1_apo_10min	P32567	322	350	SKEQSSKSEKTSKKGTAGSGETEKRYIRT	H	6	3.83	3.66-3.97	57	n/a	n/a	0.026	0.001	19400000	535.411	n/a	n/a	n/a	n/a	535.426	n/a	n/a	n/a	n/a	0.942	2.83	18.867	69.877	n/a	n/a	n/a		High
Apo	600.00s	Pah1_apo_10min	P32567	322	358	SKEQSSKSEKTSKKGTAGSGETEKRYIRTIRLTNDQL	H	4	7.07	6.89-7.19	57	n/a	n/a	0.064	0.001	10500000	1041.32	n/a	n/a	n/a	n/a	1041.33	n/a	n/a	n/a	n/a	0.9244	4.433	19.702	56.292	n/a	n/a	n/a		High
Apo	600.00s	Pah1_apo_10min	P32567	322	358	SKEQSSKSEKTSKKGTAGSGETEKRYIRTIRLTNDQL	H	5	7.07	6.77-7.28	95	n/a	n/a	0.046	0.001	11000000	833.476	n/a	n/a	n/a	n/a	833.341	n/a	n/a	n/a	n/a	0.732	3.785	21.026	60.074	n/a	n/a	n/a		Medium
Apo	600.00s	Pah1_apo_10min	P32567	322	360	SKEQSSKSEKTSKKGTAGSGETEKRYIRTIRLTNDQLKC	H	4	7	6.94-7.12	34	n/a	n/a	0.07	0.001	11200000	1099.21	n/a	n/a	n/a	n/a	1099.14	n/a	n/a	n/a	n/a	0.8418	4.485	19.934	53.877	n/a	n/a	n/a		Medium
Apo	600.00s	Pah1_apo_10min	P32567	322	360	SKEQSSKSEKTSKKGTAGSGETEKRYIRTIRLTNDQLKC	H	5	7	6.86-7.01	30	n/a	n/a	0.053	0.001	17300000	879.668	n/a	n/a	n/a	n/a	879.641	n/a	n/a	n/a	n/a	0.8984	3.68	20.447	55.262	n/a	n/a	n/a		High
Apo	600.00s	Pah1_apo_10min	P32567	351	358	IRLTNDQL	H	2	6.39	6.41-6.69	53	n/a	n/a	0.022	0	98600000	487.902	n/a	n/a	n/a	n/a	487.905	n/a	n/a	n/a	n/a	0.9155	0.859	1.908	31.804	n/a	n/a	n/a		High
Apo	600.00s	Pah1_apo_10min	P32567	351	360	IRLTNDQLKC	H	2	6.12	6.06-6.31	48	n/a	n/a	0.028	0.001	261000000	603.76	n/a	n/a	n/a	n/a	603.742	n/a	n/a	n/a	n/a	0.957	1.061	2.359	29.484	n/a	n/a	n/a		High
Apo	600.00s	Pah1_apo_10min	P32567	351	360	IRLTNDQLKC	H	3	6.12	6.15-6.35	39	n/a	n/a	0.016	0	37200000	402.857	n/a	n/a	n/a	n/a	402.824	n/a	n/a	n/a	n/a	0.9112	0.726	2.42	30.249	n/a	n/a	n/a		Medium
Apo	600.00s	Pah1_apo_10min	P32567	351	362	IRLTNDQLKCLN	H	2	7.01	6.93-7.32	73	n/a	n/a	0.037	0.001	14600000	718.127	n/a	n/a	n/a	n/a	717.897	n/a	n/a	n/a	n/a	0.7974	1.782	3.96	39.601	n/a	n/a	n/a		Medium
Apo	600.00s	Pah1_apo_10min	P32567	351	362	IRLTNDQLKCLN	H	3	7.01	7.11-7.25	26	n/a	n/a	0.02	0	1850000	479.037	n/a	n/a	n/a	n/a	478.764	n/a	n/a	n/a	n/a	0.4963	0	0	0	n/a	n/a	n/a		Low
Apo	600.00s	Pah1_apo_10min	P32567	351	372	IRLTNDQLKCLNLTYGENDLKF	H	2	10.78	10.69-10.75	12	n/a	n/a	0.096	0.021	8470000	1308.74	n/a	n/a	n/a	n/a	1308.77	n/a	n/a	n/a	n/a	0.9121	0	0	0	n/a	n/a	n/a		Low
Apo	600.00s	Pah1_apo_10min	P32567	351	372	IRLTNDQLKCLNLTYGENDLKF	H	3	10.78	10.70-10.96	49	n/a	n/a	0.052	0.001	76100000	873.554	n/a	n/a	n/a	n/a	873.614	n/a	n/a	n/a	n/a	0.9193	1.89	6.3	31.501	n/a	n/a	n/a		Medium
Apo	600.00s	Pah1_apo_10min	P32567	351	372	IRLTNDQLKCLNLTYGENDLKF	H	4	10.78	10.65-10.66	3	n/a	n/a	0.035	-0.019	1570000	658.812	n/a	n/a	n/a	n/a	658.718	n/a	n/a	n/a	n/a	0.7634	0	0	0	n/a	n/a	n/a		Low
Apo	600.00s	Pah1_apo_10min	P32567	351	385	IRLTNDQLKCLNLTYGENDLKFSVDHGKAIVTSKL	H	3	10.78	9.44-9.71	51	n/a	n/a	0.095	0.003	59300000	1319.59	n/a	n/a	n/a	n/a	1319.63	n/a	n/a	n/a	n/a	0.9449	2.392	7.972	24.158	n/a	n/a	n/a		High
Apo	600.00s	Pah1_apo_10min	P32567	351	385	IRLTNDQLKCLNLTYGENDLKFSVDHGKAIVTSKL	H	4	10.78	10.71-10.82	22	n/a	n/a	0.067	0.001	29100000	990.793	n/a	n/a	n/a	n/a	990.656	n/a	n/a	n/a	n/a	0.8136	2.639	11.729	35.542	n/a	n/a	n/a		Medium
Apo	600.00s	Pah1_apo_10min	P32567	351	385	IRLTNDQLKCLNLTYGENDLKFSVDHGKAIVTSKL	H	5	10.78	10.70-10.93	43	n/a	n/a	0.045	0.001	21600000	792.775	n/a	n/a	n/a	n/a	792.734	n/a	n/a	n/a	n/a	0.9042	2.056	11.424	34.619	n/a	n/a	n/a		High
Apo	600.00s	Pah1_apo_10min	P32567	351	385	IRLTNDQLKCLNLTYGENDLKFSVDHGKAIVTSKL	H	6	10.78	10.64-10.81	33	n/a	n/a	0.032	0	5080000	660.713	n/a	n/a	n/a	n/a	660.787	n/a	n/a	n/a	n/a	0.7099	1.622	10.815	32.773	n/a	n/a	n/a		Medium
Apo	600.00s	Pah1_apo_10min	P32567	359	368	KCLNLTYGEN	H	2	5.89	5.86-6.24	72	n/a	n/a	0.027	0.001	61200000	580.093	n/a	n/a	n/a	n/a	580.083	n/a	n/a	n/a	n/a	0.9282	1.952	4.337	54.211	n/a	n/a	n/a		High
Apo	600.00s	Pah1_apo_10min	P32567	361	368	LNLTYGEN	H	1	6.49	5.80-6.44	119	n/a	n/a	0.054	0.001	107000000	927.213	n/a	n/a	n/a	n/a	927.235	n/a	n/a	n/a	n/a	0.9546	3.243	3.604	60.06	n/a	n/a	n/a		Medium
Apo	600.00s	Pah1_apo_10min	P32567	361	385	LNLTYGENDLKFSVDHGKAIVTSKL	H	2	10.24	9.08-9.38	57	n/a	n/a	0.101	-0.001	4480000	1389.63	n/a	n/a	n/a	n/a	1389.64	n/a	n/a	n/a	n/a	0.8292	0	0	0	n/a	n/a	n/a		Medium
Apo	600.00s	Pah1_apo_10min	P32567	361	385	LNLTYGENDLKFSVDHGKAIVTSKL	H	3	10.24	10.10-10.40	59	n/a	n/a	0.057	0.001	97200000	924.592	n/a	n/a	n/a	n/a	924.55	n/a	n/a	n/a	n/a	0.945	2.535	8.45	36.737	n/a	n/a	n/a		High
Apo	600.00s	Pah1_apo_10min	P32567	361	385	LNLTYGENDLKFSVDHGKAIVTSKL	H	4	10.24	10.30-10.33	6	n/a	n/a	0.037	0.001	4790000	693.724	n/a	n/a	n/a	n/a	693.65	n/a	n/a	n/a	n/a	0.7838	0	0	0	n/a	n/a	n/a		Medium
Apo	600.00s	Pah1_apo_10min	P32567	369	385	DLKFSVDHGKAIVTSKL	H	2	8.27	7.79-8.41	117	n/a	n/a	0.059	0.001	103000000	931.882	n/a	n/a	n/a	n/a	932.049	n/a	n/a	n/a	n/a	0.7833	1.812	4.027	26.849	n/a	n/a	n/a		Medium
Apo	600.00s	Pah1_apo_10min	P32567	369	385	DLKFSVDHGKAIVTSKL	H	3	8.27	7.85-8.47	118	n/a	n/a	0.03	0.001	437000000	621.663	n/a	n/a	n/a	n/a	621.63	n/a	n/a	n/a	n/a	0.9554	1.274	4.248	28.319	n/a	n/a	n/a		High
Apo	600.00s	Pah1_apo_10min	P32567	369	385	DLKFSVDHGKAIVTSKL	H	4	8.27	7.97-8.13	31	n/a	n/a	0.022	0	20900000	466.496	n/a	n/a	n/a	n/a	466.518	n/a	n/a	n/a	n/a	0.8406	0.961	4.269	28.46	n/a	n/a	n/a		Medium
Apo	600.00s	Pah1_apo_10min	P32567	373	385	SVDHGKAIVTSKL	H	1	5.02	5.05-5.48	80	n/a	n/a	0.094	0.004	920000	1358.67	n/a	n/a	n/a	n/a	1358.82	n/a	n/a	n/a	n/a	0.783	3.184	3.538	32.165	n/a	n/a	n/a		Medium
Apo	600.00s	Pah1_apo_10min	P32567	373	385	SVDHGKAIVTSKL	H	2	5.02	4.86-5.68	152	n/a	n/a	0.034	0.001	700000000	679.995	n/a	n/a	n/a	n/a	679.94	n/a	n/a	n/a	n/a	0.9481	1.715	3.811	34.642	n/a	n/a	n/a		High
Apo	600.00s	Pah1_apo_10min	P32567	373	385	SVDHGKAIVTSKL	H	3	5.02	4.87-5.44	106	n/a	n/a	0.018	0	622000000	453.667	n/a	n/a	n/a	n/a	453.634	n/a	n/a	n/a	n/a	0.9464	1.144	3.812	34.657	n/a	n/a	n/a		High
Apo	600.00s	Pah1_apo_10min	P32567	373	413	SVDHGKAIVTSKLFVWRWDVPIVISDIDGTITKSDALGHVL	H	4	14.98	14.70-15.11	76	n/a	n/a	0.074	0.002	27100000	1127.11	n/a	n/a	n/a	n/a	1127.13	n/a	n/a	n/a	n/a	0.9205	3.541	15.738	41.416	n/a	n/a	n/a		High
Apo	600.00s	Pah1_apo_10min	P32567	373	413	SVDHGKAIVTSKLFVWRWDVPIVISDIDGTITKSDALGHVL	H	5	14.98	14.84-14.98	25	n/a	n/a	0.054	0.001	9470000	901.868	n/a	n/a	n/a	n/a	901.853	n/a	n/a	n/a	n/a	0.8603	2.822	15.677	41.255	n/a	n/a	n/a		Medium
Apo	600.00s	Pah1_apo_10min	P32567	373	415	SVDHGKAIVTSKLFVWRWDVPIVISDIDGTITKSDALGHVLAM	H	4	15.28	15.23-15.53	57	n/a	n/a	0.08	0.002	17200000	1178.11	n/a	n/a	n/a	n/a	1178.09	n/a	n/a	n/a	n/a	0.9063	3.995	17.754	44.386	n/a	n/a	n/a		High
Apo	600.00s	Pah1_apo_10min	P32567	373	415	SVDHGKAIVTSKLFVWRWDVPIVISDIDGTITKSDALGHVLAM	H	5	15.28	15.14-15.38	46	n/a	n/a	0.054	0.001	20800000	942.695	n/a	n/a	n/a	n/a	942.687	n/a	n/a	n/a	n/a	0.8995	3.194	17.742	44.354	n/a	n/a	n/a		High
Apo	600.00s	Pah1_apo_10min	P32567	386	396	FVWRWDVPIVI	H	2	15.47	14.74-15.38	118	n/a	n/a	0.038	0.001	101000000	716.395	n/a	n/a	n/a	n/a	716.372	n/a	n/a	n/a	n/a	0.9631	0.536	1.19	14.881	n/a	n/a	n/a		High
Apo	600.00s	Pah1_apo_10min	P32567	386	397	FVWRWDVPIVIS	H	2	13.99	13.40-14.14	136	n/a	n/a	0.044	0.001	128000000	759.98	n/a	n/a	n/a	n/a	759.918	n/a	n/a	n/a	n/a	0.9251	0.59	1.312	14.574	n/a	n/a	n/a		High
Apo	600.00s	Pah1_apo_10min	P32567	386	398	FVWRWDVPIVISD	H	2	13.37	13.18-13.98	146	n/a	n/a	0.046	0.001	286000000	817.517	n/a	n/a	n/a	n/a	817.462	n/a	n/a	n/a	n/a	0.9542	0.576	1.28	12.8	n/a	n/a	n/a		High
Apo	600.00s	Pah1_apo_10min	P32567	386	413	FVWRWDVPIVISDIDGTITKSDALGHVL	H	2	15.64	15.47-15.77	59	n/a	n/a	0.124	0.001	19300000	1583.58	n/a	n/a	n/a	n/a	1583.65	n/a	n/a	n/a	n/a	0.8826	0	0	0	n/a	n/a	n/a		Medium
Apo	600.00s	Pah1_apo_10min	P32567	386	413	FVWRWDVPIVISDIDGTITKSDALGHVL	H	3	15.64	15.34-15.63	56	n/a	n/a	0.068	0.001	354000000	1056.14	n/a	n/a	n/a	n/a	1056.13	n/a	n/a	n/a	n/a	0.9713	3.934	13.114	52.455	n/a	n/a	n/a		High
Apo	600.00s	Pah1_apo_10min	P32567	386	413	FVWRWDVPIVISDIDGTITKSDALGHVL	H	4	15.64	15.40-15.70	58	n/a	n/a	0.045	0	242000000	792.328	n/a	n/a	n/a	n/a	792.328	n/a	n/a	n/a	n/a	0.969	2.923	12.993	51.971	n/a	n/a	n/a		High
Apo	600.00s	Pah1_apo_10min	P32567	386	414	FVWRWDVPIVISDIDGTITKSDALGHVLA	H	3	15.83	15.23-15.53	57	n/a	n/a	0.07	0.001	73700000	1080.05	n/a	n/a	n/a	n/a	1080.06	n/a	n/a	n/a	n/a	0.957	4.132	13.773	52.974	n/a	n/a	n/a		High
Apo	600.00s	Pah1_apo_10min	P32567	386	415	FVWRWDVPIVISDIDGTITKSDALGHVLAM	H	2	15.92	15.72-16.05	64	n/a	n/a	0.126	0.002	13900000	1685.67	n/a	n/a	n/a	n/a	1685.74	n/a	n/a	n/a	n/a	0.8665	6.77	15.044	55.72	n/a	n/a	n/a		High
Apo	600.00s	Pah1_apo_10min	P32567	386	415	FVWRWDVPIVISDIDGTITKSDALGHVLAM	H	3	15.92	15.69-16.32	119	n/a	n/a	0.076	0.001	434000000	1124.17	n/a	n/a	n/a	n/a	1124.12	n/a	n/a	n/a	n/a	0.9422	4.539	15.13	56.035	n/a	n/a	n/a		High
Apo	600.00s	Pah1_apo_10min	P32567	386	415	FVWRWDVPIVISDIDGTITKSDALGHVLAM	H	4	15.92	15.74-16.09	67	n/a	n/a	0.048	0.001	407000000	843.344	n/a	n/a	n/a	n/a	843.306	n/a	n/a	n/a	n/a	0.9443	3.368	14.969	55.442	n/a	n/a	n/a		High
Apo	600.00s	Pah1_apo_10min	P32567	399	428	IDGTITKSDALGHVLAMIGKDWTHLGVAKL	H	3	14.61	15.34-15.36	5	n/a	n/a	0.068	0.005	10200000	1056.3	n/a	n/a	n/a	n/a	1056.27	n/a	n/a	n/a	n/a	0.9355	0	0	0	n/a	n/a	n/a		Medium
Apo	600.00s	Pah1_apo_10min	P32567	399	428	IDGTITKSDALGHVLAMIGKDWTHLGVAKL	H	4	14.61	15.43-15.66	45	n/a	n/a	0.045	0.003	202000000	792.33	n/a	n/a	n/a	n/a	792.338	n/a	n/a	n/a	n/a	0.9587	0.898	3.989	14.247	n/a	n/a	n/a		High
Apo	600.00s	Pah1_apo_10min	P32567	414	428	AMIGKDWTHLGVAKL	H	2	9.39	9.25-9.56	60	n/a	n/a	0.046	0.001	205000000	825.052	n/a	n/a	n/a	n/a	825.019	n/a	n/a	n/a	n/a	0.9529	3.951	8.78	67.542	n/a	n/a	n/a		High
Apo	600.00s	Pah1_apo_10min	P32567	414	428	AMIGKDWTHLGVAKL	H	3	9.39	9.23-9.82	112	n/a	n/a	0.025	0.001	592000000	550.317	n/a	n/a	n/a	n/a	550.338	n/a	n/a	n/a	n/a	0.959	2.666	8.888	68.368	n/a	n/a	n/a		High
Apo	600.00s	Pah1_apo_10min	P32567	414	457	AMIGKDWTHLGVAKLFSEISRNGYNILYLTARSAGQADSTRSYL	H	4	15.26	15.12-15.34	41	n/a	n/a	0.085	0.002	55600000	1224.02	n/a	n/a	n/a	n/a	1224.02	n/a	n/a	n/a	n/a	0.9618	3.891	17.294	41.176	n/a	n/a	n/a		High
Apo	600.00s	Pah1_apo_10min	P32567	416	428	IGKDWTHLGVAKL	H	1	8.67	8.60-8.61	2	n/a	n/a	0.105	0.009	111000	1444.44	n/a	n/a	n/a	n/a	1444.74	n/a	n/a	n/a	n/a	0.5598	5.839	6.488	58.98	n/a	n/a	n/a		Medium
Apo	600.00s	Pah1_apo_10min	P32567	416	428	IGKDWTHLGVAKL	H	2	8.67	8.40-8.81	79	n/a	n/a	0.038	0.001	552000000	723.041	n/a	n/a	n/a	n/a	723.067	n/a	n/a	n/a	n/a	0.9609	3.192	7.093	64.478	n/a	n/a	n/a		High
Apo	600.00s	Pah1_apo_10min	P32567	416	428	IGKDWTHLGVAKL	H	3	8.67	8.36-8.94	112	n/a	n/a	0.021	0	843000000	482.359	n/a	n/a	n/a	n/a	482.376	n/a	n/a	n/a	n/a	0.9565	2.118	7.059	64.172	n/a	n/a	n/a		High
Apo	600.00s	Pah1_apo_10min	P32567	416	428	IGKDWTHLGVAKL	H	4	8.67	8.56-8.71	30	n/a	n/a	0.014	0	27500000	362.018	n/a	n/a	n/a	n/a	362.043	n/a	n/a	n/a	n/a	0.9277	1.595	7.09	64.451	n/a	n/a	n/a		High
Apo	600.00s	Pah1_apo_10min	P32567	416	457	IGKDWTHLGVAKLFSEISRNGYNILYLTARSAGQADSTRSYL	H	4	15.18	14.86-15.16	57	n/a	n/a	0.077	0.002	81200000	1173.01	n/a	n/a	n/a	n/a	1173.02	n/a	n/a	n/a	n/a	0.9548	3.439	15.285	38.213	n/a	n/a	n/a		High
Apo	600.00s	Pah1_apo_10min	P32567	420	428	WTHLGVAKL	H	1	7.98	9.76-10.06	57	n/a	n/a	0.066	-0.042	136000000	1027.16	n/a	n/a	n/a	n/a	1027.3	n/a	n/a	n/a	n/a	0.8056	0	0	0	n/a	n/a	n/a		Low
Apo	600.00s	Pah1_apo_10min	P32567	420	428	WTHLGVAKL	H	2	7.98	7.95-8.04	17	n/a	n/a	0.023	0.001	33400000	515.013	n/a	n/a	n/a	n/a	515.029	n/a	n/a	n/a	n/a	0.9425	1.898	4.218	60.262	n/a	n/a	n/a		Medium
Apo	600.00s	Pah1_apo_10min	P32567	429	440	FSEISRNGYNIL	H	1	9.31	0.00-0.00	0	n/a	n/a														0	n/a	n/a	n/a	n/a	n/a	n/a		Low
Apo	600.00s	Pah1_apo_10min	P32567	429	440	FSEISRNGYNIL	H	2	9.31	9.08-10.00	173	n/a	n/a	0.036	0	1800000000	707.628	n/a	n/a	n/a	n/a	707.58	n/a	n/a	n/a	n/a	0.9247	0.351	0.779	7.789	n/a	n/a	n/a		High
Apo	600.00s	Pah1_apo_10min	P32567	429	442	FSEISRNGYNILYL	H	2	11.98	11.58-12.53	176	n/a	n/a	0.05	0.001	502000000	845.792	n/a	n/a	n/a	n/a	845.705	n/a	n/a	n/a	n/a	0.927	0.351	0.78	6.497	n/a	n/a	n/a		High
Apo	600.00s	Pah1_apo_10min	P32567	429	457	FSEISRNGYNILYLTARSAGQADSTRSYL	H	3	11.27	11.47-11.55	16	n/a	n/a	0.073	0.001	6070000	1088.6	n/a	n/a	n/a	n/a	1088.61	n/a	n/a	n/a	n/a	0.8705	2.756	9.185	34.019	n/a	n/a	n/a		High
Apo	600.00s	Pah1_apo_10min	P32567	429	457	FSEISRNGYNILYLTARSAGQADSTRSYL	H	4	11.27	11.24-11.82	110	n/a	n/a	0.046	0.001	11600000	816.774	n/a	n/a	n/a	n/a	816.745	n/a	n/a	n/a	n/a	0.833	0	0	0	n/a	n/a	n/a		Medium
Apo	600.00s	Pah1_apo_10min	P32567	432	440	ISRNGYNIL	H	2	7.78	7.80-7.84	8	n/a	n/a	0.024	0	9360000	525.971	n/a	n/a	n/a	n/a	525.907	n/a	n/a	n/a	n/a	0.9136	0.384	0.852	12.176	n/a	n/a	n/a		High
Apo	600.00s	Pah1_apo_10min	P32567	441	455	YLTARSAGQADSTRS	H	2	3.82	5.33-5.93	112	n/a	n/a	0.045	0.001	79500000	796.551	n/a	n/a	n/a	n/a	796.504	n/a	n/a	n/a	n/a	0.9424	3.725	8.279	63.681	n/a	n/a	n/a		High
Apo	600.00s	Pah1_apo_10min	P32567	441	455	YLTARSAGQADSTRS	H	3	3.82	5.28-5.57	55	n/a	n/a	0.024	0.001	48400000	531.386	n/a	n/a	n/a	n/a	531.374	n/a	n/a	n/a	n/a	0.937	2.497	8.323	64.021	n/a	n/a	n/a		High
Apo	600.00s	Pah1_apo_10min	P32567	441	456	YLTARSAGQADSTRSY	H	2	4.97	4.69-4.99	56	n/a	n/a	0.05	0	11000000	878.434	n/a	n/a	n/a	n/a	878.415	n/a	n/a	n/a	n/a	0.9403	4.021	8.936	63.83	n/a	n/a	n/a		High
Apo	600.00s	Pah1_apo_10min	P32567	441	456	YLTARSAGQADSTRSY	H	3	4.97	4.72-4.99	51	n/a	n/a	0.028	0.001	17100000	585.813	n/a	n/a	n/a	n/a	585.95	n/a	n/a	n/a	n/a	0.7955	2.482	8.274	59.102	n/a	n/a	n/a		Medium
Apo	600.00s	Pah1_apo_10min	P32567	441	457	YLTARSAGQADSTRSYL	H	2	6.9	6.80-7.42	115	n/a	n/a	0.056	0.001	159000000	935.05	n/a	n/a	n/a	n/a	935.024	n/a	n/a	n/a	n/a	0.9389	4.047	8.994	59.958	n/a	n/a	n/a		High
Apo	600.00s	Pah1_apo_10min	P32567	441	457	YLTARSAGQADSTRSYL	H	3	6.9	6.85-7.34	93	n/a	n/a	0.031	0.001	267000000	623.707	n/a	n/a	n/a	n/a	623.681	n/a	n/a	n/a	n/a	0.9519	2.705	9.017	60.115	n/a	n/a	n/a		High
Apo	600.00s	Pah1_apo_10min	P32567	441	459	YLTARSAGQADSTRSYLRS	H	2	5.53	5.49-5.98	91	n/a	n/a	0.067	0.002	8600000	1057.25	n/a	n/a	n/a	n/a	1057.05	n/a	n/a	n/a	n/a	0.8684	4.625	10.277	60.455	n/a	n/a	n/a		High
Apo	600.00s	Pah1_apo_10min	P32567	441	459	YLTARSAGQADSTRSYLRS	H	3	5.53	5.47-6.31	155	n/a	n/a	0.036	0.001	124000000	705.146	n/a	n/a	n/a	n/a	705.083	n/a	n/a	n/a	n/a	0.919	3.055	10.184	59.907	n/a	n/a	n/a		High
Apo	600.00s	Pah1_apo_10min	P32567	441	480	YLTARSAGQADSTRSYLRSIEQNGSKLPNGPVILSPDRTM	H	3	9.64	10.72-10.94	41	n/a	n/a	0.107	0.022	17300000	1452.46	n/a	n/a	n/a	n/a	1452.58	n/a	n/a	n/a	n/a	0.8791	0.898	2.994	8.553	n/a	n/a	n/a		High
Apo	600.00s	Pah1_apo_10min	P32567	441	482	YLTARSAGQADSTRSYLRSIEQNGSKLPNGPVILSPDRTMAA	H	3	9.36	9.43-9.45	5	n/a	n/a	0.107	0.001	366000	1505.39	n/a	n/a	n/a	n/a	1505.48	n/a	n/a	n/a	n/a	0.6883	6.434	21.447	57.965	n/a	n/a	n/a		Medium
Apo	600.00s	Pah1_apo_10min	P32567	441	482	YLTARSAGQADSTRSYLRSIEQNGSKLPNGPVILSPDRTMAA	H	4	9.36	10.17-10.47	58	n/a	n/a	0.074	0.019	102000000	1130.65	n/a	n/a	n/a	n/a	1130.65	n/a	n/a	n/a	n/a	0.9517	6.16	27.379	73.996	n/a	n/a	n/a		High
Apo	600.00s	Pah1_apo_10min	P32567	441	482	YLTARSAGQADSTRSYLRSIEQNGSKLPNGPVILSPDRTMAA	H	5	9.36	9.47-9.74	51	n/a	n/a	0.053	0	9710000	903.674	n/a	n/a	n/a	n/a	903.699	n/a	n/a	n/a	n/a	0.6054	3.855	21.418	57.887	n/a	n/a	n/a		Low
Apo	600.00s	Pah1_apo_10min	P32567	441	482	YLTARSAGQADSTRSYLRSIEQNGSKLPNGPVILSPDRTMAA	H	6	9.36	10.12-10.41	57	n/a	n/a	0.043	0.013	68200000	754.115	n/a	n/a	n/a	n/a	754.113	n/a	n/a	n/a	n/a	0.9252	0	0	0	n/a	n/a	n/a		Medium
Apo	600.00s	Pah1_apo_10min	P32567	442	455	LTARSAGQADSTRS	H	2	3.4	4.26-4.31	10	n/a	n/a	0.035	-0.015	398000	715.633	n/a	n/a	n/a	n/a	715.78	n/a	n/a	n/a	n/a	0.5464	4.416	9.813	81.776	n/a	n/a	n/a		Low
Apo	600.00s	Pah1_apo_10min	P32567	442	457	LTARSAGQADSTRSYL	H	2	6.08	5.90-6.20	58	n/a	n/a	0.049	0.001	17800000	853.435	n/a	n/a	n/a	n/a	853.42	n/a	n/a	n/a	n/a	0.9322	4.024	8.942	63.873	n/a	n/a	n/a		High
Apo	600.00s	Pah1_apo_10min	P32567	442	457	LTARSAGQADSTRSYL	H	3	6.08	6.13-6.47	64	n/a	n/a	0.026	0.001	9440000	569.001	n/a	n/a	n/a	n/a	569.264	n/a	n/a	n/a	n/a	0.6118	0	0	0	n/a	n/a	n/a		Low
Apo	600.00s	Pah1_apo_10min	P32567	442	459	LTARSAGQADSTRSYLRS	H	3	4.71	5.54-5.54	1	n/a	n/a	0.037	-0.004	1660000	651.032	n/a	n/a	n/a	n/a	651.051	n/a	n/a	n/a	n/a	0.8381	3.342	11.14	69.625	n/a	n/a	n/a		Medium
Apo	600.00s	Pah1_apo_10min	P32567	442	482	LTARSAGQADSTRSYLRSIEQNGSKLPNGPVILSPDRTMAA	H	4	9.2	10.79-10.80	4	n/a	n/a	0.071	-0.019	5580000	1089.66	n/a	n/a	n/a	n/a	1089.65	n/a	n/a	n/a	n/a	0.9163	5.962	26.497	73.603	n/a	n/a	n/a		High
Apo	600.00s	Pah1_apo_10min	P32567	443	455	TARSAGQADSTRS	H	2	3.13	6.12-6.41	55	n/a	n/a	0.033	0.021	496000000	657.045	n/a	n/a	n/a	n/a	657.075	n/a	n/a	n/a	n/a	0.9566	2.386	5.302	48.203	n/a	n/a	n/a		High
Apo	600.00s	Pah1_apo_10min	P32567	443	455	TARSAGQADSTRS	H	3	3.13	3.11-3.18	13	n/a	n/a	0.018	0	961000	439.011	n/a	n/a	n/a	n/a	439.105	n/a	n/a	n/a	n/a	0.7969	0	0	0	n/a	n/a	n/a		Medium
Apo	600.00s	Pah1_apo_10min	P32567	443	457	TARSAGQADSTRSYL	H	2	5.9	5.32-5.74	78	n/a	n/a	0.045	0.001	69500000	796.563	n/a	n/a	n/a	n/a	796.517	n/a	n/a	n/a	n/a	0.9484	3.733	8.295	63.804	n/a	n/a	n/a		High
Apo	600.00s	Pah1_apo_10min	P32567	443	457	TARSAGQADSTRSYL	H	3	5.9	5.30-5.79	91	n/a	n/a	0.024	0.001	81200000	531.366	n/a	n/a	n/a	n/a	531.358	n/a	n/a	n/a	n/a	0.9371	2.477	8.256	63.505	n/a	n/a	n/a		High
Apo	600.00s	Pah1_apo_10min	P32567	443	459	TARSAGQADSTRSYLRS	H	2	4.29	4.88-4.90	5	n/a	n/a	0.053	-0.051	2740000	916.161	n/a	n/a	n/a	n/a	916.086	n/a	n/a	n/a	n/a	0.4102	1.719	3.82	25.463	n/a	n/a	n/a		Low
Apo	600.00s	Pah1_apo_10min	P32567	443	459	TARSAGQADSTRSYLRS	H	3	4.29	4.13-4.43	56	n/a	n/a	0.03	0.001	35200000	612.824	n/a	n/a	n/a	n/a	612.773	n/a	n/a	n/a	n/a	0.9038	2.844	9.48	63.197	n/a	n/a	n/a		High
Apo	600.00s	Pah1_apo_10min	P32567	443	480	TARSAGQADSTRSYLRSIEQNGSKLPNGPVILSPDRTM	H	4	9.2	9.76-10.06	57	n/a	n/a	0.069	-0.005	154000000	1027	n/a	n/a	n/a	n/a	1026.98	n/a	n/a	n/a	n/a	0.9222	7.131	31.692	96.037	n/a	n/a	n/a		High
Apo	600.00s	Pah1_apo_10min	P32567	443	480	TARSAGQADSTRSYLRSIEQNGSKLPNGPVILSPDRTM	H	5	9.2	9.28-9.37	18	n/a	n/a	0.048	-0.045	703000	816.203	n/a	n/a	n/a	n/a	816.105	n/a	n/a	n/a	n/a	0.2879	0	0	0	n/a	n/a	n/a		Low
Apo	600.00s	Pah1_apo_10min	P32567	443	483	TARSAGQADSTRSYLRSIEQNGSKLPNGPVILSPDRTMAAL	H	4	10.02	10.70-10.93	43	n/a	n/a	0.07	-0.019	48500000	1089.55	n/a	n/a	n/a	n/a	1089.61	n/a	n/a	n/a	n/a	0.9427	5.851	26.002	72.229	n/a	n/a	n/a		High
Apo	600.00s	Pah1_apo_10min	P32567	443	483	TARSAGQADSTRSYLRSIEQNGSKLPNGPVILSPDRTMAAL	H	5	10.02	10.09-10.15	13	n/a	n/a	0.047	-0.002	918000	870.969	n/a	n/a	n/a	n/a	869.771	n/a	n/a	n/a	n/a	0.2636	0	0	0	n/a	n/a	n/a		Low
Apo	600.00s	Pah1_apo_10min	P32567	456	482	YLRSIEQNGSKLPNGPVILSPDRTMAA	H	3	8.37	8.29-8.46	33	n/a	n/a	0.059	0.001	21700000	980.98	n/a	n/a	n/a	n/a	981.062	n/a	n/a	n/a	n/a	0.9029	3.876	12.92	58.729	n/a	n/a	n/a		High
Apo	600.00s	Pah1_apo_10min	P32567	456	482	YLRSIEQNGSKLPNGPVILSPDRTMAA	H	4	8.37	8.55-8.57	4	n/a	n/a	0.041	-0.013	10300000	735.204	n/a	n/a	n/a	n/a	735.215	n/a	n/a	n/a	n/a	0.9115	0	0	0	n/a	n/a	n/a		Medium
Apo	600.00s	Pah1_apo_10min	P32567	457	480	LRSIEQNGSKLPNGPVILSPDRTM	H	3	8.02	7.91-8.06	28	n/a	n/a	0.051	0.001	18700000	878.73	n/a	n/a	n/a	n/a	878.747	n/a	n/a	n/a	n/a	0.9261	3.42	11.399	59.996	n/a	n/a	n/a		High
Apo	600.00s	Pah1_apo_10min	P32567	457	482	LRSIEQNGSKLPNGPVILSPDRTMAA	H	3	7.61	7.67-7.95	53	n/a	n/a	0.053	0.001	69300000	926.59	n/a	n/a	n/a	n/a	926.59	n/a	n/a	n/a	n/a	0.9313	3.869	12.897	61.413	n/a	n/a	n/a		Medium
Apo	600.00s	Pah1_apo_10min	P32567	457	482	LRSIEQNGSKLPNGPVILSPDRTMAA	H	4	7.61	7.73-7.92	38	n/a	n/a	0.035	0.001	15100000	695.145	n/a	n/a	n/a	n/a	695.154	n/a	n/a	n/a	n/a	0.8662	2.855	12.69	60.427	n/a	n/a	n/a		Medium
Apo	600.00s	Pah1_apo_10min	P32567	458	480	RSIEQNGSKLPNGPVILSPDRTM	H	3	7.82	7.69-7.70	3	n/a	n/a	0.047	0.001	22000000	840.829	n/a	n/a	n/a	n/a	840.816	n/a	n/a	n/a	n/a	0.9574	3.203	10.676	59.312	n/a	n/a	n/a		High
Apo	600.00s	Pah1_apo_10min	P32567	458	480	RSIEQNGSKLPNGPVILSPDRTM	H	4	7.82	7.32-7.74	80	n/a	n/a	0.031	0.001	66400000	630.943	n/a	n/a	n/a	n/a	630.892	n/a	n/a	n/a	n/a	0.9325	2.485	11.045	61.359	n/a	n/a	n/a		High
Apo	600.00s	Pah1_apo_10min	P32567	458	481	RSIEQNGSKLPNGPVILSPDRTMA	H	3	7.32	7.33-7.44	23	n/a	n/a	0.057	-0.003	7880000	864.795	n/a	n/a	n/a	n/a	864.831	n/a	n/a	n/a	n/a	0.7004	3.487	11.624	61.18	n/a	n/a	n/a		High
Apo	600.00s	Pah1_apo_10min	P32567	458	482	RSIEQNGSKLPNGPVILSPDRTMAA	H	2	7.31	7.08-7.91	157	n/a	n/a	0.092	0.003	40200000	1332.55	n/a	n/a	n/a	n/a	1332.57	n/a	n/a	n/a	n/a	0.9391	5.556	12.346	61.729	n/a	n/a	n/a		High
Apo	600.00s	Pah1_apo_10min	P32567	458	482	RSIEQNGSKLPNGPVILSPDRTMAA	H	3	7.31	7.70-7.71	3	n/a	n/a	0.05	0.001	13500000	888.674	n/a	n/a	n/a	n/a	888.67	n/a	n/a	n/a	n/a	0.9394	0	0	0	n/a	n/a	n/a		Medium
Apo	600.00s	Pah1_apo_10min	P32567	458	482	RSIEQNGSKLPNGPVILSPDRTMAA	H	4	7.31	7.70-7.73	7	n/a	n/a	0.034	0.001	5380000	666.925	n/a	n/a	n/a	n/a	666.686	n/a	n/a	n/a	n/a	0.8063	2.885	12.824	64.122	n/a	n/a	n/a		Medium
Apo	600.00s	Pah1_apo_10min	P32567	458	483	RSIEQNGSKLPNGPVILSPDRTMAAL	H	2	9.22	8.90-9.45	105	n/a	n/a	0.092	0.003	5250000	1389.66	n/a	n/a	n/a	n/a	1389.7	n/a	n/a	n/a	n/a	0.8458	0	0	0	n/a	n/a	n/a		Medium
Apo	600.00s	Pah1_apo_10min	P32567	458	483	RSIEQNGSKLPNGPVILSPDRTMAAL	H	3	9.22	9.05-9.27	43	n/a	n/a	0.056	0.001	179000000	926.899	n/a	n/a	n/a	n/a	926.735	n/a	n/a	n/a	n/a	0.8857	4.07	13.565	64.597	n/a	n/a	n/a		Medium
Apo	600.00s	Pah1_apo_10min	P32567	458	483	RSIEQNGSKLPNGPVILSPDRTMAAL	H	4	9.22	8.97-9.26	55	n/a	n/a	0.037	0.001	52100000	695.268	n/a	n/a	n/a	n/a	695.258	n/a	n/a	n/a	n/a	0.9402	2.985	13.269	63.184	n/a	n/a	n/a		High
Apo	600.00s	Pah1_apo_10min	P32567	458	500	RSIEQNGSKLPNGPVILSPDRTMAALRREVILKKPEVFKIACL	H	5	12.12	11.65-11.81	31	n/a	n/a	0.057	0.006	3850000	960.51	n/a	n/a	n/a	n/a	960.452	n/a	n/a	n/a	n/a	0.8592	1.573	8.737	23.613	n/a	n/a	n/a		Medium
Apo	600.00s	Pah1_apo_10min	P32567	458	500	RSIEQNGSKLPNGPVILSPDRTMAALRREVILKKPEVFKIACL	H	6	12.12	11.65-11.81	31	n/a	n/a	0.045	0.006	1680000	800.772	n/a	n/a	n/a	n/a	800.535	n/a	n/a	n/a	n/a	0.6227	1.499	9.995	27.014	n/a	n/a	n/a		Medium
Apo	600.00s	Pah1_apo_10min	P32567	458	500	RSIEQNGSKLPNGPVILSPDRTMAALRREVILKKPEVFKIACL	H	7	12.12	9.77-10.07	57	n/a	n/a	0.035	-0.002	39000000	685.434	n/a	n/a	n/a	n/a	685.248	n/a	n/a	n/a	n/a	0.2577	0.184	1.433	3.872	n/a	n/a	n/a		Low
Apo	600.00s	Pah1_apo_10min	P32567	460	480	IEQNGSKLPNGPVILSPDRTM	H	2	7.55	7.57-7.71	28	n/a	n/a	0.076	0.002	16700000	1138.32	n/a	n/a	n/a	n/a	1138.32	n/a	n/a	n/a	n/a	0.9294	4.042	8.981	56.134	n/a	n/a	n/a		Medium
Apo	600.00s	Pah1_apo_10min	P32567	460	480	IEQNGSKLPNGPVILSPDRTM	H	3	7.55	7.36-7.71	65	n/a	n/a	0.04	0.001	164000000	759.234	n/a	n/a	n/a	n/a	759.224	n/a	n/a	n/a	n/a	0.9486	2.7	9.002	56.26	n/a	n/a	n/a		High
Apo	600.00s	Pah1_apo_10min	P32567	460	482	IEQNGSKLPNGPVILSPDRTMAA	H	2	7.87	7.38-7.66	55	n/a	n/a	0.082	0.002	40000000	1210.04	n/a	n/a	n/a	n/a	1210.06	n/a	n/a	n/a	n/a	0.9527	4.684	10.41	57.832	n/a	n/a	n/a		High
Apo	600.00s	Pah1_apo_10min	P32567	460	482	IEQNGSKLPNGPVILSPDRTMAA	H	3	7.87	7.04-7.83	149	n/a	n/a	0.044	0.001	570000000	807.059	n/a	n/a	n/a	n/a	807.047	n/a	n/a	n/a	n/a	0.9672	3.077	10.257	56.983	n/a	n/a	n/a		High
Apo	600.00s	Pah1_apo_10min	P32567	460	483	IEQNGSKLPNGPVILSPDRTMAAL	H	2	9.45	9.37-9.56	36	n/a	n/a	0.086	0.003	6900000	1266.95	n/a	n/a	n/a	n/a	1267.06	n/a	n/a	n/a	n/a	0.8954	5.052	11.226	59.086	n/a	n/a	n/a		High
Apo	600.00s	Pah1_apo_10min	P32567	460	483	IEQNGSKLPNGPVILSPDRTMAAL	H	3	9.45	9.53-9.68	29	n/a	n/a	0.049	0.001	33000000	845.032	n/a	n/a	n/a	n/a	845.007	n/a	n/a	n/a	n/a	0.9143	3.366	11.22	59.055	n/a	n/a	n/a		Medium
Apo	600.00s	Pah1_apo_10min	P32567	481	502	AALRREVILKKPEVFKIACLND	H	3	8.84	9.13-9.14	3	n/a	n/a	0.049	0.002	3710000	847.265	n/a	n/a	n/a	n/a	847.29	n/a	n/a	n/a	n/a	0.8422	0	0	0	n/a	n/a	n/a		Medium
Apo	600.00s	Pah1_apo_10min	P32567	481	502	AALRREVILKKPEVFKIACLND	H	4	8.84	9.11-9.13	3	n/a	n/a	0.033	0.001	1830000	635.844	n/a	n/a	n/a	n/a	635.789	n/a	n/a	n/a	n/a	0.8184	3.078	13.68	71.999	n/a	n/a	n/a		Medium
Apo	600.00s	Pah1_apo_10min	P32567	483	495	LRREVILKKPEVF	H	2	7.5	7.32-7.35	7	n/a	n/a	0.045	0.001	11800000	818.392	n/a	n/a	n/a	n/a	818.544	n/a	n/a	n/a	n/a	0.837	3.901	8.668	86.68	n/a	n/a	n/a		Medium
Apo	600.00s	Pah1_apo_10min	P32567	483	495	LRREVILKKPEVF	H	3	7.5	7.23-7.45	42	n/a	n/a	0.025	0.001	214000000	546.003	n/a	n/a	n/a	n/a	546.003	n/a	n/a	n/a	n/a	0.9663	2.672	8.908	89.077	n/a	n/a	n/a		High
Apo	600.00s	Pah1_apo_10min	P32567	483	495	LRREVILKKPEVF	H	4	7.5	7.36-7.38	4	n/a	n/a	0.016	0	764000	409.745	n/a	n/a	n/a	n/a	409.785	n/a	n/a	n/a	n/a	0.8388	0	0	0	n/a	n/a	n/a		Medium
Apo	600.00s	Pah1_apo_10min	P32567	483	499	LRREVILKKPEVFKIAC	H	2	8.19	8.48-8.57	17	n/a	n/a	0.065	0.011	2860000	1024.69	n/a	n/a	n/a	n/a	1024.53	n/a	n/a	n/a	n/a	0.8205	0	0	0	n/a	n/a	n/a		Medium
Apo	600.00s	Pah1_apo_10min	P32567	483	499	LRREVILKKPEVFKIAC	H	3	8.19	8.52-8.54	5	n/a	n/a	0.036	0.001	1030000	684.966	n/a	n/a	n/a	n/a	685.017	n/a	n/a	n/a	n/a	0.8384	3.118	10.394	74.239	n/a	n/a	n/a		Medium
Apo	600.00s	Pah1_apo_10min	P32567	483	499	LRREVILKKPEVFKIAC	H	4	8.19	8.52-8.53	3	n/a	n/a	0.018	0.001	396000	514.175	n/a	n/a	n/a	n/a	514.064	n/a	n/a	n/a	n/a	0.6267	2.495	11.088	79.201	n/a	n/a	n/a		Medium
Apo	600.00s	Pah1_apo_10min	P32567	483	500	LRREVILKKPEVFKIACL	H	2	10.24	9.94-9.95	3	n/a	n/a	0.071	0.002	807000	1083.72	n/a	n/a	n/a	n/a	1083.57	n/a	n/a	n/a	n/a	0.8191	4.929	10.953	73.018	n/a	n/a	n/a		Medium
Apo	600.00s	Pah1_apo_10min	P32567	483	500	LRREVILKKPEVFKIACL	H	3	10.24	9.77-10.09	60	n/a	n/a	0.037	0.001	227000000	722.774	n/a	n/a	n/a	n/a	722.776	n/a	n/a	n/a	n/a	0.9614	3.203	10.677	71.177	n/a	n/a	n/a		High
Apo	600.00s	Pah1_apo_10min	P32567	483	500	LRREVILKKPEVFKIACL	H	4	10.24	9.70-10.05	66	n/a	n/a	0.025	0.001	94800000	542.336	n/a	n/a	n/a	n/a	542.346	n/a	n/a	n/a	n/a	0.9665	2.407	10.696	71.308	n/a	n/a	n/a		High
Apo	600.00s	Pah1_apo_10min	P32567	483	502	LRREVILKKPEVFKIACLND	H	2	9.39	9.15-9.16	3	n/a	n/a	0.081	0.004	762000	1198.35	n/a	n/a	n/a	n/a	1198.36	n/a	n/a	n/a	n/a	0.7915	4.927	10.95	64.412	n/a	n/a	n/a		Medium
Apo	600.00s	Pah1_apo_10min	P32567	483	502	LRREVILKKPEVFKIACLND	H	3	9.39	8.82-9.35	100	n/a	n/a	0.044	0.001	690000000	799.268	n/a	n/a	n/a	n/a	799.27	n/a	n/a	n/a	n/a	0.9702	3.303	11.008	64.755	n/a	n/a	n/a		High
Apo	600.00s	Pah1_apo_10min	P32567	483	502	LRREVILKKPEVFKIACLND	H	4	9.39	9.14-9.15	4	n/a	n/a	0.028	0.001	11200000	599.691	n/a	n/a	n/a	n/a	599.666	n/a	n/a	n/a	n/a	0.9426	2.465	10.954	64.438	n/a	n/a	n/a		High
Apo	600.00s	Pah1_apo_10min	P32567	483	507	LRREVILKKPEVFKIACLNDIRSLY	H	3	11.63	11.54-11.55	3	n/a	n/a	0.063	0.001	1990000	1010.24	n/a	n/a	n/a	n/a	1010.23	n/a	n/a	n/a	n/a	0.7756	0	0	0	n/a	n/a	n/a		Medium
Apo	600.00s	Pah1_apo_10min	P32567	483	507	LRREVILKKPEVFKIACLNDIRSLY	H	4	11.63	11.34-11.64	57	n/a	n/a	0.04	0.001	45400000	757.995	n/a	n/a	n/a	n/a	757.961	n/a	n/a	n/a	n/a	0.9189	2.587	11.498	52.265	n/a	n/a	n/a		High
Apo	600.00s	Pah1_apo_10min	P32567	483	507	LRREVILKKPEVFKIACLNDIRSLY	H	5	11.63	11.51-11.52	3	n/a	n/a	0.028	0	1090000	606.568	n/a	n/a	n/a	n/a	606.577	n/a	n/a	n/a	n/a	0.8701	2.034	11.301	51.368	n/a	n/a	n/a		Medium
Apo	600.00s	Pah1_apo_10min	P32567	484	495	RREVILKKPEVF	H	2	6.89	7.08-7.35	52	n/a	n/a	0.041	0.001	14700000	761.389	n/a	n/a	n/a	n/a	761.561	n/a	n/a	n/a	n/a	0.8288	3.486	7.747	86.078	n/a	n/a	n/a		Medium
Apo	600.00s	Pah1_apo_10min	P32567	484	495	RREVILKKPEVF	H	3	6.89	6.81-7.22	77	n/a	n/a	0.023	0.001	129000000	507.999	n/a	n/a	n/a	n/a	508.003	n/a	n/a	n/a	n/a	0.9666	2.388	7.96	88.442	n/a	n/a	n/a		High
Apo	600.00s	Pah1_apo_10min	P32567	484	500	RREVILKKPEVFKIACL	H	3	9.56	9.68-9.77	19	n/a	n/a	0.032	0.001	58900000	684.749	n/a	n/a	n/a	n/a	684.782	n/a	n/a	n/a	n/a	0.9123	2.897	9.658	68.988	n/a	n/a	n/a		High
Apo	600.00s	Pah1_apo_10min	P32567	484	500	RREVILKKPEVFKIACL	H	4	9.56	9.62-9.70	16	n/a	n/a	0.022	0.001	18500000	513.76	n/a	n/a	n/a	n/a	513.847	n/a	n/a	n/a	n/a	0.8791	2.089	9.286	66.328	n/a	n/a	n/a		Medium
Apo	600.00s	Pah1_apo_10min	P32567	484	502	RREVILKKPEVFKIACLND	H	3	9.22	8.53-9.37	161	n/a	n/a	0.042	0.001	496000000	761.204	n/a	n/a	n/a	n/a	761.241	n/a	n/a	n/a	n/a	0.958	0	0	0	n/a	n/a	n/a		Medium
Apo	600.00s	Pah1_apo_10min	P32567	484	502	RREVILKKPEVFKIACLND	H	4	9.22	8.61-8.77	32	n/a	n/a	0.027	0	80200000	571.197	n/a	n/a	n/a	n/a	571.22	n/a	n/a	n/a	n/a	0.9311	2.259	10.039	62.744	n/a	n/a	n/a		High
Apo	600.00s	Pah1_apo_10min	P32567	496	502	KIACLND	H	1	4.86	5.31-5.32	4	n/a	n/a	0.041	0.001	283000	778.535	n/a	n/a	n/a	n/a	778.188	n/a	n/a	n/a	n/a	0.6941	1.672	1.858	37.158	n/a	n/a	n/a		Medium
Apo	600.00s	Pah1_apo_10min	P32567	496	502	KIACLND	H	2	4.86	4.68-5.73	194	n/a	n/a	0.016	0	82500000	389.59	n/a	n/a	n/a	n/a	389.603	n/a	n/a	n/a	n/a	0.8135	0.666	1.48	29.601	n/a	n/a	n/a		Medium
Apo	600.00s	Pah1_apo_10min	P32567	500	507	LNDIRSLY	H	2	8.2	8.16-8.18	5	n/a	n/a	0.021	0.001	1030000	497.802	n/a	n/a	n/a	n/a	497.605	n/a	n/a	n/a	n/a	0.7798	0.253	0.563	9.379	n/a	n/a	n/a		Medium
Apo	600.00s	Pah1_apo_10min	P32567	501	507	NDIRSLY	H	1	6.6	6.49-6.75	49	n/a	n/a	0.054	0.001	25700000	881.035	n/a	n/a	n/a	n/a	881.081	n/a	n/a	n/a	n/a	0.9232	0	0	0	n/a	n/a	n/a		Medium
Apo	600.00s	Pah1_apo_10min	P32567	501	507	NDIRSLY	H	2	6.6	6.49-6.83	64	n/a	n/a	0.02	0	236000000	441.062	n/a	n/a	n/a	n/a	441.043	n/a	n/a	n/a	n/a	0.894	0.085	0.189	3.78	n/a	n/a	n/a		High
Apo	600.00s	Pah1_apo_10min	P32567	501	537	NDIRSLYFEDSDNEVDTEEKSTPFFAGFGNRITDALS	H	3	12.74	12.49-12.78	55	n/a	n/a	0.115	0.003	1350000	1406.17	n/a	n/a	n/a	n/a	1406.21	n/a	n/a	n/a	n/a	0.7358	4.761	15.871	46.679	n/a	n/a	n/a		Medium
Apo	600.00s	Pah1_apo_10min	P32567	503	536	IRSLYFEDSDNEVDTEEKSTPFFAGFGNRITDAL	H	3	12.78	12.19-12.52	61	n/a	n/a	0.078	-0.009	146000	1301.18	n/a	n/a	n/a	n/a	1301.51	n/a	n/a	n/a	n/a	0.1931	5.151	17.171	55.39	n/a	n/a	n/a		Low
Apo	600.00s	Pah1_apo_10min	P32567	503	536	IRSLYFEDSDNEVDTEEKSTPFFAGFGNRITDAL	H	4	12.78	11.28-11.58	57	n/a	n/a	0.063	0.034	23800000	972.538	n/a	n/a	n/a	n/a	972.513	n/a	n/a	n/a	n/a	0.2804	0	0	0	n/a	n/a	n/a		Low
Apo	600.00s	Pah1_apo_10min	P32567	503	537	IRSLYFEDSDNEVDTEEKSTPFFAGFGNRITDALS	H	3	12.55	12.37-12.72	64	n/a	n/a	0.095	0.002	9290000	1329.79	n/a	n/a	n/a	n/a	1329.82	n/a	n/a	n/a	n/a	0.9072	4.728	15.759	49.245	n/a	n/a	n/a		High
Apo	600.00s	Pah1_apo_10min	P32567	503	537	IRSLYFEDSDNEVDTEEKSTPFFAGFGNRITDALS	H	4	12.55	12.48-12.69	39	n/a	n/a	0.061	0.001	6530000	997.568	n/a	n/a	n/a	n/a	997.573	n/a	n/a	n/a	n/a	0.8959	3.517	15.63	48.842	n/a	n/a	n/a		High
Apo	600.00s	Pah1_apo_10min	P32567	507	513	YFEDSDN	H	1	4.34	4.97-4.97	1	n/a	n/a	0.053	-0.047	422000	893.1	n/a	n/a	n/a	n/a	893.384	n/a	n/a	n/a	n/a	0.7491	3.295	3.661	73.224	n/a	n/a	n/a		Medium
Apo	600.00s	Pah1_apo_10min	P32567	507	536	YFEDSDNEVDTEEKSTPFFAGFGNRITDAL	H	3	12.59	12.58-12.83	46	n/a	n/a	0.076	0.002	9130000	1143.74	n/a	n/a	n/a	n/a	1143.71	n/a	n/a	n/a	n/a	0.9133	4.14	13.8	51.111	n/a	n/a	n/a		High
Apo	600.00s	Pah1_apo_10min	P32567	507	537	YFEDSDNEVDTEEKSTPFFAGFGNRITDALS	H	3	12.27	12.34-12.36	5	n/a	n/a	0.079	0.001	3040000	1173.04	n/a	n/a	n/a	n/a	1173	n/a	n/a	n/a	n/a	0.921	4.493	14.977	53.49	n/a	n/a	n/a		High
Apo	600.00s	Pah1_apo_10min	P32567	508	513	FEDSDN	H	1	3.41	4.19-4.49	57	n/a	n/a	0.037	0.004	2030000	729.541	n/a	n/a	n/a	n/a	729.574	n/a	n/a	n/a	n/a	0.8577	2.898	3.22	80.497	n/a	n/a	n/a		Medium
Apo	600.00s	Pah1_apo_10min	P32567	508	517	FEDSDNEVDT	H	1	4.09	5.96-6.26	57	n/a	n/a	0.085	-0.076	18600000	1178.78	n/a	n/a	n/a	n/a	1178.84	n/a	n/a	n/a	n/a	0.7197	7.718	8.576	107.198	n/a	n/a	n/a		Low
Apo	600.00s	Pah1_apo_10min	P32567	508	528	FEDSDNEVDTEEKSTPFFAGF	H	2	12.28	11.72-12.13	78	n/a	n/a	0.087	0.002	34600000	1210.74	n/a	n/a	n/a	n/a	1210.76	n/a	n/a	n/a	n/a	0.9399	4.019	8.931	49.617	n/a	n/a	n/a		High
Apo	600.00s	Pah1_apo_10min	P32567	508	536	FEDSDNEVDTEEKSTPFFAGFGNRITDAL	H	2	12.28	12.18-12.35	32	n/a	n/a	0.121	0.002	1660000	1633.16	n/a	n/a	n/a	n/a	1633.22	n/a	n/a	n/a	n/a	0.821	6.052	13.449	51.728	n/a	n/a	n/a		High
Apo	600.00s	Pah1_apo_10min	P32567	508	536	FEDSDNEVDTEEKSTPFFAGFGNRITDAL	H	3	12.28	11.95-12.43	90	n/a	n/a	0.071	0.001	70700000	1089.25	n/a	n/a	n/a	n/a	1089.24	n/a	n/a	n/a	n/a	0.9496	4.125	13.75	52.886	n/a	n/a	n/a		High
Apo	600.00s	Pah1_apo_10min	P32567	508	537	FEDSDNEVDTEEKSTPFFAGFGNRITDALS	H	2	12.05	11.76-12.37	115	n/a	n/a	0.125	0.004	6440000	1677	n/a	n/a	n/a	n/a	1677.07	n/a	n/a	n/a	n/a	0.9071	6.333	14.072	52.12	n/a	n/a	n/a		High
Apo	600.00s	Pah1_apo_10min	P32567	508	537	FEDSDNEVDTEEKSTPFFAGFGNRITDALS	H	3	12.05	11.70-12.39	130	n/a	n/a	0.073	0.001	182000000	1118.41	n/a	n/a	n/a	n/a	1118.4	n/a	n/a	n/a	n/a	0.9614	4.26	14.201	52.595	n/a	n/a	n/a		High
Apo	600.00s	Pah1_apo_10min	P32567	508	538	FEDSDNEVDTEEKSTPFFAGFGNRITDALSY	H	3	12.91	12.23-12.97	137	n/a	n/a	0.076	0.001	45200000	1172.81	n/a	n/a	n/a	n/a	1172.9	n/a	n/a	n/a	n/a	0.9247	4.262	14.207	50.738	n/a	n/a	n/a		High
Apo	600.00s	Pah1_apo_10min	P32567	514	536	EVDTEEKSTPFFAGFGNRITDAL	H	2	12.32	11.73-11.99	49	n/a	n/a	0.085	0.003	3640000	1277.86	n/a	n/a	n/a	n/a	1277.95	n/a	n/a	n/a	n/a	0.8367	0	0	0	n/a	n/a	n/a		Medium
Apo	600.00s	Pah1_apo_10min	P32567	514	536	EVDTEEKSTPFFAGFGNRITDAL	H	3	12.32	11.75-11.95	39	n/a	n/a	0.049	0.001	25500000	852.328	n/a	n/a	n/a	n/a	852.293	n/a	n/a	n/a	n/a	0.9286	3.08	10.268	51.341	n/a	n/a	n/a		Medium
Apo	600.00s	Pah1_apo_10min	P32567	514	537	EVDTEEKSTPFFAGFGNRITDALS	H	2	11.6	11.51-11.89	73	n/a	n/a	0.093	0.002	9580000	1321.62	n/a	n/a	n/a	n/a	1321.66	n/a	n/a	n/a	n/a	0.9041	4.651	10.336	49.217	n/a	n/a	n/a		High
Apo	600.00s	Pah1_apo_10min	P32567	514	537	EVDTEEKSTPFFAGFGNRITDALS	H	3	11.6	11.45-11.80	66	n/a	n/a	0.052	0.001	61200000	881.523	n/a	n/a	n/a	n/a	881.464	n/a	n/a	n/a	n/a	0.942	3.243	10.81	51.474	n/a	n/a	n/a		High
Apo	600.00s	Pah1_apo_10min	P32567	518	537	EEKSTPFFAGFGNRITDALS	H	2	11.44	11.12-11.37	49	n/a	n/a	0.071	0.002	2440000	1098.43	n/a	n/a	n/a	n/a	1098.35	n/a	n/a	n/a	n/a	0.7336	3.75	8.332	49.014	n/a	n/a	n/a		Medium
Apo	600.00s	Pah1_apo_10min	P32567	526	537	AGFGNRITDALS	H	2	8.08	8.40-8.41	3	n/a	n/a	0.032	0.001	902000	614.045	n/a	n/a	n/a	n/a	614.054	n/a	n/a	n/a	n/a	0.8498	2.38	5.288	52.883	n/a	n/a	n/a		Medium
Apo	600.00s	Pah1_apo_10min	P32567	529	537	GNRITDALS	H	1	6.4	5.80-5.98	35	n/a	n/a	0.055	0.001	3150000	951.403	n/a	n/a	n/a	n/a	951.484	n/a	n/a	n/a	n/a	0.9146	4.417	4.908	70.108	n/a	n/a	n/a		Medium
Apo	600.00s	Pah1_apo_10min	P32567	529	537	GNRITDALS	H	2	6.4	5.70-6.01	58	n/a	n/a	0.021	0.001	79700000	476.3	n/a	n/a	n/a	n/a	476.236	n/a	n/a	n/a	n/a	0.9161	2.284	5.075	72.506	n/a	n/a	n/a		High
Apo	600.00s	Pah1_apo_10min	P32567	536	547	LSYRTVGIPSSR	H	3	6.78	7.82-8.11	57	n/a	n/a	0.019	0.014	44100000	447.505	n/a	n/a	n/a	n/a	447.517	n/a	n/a	n/a	n/a	0.9249	1.323	4.41	49.003	n/a	n/a	n/a		High
Apo	600.00s	Pah1_apo_10min	P32567	537	548	SYRTVGIPSSRI	H	2	6.33	6.36-6.75	74	n/a	n/a	0.035	0.001	34700000	670.502	n/a	n/a	n/a	n/a	670.48	n/a	n/a	n/a	n/a	0.9025	1.748	3.885	43.166	n/a	n/a	n/a		Medium
Apo	600.00s	Pah1_apo_10min	P32567	537	548	SYRTVGIPSSRI	H	3	6.33	7.84-8.07	44	n/a	n/a	0.02	0.014	34300000	447.506	n/a	n/a	n/a	n/a	447.516	n/a	n/a	n/a	n/a	0.9063	1.324	4.415	49.055	n/a	n/a	n/a		High
Apo	600.00s	Pah1_apo_10min	P32567	537	550	SYRTVGIPSSRIFT	H	2	8.2	8.16-8.46	58	n/a	n/a	0.047	-0.034	610000000	792.967	n/a	n/a	n/a	n/a	793.002	n/a	n/a	n/a	n/a	0.5084	0.098	0.217	1.973	n/a	n/a	n/a		Low
Apo	600.00s	Pah1_apo_10min	P32567	537	550	SYRTVGIPSSRIFT	H	3	8.2	8.16-8.46	58	n/a	n/a	0.017	0	2740000	530.349	n/a	n/a	n/a	n/a	530.176	n/a	n/a	n/a	n/a	0.5092	0	0	0	n/a	n/a	n/a		Medium
Apo	600.00s	Pah1_apo_10min	P32567	537	561	SYRTVGIPSSRIFTINTEGEVHMEL	H	2	11.09	10.90-11.36	88	n/a	n/a	0.115	-0.096	21800000	1426.08	n/a	n/a	n/a	n/a	1426.24	n/a	n/a	n/a	n/a	0.1163	0	0	0	n/a	n/a	n/a		Low
Apo	600.00s	Pah1_apo_10min	P32567	537	561	SYRTVGIPSSRIFTINTEGEVHMEL	H	3	11.09	10.90-11.34	83	n/a	n/a	0.059	0	110000000	950.061	n/a	n/a	n/a	n/a	950.078	n/a	n/a	n/a	n/a	0.8787	3.331	11.104	50.471	n/a	n/a	n/a		Medium
Apo	600.00s	Pah1_apo_10min	P32567	537	561	SYRTVGIPSSRIFTINTEGEVHMEL	H	4	11.09	11.02-11.03	2	n/a	n/a	0.04	0.001	1090000	712.999	n/a	n/a	n/a	n/a	713.037	n/a	n/a	n/a	n/a	0.8183	0	0	0	n/a	n/a	n/a		Medium
Apo	600.00s	Pah1_apo_10min	P32567	538	548	YRTVGIPSSRI	H	2	6.31	6.36-6.71	67	n/a	n/a	0.034	0.001	79600000	626.929	n/a	n/a	n/a	n/a	626.914	n/a	n/a	n/a	n/a	0.8505	1.709	3.797	47.459	n/a	n/a	n/a		High
Apo	600.00s	Pah1_apo_10min	P32567	538	548	YRTVGIPSSRI	H	3	6.31	6.72-6.73	4	n/a	n/a	0.015	0	446000	418.174	n/a	n/a	n/a	n/a	418.241	n/a	n/a	n/a	n/a	0.7897	1.022	3.406	42.58	n/a	n/a	n/a		Medium
Apo	600.00s	Pah1_apo_10min	P32567	538	561	YRTVGIPSSRIFTINTEGEVHMEL	H	2	11.58	10.90-11.25	65	n/a	n/a	0.109	0.003	16000000	1381.57	n/a	n/a	n/a	n/a	1381.58	n/a	n/a	n/a	n/a	0.8405	5.529	12.286	58.505	n/a	n/a	n/a		Medium
Apo	600.00s	Pah1_apo_10min	P32567	538	561	YRTVGIPSSRIFTINTEGEVHMEL	H	3	11.58	11.04-11.06	4	n/a	n/a	0.054	0.001	19800000	921.321	n/a	n/a	n/a	n/a	921.356	n/a	n/a	n/a	n/a	0.8699	3.616	12.053	57.397	n/a	n/a	n/a		High
Apo	600.00s	Pah1_apo_10min	P32567	538	561	YRTVGIPSSRIFTINTEGEVHMEL	H	4	11.58	11.03-11.20	34	n/a	n/a	0.036	0	27300000	691.178	n/a	n/a	n/a	n/a	691.245	n/a	n/a	n/a	n/a	0.881	2.653	11.79	56.142	n/a	n/a	n/a		Medium
Apo	600.00s	Pah1_apo_10min	P32567	538	576	YRTVGIPSSRIFTINTEGEVHMELLELAGYRSSYIHINE	H	4	13.25	11.40-11.78	72	n/a	n/a	0.063	-0.047	253000	1131.33	n/a	n/a	n/a	n/a	1129.4	n/a	n/a	n/a	n/a	0.2347	6.066	26.959	74.885	n/a	n/a	n/a		Low
Apo	600.00s	Pah1_apo_10min	P32567	539	561	RTVGIPSSRIFTINTEGEVHMEL	H	3	10.69	8.52-8.82	58	n/a	n/a	0.049	-0.003	195000000	868.508	n/a	n/a	n/a	n/a	868.507	n/a	n/a	n/a	n/a	0.9264	5.185	17.282	86.409	n/a	n/a	n/a		Medium
Apo	600.00s	Pah1_apo_10min	P32567	539	561	RTVGIPSSRIFTINTEGEVHMEL	H	4	10.69	8.86-9.16	57	n/a	n/a	0.01	0.001	7090000	651.589	n/a	n/a	n/a	n/a	651.647	n/a	n/a	n/a	n/a	0.2917	0	0	0	n/a	n/a	n/a		Low
Apo	600.00s	Pah1_apo_10min	P32567	562	571	LELAGYRSSY	H	1	7.42	0.00-0.00	0	n/a	n/a														0	n/a	n/a	n/a	n/a	n/a	n/a		Low
Apo	600.00s	Pah1_apo_10min	P32567	562	571	LELAGYRSSY	H	2	7.42	7.81-7.82	3	n/a	n/a	0.026	0	3170000	583.456	n/a	n/a	n/a	n/a	583.386	n/a	n/a	n/a	n/a	0.8725	3.321	7.379	92.238	n/a	n/a	n/a		Medium
Apo	600.00s	Pah1_apo_10min	P32567	562	576	LELAGYRSSYIHINE	H	2	8.55	8.51-8.57	11	n/a	n/a	0.052	0.001	46000000	888.387	n/a	n/a	n/a	n/a	888.404	n/a	n/a	n/a	n/a	0.9285	4.921	10.936	84.123	n/a	n/a	n/a		High
Apo	600.00s	Pah1_apo_10min	P32567	562	576	LELAGYRSSYIHINE	H	3	8.55	8.41-9.02	117	n/a	n/a	0.029	0.001	512000000	592.589	n/a	n/a	n/a	n/a	592.596	n/a	n/a	n/a	n/a	0.9408	3.276	10.92	84	n/a	n/a	n/a		High
Apo	600.00s	Pah1_apo_10min	P32567	562	587	LELAGYRSSYIHINELVDHFFPPVSL	H	3	14.69	14.51-14.80	55	n/a	n/a	0.063	0.001	38400000	1011.9	n/a	n/a	n/a	n/a	1011.9	n/a	n/a	n/a	n/a	0.9321	5.082	16.939	76.994	n/a	n/a	n/a		High
Apo	600.00s	Pah1_apo_10min	P32567	562	587	LELAGYRSSYIHINELVDHFFPPVSL	H	4	14.69	13.44-13.74	55	n/a	n/a	0.036	-0.014	2800000	755.933	n/a	n/a	n/a	n/a	755.61	n/a	n/a	n/a	n/a	0.2679	0	0	0	n/a	n/a	n/a		Low
Apo	600.00s	Pah1_apo_10min	P32567	563	577	ELAGYRSSYIHINEL	H	3	8.52	8.41-9.02	117	n/a	n/a	0.029	0.001	512000000	592.596	n/a	n/a	n/a	n/a	592.598	n/a	n/a	n/a	n/a	0.947	3.283	10.944	84.188	n/a	n/a	n/a		High
Apo	600.00s	Pah1_apo_10min	P32567	565	576	AGYRSSYIHINE	H	2	6.91	6.29-6.90	116	n/a	n/a	0.037	0.001	159000000	709.669	n/a	n/a	n/a	n/a	709.653	n/a	n/a	n/a	n/a	0.9446	3.911	8.69	86.903	n/a	n/a	n/a		High
Apo	600.00s	Pah1_apo_10min	P32567	565	576	AGYRSSYIHINE	H	3	6.91	6.40-6.64	47	n/a	n/a	0.02	0	55600000	473.461	n/a	n/a	n/a	n/a	473.443	n/a	n/a	n/a	n/a	0.9311	0	0	0	n/a	n/a	n/a		Medium
Apo	600.00s	Pah1_apo_10min	P32567	565	587	AGYRSSYIHINELVDHFFPPVSL	H	3	13.77	13.58-13.88	55	n/a	n/a	0.052	0	11700000	892.465	n/a	n/a	n/a	n/a	892.49	n/a	n/a	n/a	n/a	0.9245	4.12	13.733	72.282	n/a	n/a	n/a		High
Apo	600.00s	Pah1_apo_10min	P32567	567	576	YRSSYIHINE	H	2	6.21	6.15-6.69	102	n/a	n/a	0.031	0.001	184000000	644.668	n/a	n/a	n/a	n/a	644.658	n/a	n/a	n/a	n/a	0.9576	2.98	6.623	82.784	n/a	n/a	n/a		High
Apo	600.00s	Pah1_apo_10min	P32567	567	576	YRSSYIHINE	H	3	6.21	6.05-6.84	148	n/a	n/a	0.018	0	40300000	430.224	n/a	n/a	n/a	n/a	430.113	n/a	n/a	n/a	n/a	0.8052	0	0	0	n/a	n/a	n/a		Medium
Apo	600.00s	Pah1_apo_10min	P32567	577	587	LVDHFFPPVSL	H	1	11.96	11.14-11.71	108	n/a	n/a	0.088	0.002	25700000	1274.35	n/a	n/a	n/a	n/a	1274.4	n/a	n/a	n/a	n/a	0.9212	2.871	3.19	45.567	n/a	n/a	n/a		High
Apo	600.00s	Pah1_apo_10min	P32567	577	587	LVDHFFPPVSL	H	2	11.96	11.42-11.43	4	n/a	n/a	0.033	0.001	96700000	637.718	n/a	n/a	n/a	n/a	637.72	n/a	n/a	n/a	n/a	0.9381	1.477	3.282	46.89	n/a	n/a	n/a		High
Apo	600.00s	Pah1_apo_10min	P32567	592	611	LRTNTSMVPGSPPNRTLDNF	H	2	8.49	7.81-8.29	92	n/a	n/a	0.076	0.002	225000000	1115.46	n/a	n/a	n/a	n/a	1115.46	n/a	n/a	n/a	n/a	0.958	5.717	12.705	84.703	n/a	n/a	n/a		High
Apo	600.00s	Pah1_apo_10min	P32567	592	611	LRTNTSMVPGSPPNRTLDNF	H	3	8.49	7.82-8.28	86	n/a	n/a	0.04	0.001	909000000	743.973	n/a	n/a	n/a	n/a	743.979	n/a	n/a	n/a	n/a	0.9692	3.814	12.715	84.765	n/a	n/a	n/a		High
Apo	600.00s	Pah1_apo_10min	P32567	593	611	RTNTSMVPGSPPNRTLDNF	H	2	7.57	7.47-7.93	89	n/a	n/a	0.068	0.001	75600000	1058.39	n/a	n/a	n/a	n/a	1058.38	n/a	n/a	n/a	n/a	0.9513	5.155	11.455	81.821	n/a	n/a	n/a		High
Apo	600.00s	Pah1_apo_10min	P32567	593	611	RTNTSMVPGSPPNRTLDNF	H	3	7.57	7.85-7.87	4	n/a	n/a	0.038	0.001	5220000	705.879	n/a	n/a	n/a	n/a	705.864	n/a	n/a	n/a	n/a	0.9339	3.447	11.492	82.083	n/a	n/a	n/a		High
Apo	600.00s	Pah1_apo_10min	P32567	597	611	SMVPGSPPNRTLDNF	H	2	8.18	7.91-8.17	51	n/a	n/a	0.048	0.001	94700000	820.649	n/a	n/a	n/a	n/a	820.634	n/a	n/a	n/a	n/a	0.9334	3.722	8.27	82.704	n/a	n/a	n/a		High
Apo	600.00s	Pah1_apo_10min	P32567	611	635	FDSEITSGRKTLFRGNQEEKFTDVN	H	4	8.64	8.52-9.60	205	n/a	n/a	0.039	0.001	1730000000	735.06	n/a	n/a	n/a	n/a	735.073	n/a	n/a	n/a	n/a	0.9591	4.273	18.989	82.561	n/a	n/a	n/a		High
Apo	600.00s	Pah1_apo_10min	P32567	612	627	DSEITSGRKTLFRGNQ	H	2	5.44	5.25-6.11	158	n/a	n/a	0.054	0.001	83700000	910.953	n/a	n/a	n/a	n/a	910.963	n/a	n/a	n/a	n/a	0.9683	0	0	0	n/a	n/a	n/a		Medium
Apo	600.00s	Pah1_apo_10min	P32567	612	627	DSEITSGRKTLFRGNQ	H	3	5.44	5.90-5.92	5	n/a	n/a	0.031	0.001	4260000	607.6	n/a	n/a	n/a	n/a	607.623	n/a	n/a	n/a	n/a	0.9324	3.615	12.05	86.07	n/a	n/a	n/a		High
Apo	600.00s	Pah1_apo_10min	P32567	612	628	DSEITSGRKTLFRGNQE	H	3	5.55	5.43-5.79	67	n/a	n/a	0.034	0.001	88200000	650.982	n/a	n/a	n/a	n/a	650.978	n/a	n/a	n/a	n/a	0.9416	3.943	13.144	87.627	n/a	n/a	n/a		High
Apo	600.00s	Pah1_apo_10min	P32567	612	629	DSEITSGRKTLFRGNQEE	H	3	5.62	5.46-6.13	125	n/a	n/a	0.035	0.001	110000000	694.214	n/a	n/a	n/a	n/a	694.225	n/a	n/a	n/a	n/a	0.9556	4.11	13.698	85.615	n/a	n/a	n/a		High
Apo	600.00s	Pah1_apo_10min	P32567	612	631	DSEITSGRKTLFRGNQEEKF	H	2	7.14	6.84-7.48	120	n/a	n/a	0.076	0.002	9260000	1179.16	n/a	n/a	n/a	n/a	1179.21	n/a	n/a	n/a	n/a	0.8814	0	0	0	n/a	n/a	n/a		Medium
Apo	600.00s	Pah1_apo_10min	P32567	612	631	DSEITSGRKTLFRGNQEEKF	H	3	7.14	7.01-7.27	49	n/a	n/a	0.043	0.001	127000000	786.439	n/a	n/a	n/a	n/a	786.447	n/a	n/a	n/a	n/a	0.9633	4.595	15.316	85.089	n/a	n/a	n/a		High
Apo	600.00s	Pah1_apo_10min	P32567	612	636	DSEITSGRKTLFRGNQEEKFTDVNF	H	2	8.79	8.53-9.51	187	n/a	n/a	0.111	0.003	99800000	1469.09	n/a	n/a	n/a	n/a	1469.13	n/a	n/a	n/a	n/a	0.9418	8.54	18.978	82.512	n/a	n/a	n/a		High
Apo	600.00s	Pah1_apo_10min	P32567	612	636	DSEITSGRKTLFRGNQEEKFTDVNF	H	3	8.79	8.52-8.93	79	n/a	n/a	0.062	0.001	2300000000	979.728	n/a	n/a	n/a	n/a	979.761	n/a	n/a	n/a	n/a	0.9472	5.681	18.938	82.338	n/a	n/a	n/a		High
Apo	600.00s	Pah1_apo_10min	P32567	612	636	DSEITSGRKTLFRGNQEEKFTDVNF	H	4	8.79	8.55-9.34	150	n/a	n/a	0.04	0.001	1670000000	735.061	n/a	n/a	n/a	n/a	735.072	n/a	n/a	n/a	n/a	0.9596	4.274	18.994	82.581	n/a	n/a	n/a		High
Apo	600.00s	Pah1_apo_10min	P32567	615	636	ITSGRKTLFRGNQEEKFTDVNF	H	3	8.51	8.51-8.63	24	n/a	n/a	0.049	0.001	119000000	868.518	n/a	n/a	n/a	n/a	868.521	n/a	n/a	n/a	n/a	0.9344	4.899	16.332	81.658	n/a	n/a	n/a		Medium
Apo	600.00s	Pah1_apo_10min	P32567	615	636	ITSGRKTLFRGNQEEKFTDVNF	H	4	8.51	8.59-8.64	11	n/a	n/a	0.032	0.001	20800000	651.631	n/a	n/a	n/a	n/a	651.634	n/a	n/a	n/a	n/a	0.9311	3.673	16.327	81.633	n/a	n/a	n/a		High
Apo	600.00s	Pah1_apo_10min	P32567	624	636	RGNQEEKFTDVNF	H	2	7.91	5.40-5.65	48	n/a	n/a	0.043	0.017	52300000	796.547	n/a	n/a	n/a	n/a	796.4	n/a	n/a	n/a	n/a	0.9142	3.732	8.293	75.389	n/a	n/a	n/a		High
Apo	600.00s	Pah1_apo_10min	P32567	624	636	RGNQEEKFTDVNF	H	3	7.91	5.33-6.15	151	n/a	n/a	0.024	0.011	96800000	531.34	n/a	n/a	n/a	n/a	531.275	n/a	n/a	n/a	n/a	0.9065	2.46	8.201	74.553	n/a	n/a	n/a		High
Apo	600.00s	Pah1_apo_10min	P32567	628	636	EEKFTDVNF	H	2	8.23	8.13-8.60	88	n/a	n/a	0.027	0.001	344000000	567.54	n/a	n/a	n/a	n/a	567.56	n/a	n/a	n/a	n/a	0.958	2.443	5.428	77.547	n/a	n/a	n/a		High
Apo	600.00s	Pah1_apo_10min	P32567	637	643	WRDPLVD	H	1	9.1	8.52-9.13	117	n/a	n/a	0.055	0.001	350000000	904.023	n/a	n/a	n/a	n/a	903.889	n/a	n/a	n/a	n/a	0.9086	0	0	0	n/a	n/a	n/a		Medium
Apo	600.00s	Pah1_apo_10min	P32567	637	643	WRDPLVD	H	2	9.1	8.44-9.31	165	n/a	n/a	0.019	0	1810000000	452.523	n/a	n/a	n/a	n/a	452.484	n/a	n/a	n/a	n/a	0.9052	1.531	3.401	85.029	n/a	n/a	n/a		High
Apo	600.00s	Pah1_apo_10min	P32567	637	647	WRDPLVDIDNL	H	1	12.22	11.62-12.14	97	n/a	n/a	0.104	0.002	34000000	1361.87	n/a	n/a	n/a	n/a	1362	n/a	n/a	n/a	n/a	0.8937	5.411	6.013	75.158	n/a	n/a	n/a		High
Apo	600.00s	Pah1_apo_10min	P32567	637	647	WRDPLVDIDNL	H	2	12.22	11.58-12.59	188	n/a	n/a	0.035	0.001	3380000000	681.449	n/a	n/a	n/a	n/a	681.465	n/a	n/a	n/a	n/a	0.9525	2.696	5.99	74.879	n/a	n/a	n/a		High
Apo	600.00s	Pah1_apo_10min	P32567	661	701	DTDVSQQSNISRNRANSVKTAKVTKAPQRNVSGSTNNNEVL	H	4	4.96	4.81-5.37	105	n/a	n/a	0.073	0.001	53400000	1115.95	n/a	n/a	n/a	n/a	1115.97	n/a	n/a	n/a	n/a	0.9571	7.496	33.315	87.672	n/a	n/a	n/a		High
Apo	600.00s	Pah1_apo_10min	P32567	661	701	DTDVSQQSNISRNRANSVKTAKVTKAPQRNVSGSTNNNEVL	H	5	4.96	5.27-5.57	55	n/a	n/a	0.05	0	1850000	892.7	n/a	n/a	n/a	n/a	892.94	n/a	n/a	n/a	n/a	0.6961	5.757	31.982	84.162	n/a	n/a	n/a		Low
Apo	600.00s	Pah1_apo_10min	P32567	678	701	VKTAKVTKAPQRNVSGSTNNNEVL	H	3	4.55	4.43-4.75	61	n/a	n/a	0.05	0	11200000	858.436	n/a	n/a	n/a	n/a	858.469	n/a	n/a	n/a	n/a	0.9328	5.504	18.346	87.364	n/a	n/a	n/a		High
Apo	600.00s	Pah1_apo_10min	P32567	702	712	AASSDVENASD	H	1	3.31	4.35-4.36	3	n/a	n/a	0.061	-0.062	218000	1073.89	n/a	n/a	n/a	n/a	1074.02	n/a	n/a	n/a	n/a	0.7623	7.923	8.803	97.81	n/a	n/a	n/a		Medium
Apo	600.00s	Pah1_apo_10min	P32567	702	739	AASSDVENASDLVSSHSSSGSTPNKSTMSKGDIGKQIY	H	3	6.93	6.64-7.18	101	n/a	n/a	0.08	0.002	22100000	1290.75	n/a	n/a	n/a	n/a	1290.78	n/a	n/a	n/a	n/a	0.8323	8.409	28.028	80.081	n/a	n/a	n/a		Medium
Apo	600.00s	Pah1_apo_10min	P32567	702	739	AASSDVENASDLVSSHSSSGSTPNKSTMSKGDIGKQIY	H	4	6.93	7.06-7.08	5	n/a	n/a	0.058	0.001	768000	968.125	n/a	n/a	n/a	n/a	968.104	n/a	n/a	n/a	n/a	0.8153	6.111	27.158	77.594	n/a	n/a	n/a		Medium
Apo	600.00s	Pah1_apo_10min	P32567	714	739	VSSHSSSGSTPNKSTMSKGDIGKQIY	H	3	5.14	5.26-5.27	3	n/a	n/a	0.052	0	861000	900.691	n/a	n/a	n/a	n/a	900.713	n/a	n/a	n/a	n/a	0.8847	5.07	16.901	73.483	n/a	n/a	n/a		Medium
Apo	600.00s	Pah1_apo_10min	P32567	740	751	LELGSPLASPKL	H	1	8.7	8.66-8.96	58	n/a	n/a	0.081	0.002	5480000	1231.87	n/a	n/a	n/a	n/a	1232.08	n/a	n/a	n/a	n/a	0.8375	0	0	0	n/a	n/a	n/a		Low
Apo	600.00s	Pah1_apo_10min	P32567	740	751	LELGSPLASPKL	H	2	8.7	8.59-9.15	107	n/a	n/a	0.03	0.001	264000000	616.225	n/a	n/a	n/a	n/a	616.229	n/a	n/a	n/a	n/a	0.9591	3.001	6.668	83.355	n/a	n/a	n/a		High
Apo	600.00s	Pah1_apo_10min	P32567	740	756	LELGSPLASPKLRYLDD	H	2	9.36	9.26-9.62	69	n/a	n/a	0.056	0.001	198000000	949.394	n/a	n/a	n/a	n/a	949.392	n/a	n/a	n/a	n/a	0.9557	4.819	10.71	82.384	n/a	n/a	n/a		High
Apo	600.00s	Pah1_apo_10min	P32567	740	756	LELGSPLASPKLRYLDD	H	3	9.36	9.22-9.77	104	n/a	n/a	0.032	0.001	505000000	633.277	n/a	n/a	n/a	n/a	633.27	n/a	n/a	n/a	n/a	0.9575	3.217	10.724	82.491	n/a	n/a	n/a		High
Apo	600.00s	Pah1_apo_10min	P32567	740	757	LELGSPLASPKLRYLDDM	H	2	10.73	10.65-10.93	52	n/a	n/a	0.063	0.002	37100000	1015.39	n/a	n/a	n/a	n/a	1015.42	n/a	n/a	n/a	n/a	0.9286	0	0	0	n/a	n/a	n/a		Medium
Apo	600.00s	Pah1_apo_10min	P32567	740	757	LELGSPLASPKLRYLDDM	H	3	10.73	10.62-11.04	80	n/a	n/a	0.035	0.001	122000000	677.321	n/a	n/a	n/a	n/a	677.285	n/a	n/a	n/a	n/a	0.9366	3.553	11.842	84.588	n/a	n/a	n/a		High
Apo	600.00s	Pah1_apo_10min	P32567	757	775	MDDEDSNYNRTKSRRASSA	H	3	3.61	3.92-3.93	3	n/a	n/a	0.038	0	276000	739.565	n/a	n/a	n/a	n/a	739.508	n/a	n/a	n/a	n/a	0.7894	4.005	13.348	78.52	n/a	n/a	n/a		Medium
Apo	600.00s	Pah1_apo_10min	P32567	757	783	MDDEDSNYNRTKSRRASSAAATSIDKE	H	3	4.27	4.54-4.54	2	n/a	n/a	0.062	0.002	348000	1013.21	n/a	n/a	n/a	n/a	1013.19	n/a	n/a	n/a	n/a	0.7792	5.832	19.44	77.761	n/a	n/a	n/a		Medium
Apo	600.00s	Pah1_apo_10min	P32567	757	783	MDDEDSNYNRTKSRRASSAAATSIDKE	H	4	4.27	4.61-4.62	4	n/a	n/a	0.04	0	650000	760.28	n/a	n/a	n/a	n/a	760.297	n/a	n/a	n/a	n/a	0.8089	4.488	19.948	79.792	n/a	n/a	n/a		Medium
Apo	600.00s	Pah1_apo_10min	P32567	758	783	DDEDSNYNRTKSRRASSAAATSIDKE	H	4	4.04	4.19-4.49	57	n/a	n/a	0.02	0.004	3980000	727.348	n/a	n/a	n/a	n/a	727.455	n/a	n/a	n/a	n/a	0.4146	4.344	19.305	80.437	n/a	n/a	n/a		Low
Apo	600.00s	Pah1_apo_10min	P32567	765	783	NRTKSRRASSAAATSIDKE	H	3	3.73	4.15-4.45	56	n/a	n/a	0.034	0.001	2000000	688.332	n/a	n/a	n/a	n/a	688.396	n/a	n/a	n/a	n/a	0.8635	4.268	14.225	83.678	n/a	n/a	n/a		Medium
Apo	600.00s	Pah1_apo_10min	P32567	784	800	FKKLSVSKAGAPTRIVS	H	3	5.31	5.64-5.65	3	n/a	n/a	0.029	0.001	648000	601.029	n/a	n/a	n/a	n/a	601.068	n/a	n/a	n/a	n/a	0.8684	3.66	12.2	87.141	n/a	n/a	n/a		Medium
Apo	1800.00s	Pah1_apo_30min	P32567	3	28	YVGRALGSVSKTWSSINPATLSGAID	H	2	10.39	10.52-11.16	121	n/a	n/a	0.097	0.002	6000000	1334.57	n/a	n/a	n/a	n/a	1334.51	n/a	n/a	n/a	n/a	0.7668	8.132	18.072	78.574	n/a	n/a	n/a		Medium
Apo	1800.00s	Pah1_apo_30min	P32567	3	28	YVGRALGSVSKTWSSINPATLSGAID	H	3	10.39	10.72-11.18	86	n/a	n/a	0.053	-0.013	45500000	886.809	n/a	n/a	n/a	n/a	886.619	n/a	n/a	n/a	n/a	0.3262	0	0	0	n/a	n/a	n/a		Low
Apo	1800.00s	Pah1_apo_30min	P32567	8	28	LGSVSKTWSSINPATLSGAID	H	2	10.05	8.06-8.48	78	n/a	n/a	0.068	-0.033	32200000	1058.41	n/a	n/a	n/a	n/a	1058.42	n/a	n/a	n/a	n/a	0.9422	5.16	11.467	63.703	n/a	n/a	n/a		High
Apo	1800.00s	Pah1_apo_30min	P32567	15	51	WSSINPATLSGAIDVIVVEHPDGRLSCSPFHVRFGKF	H	4	13.43	13.55-13.70	29	n/a	n/a	0.063	0	2400000	1013.84	n/a	n/a	n/a	n/a	1013.89	n/a	n/a	n/a	n/a	0.889	2.695	11.979	37.435	n/a	n/a	n/a		High
Apo	1800.00s	Pah1_apo_30min	P32567	15	51	WSSINPATLSGAIDVIVVEHPDGRLSCSPFHVRFGKF	H	5	13.43	13.55-13.93	71	n/a	n/a	0.05	0	3360000	811.253	n/a	n/a	n/a	n/a	811.262	n/a	n/a	n/a	n/a	0.8043	2.128	11.82	36.938	n/a	n/a	n/a		Medium
Apo	1800.00s	Pah1_apo_30min	P32567	29	39	VIVVEHPDGRL	H	2	6.64	6.52-7.14	114	n/a	n/a	0.03	0.001	126000000	618.482	n/a	n/a	n/a	n/a	618.464	n/a	n/a	n/a	n/a	0.9661	0.766	1.701	21.268	n/a	n/a	n/a		High
Apo	1800.00s	Pah1_apo_30min	P32567	29	39	VIVVEHPDGRL	H	3	6.64	6.65-6.88	43	n/a	n/a	0.017	0	49200000	412.65	n/a	n/a	n/a	n/a	412.642	n/a	n/a	n/a	n/a	0.9632	0.506	1.685	21.066	n/a	n/a	n/a		Medium
Apo	1800.00s	Pah1_apo_30min	P32567	29	51	VIVVEHPDGRLSCSPFHVRFGKF	H	2	10.1	10.83-10.85	4	n/a	n/a	0.097	0	649000	1316.57	n/a	n/a	n/a	n/a	1316.62	n/a	n/a	n/a	n/a	0.7989	2.114	4.698	24.725	n/a	n/a	n/a		Medium
Apo	1800.00s	Pah1_apo_30min	P32567	29	51	VIVVEHPDGRLSCSPFHVRFGKF	H	3	10.1	10.54-11.08	101	n/a	n/a	0.051	0.001	339000000	878.12	n/a	n/a	n/a	n/a	878.1	n/a	n/a	n/a	n/a	0.9644	1.439	4.798	25.252	n/a	n/a	n/a		High
Apo	1800.00s	Pah1_apo_30min	P32567	29	51	VIVVEHPDGRLSCSPFHVRFGKF	H	4	10.1	10.54-10.95	76	n/a	n/a	0.034	0.001	315000000	658.851	n/a	n/a	n/a	n/a	658.835	n/a	n/a	n/a	n/a	0.9566	1.084	4.819	25.366	n/a	n/a	n/a		High
Apo	1800.00s	Pah1_apo_30min	P32567	29	51	VIVVEHPDGRLSCSPFHVRFGKF	H	5	10.1	10.48-11.06	108	n/a	n/a	0.025	0.001	171000000	527.277	n/a	n/a	n/a	n/a	527.267	n/a	n/a	n/a	n/a	0.9328	0.862	4.788	25.199	n/a	n/a	n/a		High
Apo	1800.00s	Pah1_apo_30min	P32567	29	51	VIVVEHPDGRLSCSPFHVRFGKF	H	6	10.1	10.65-10.84	37	n/a	n/a	0.018	0	19800000	439.557	n/a	n/a	n/a	n/a	439.558	n/a	n/a	n/a	n/a	0.8813	0.71	4.733	24.912	n/a	n/a	n/a		Medium
Apo	1800.00s	Pah1_apo_30min	P32567	29	63	VIVVEHPDGRLSCSPFHVRFGKFQILKPSQKKVQV	H	3	9.71	10.26-10.26	1	n/a	n/a	0.101	0.003	229000	1339.48	n/a	n/a	n/a	n/a	1339.56	n/a	n/a	n/a	n/a	0.8247	0	0	0	n/a	n/a	n/a		Medium
Apo	1800.00s	Pah1_apo_30min	P32567	29	63	VIVVEHPDGRLSCSPFHVRFGKFQILKPSQKKVQV	H	7	9.71	10.12-10.35	43	n/a	n/a	0.028	0	24600000	574.629	n/a	n/a	n/a	n/a	574.63	n/a	n/a	n/a	n/a	0.9325	1.521	11.828	39.428	n/a	n/a	n/a		High
Apo	1800.00s	Pah1_apo_30min	P32567	30	39	IVVEHPDGRL	H	2	6.09	5.95-6.29	63	n/a	n/a	0.027	0.001	50400000	568.912	n/a	n/a	n/a	n/a	568.907	n/a	n/a	n/a	n/a	0.9499	0.763	1.696	24.235	n/a	n/a	n/a		High
Apo	1800.00s	Pah1_apo_30min	P32567	30	51	IVVEHPDGRLSCSPFHVRFGKF	H	2	10.44	10.41-10.83	79	n/a	n/a	0.088	0.001	9720000	1267.04	n/a	n/a	n/a	n/a	1267.09	n/a	n/a	n/a	n/a	0.9049	2.125	4.721	26.23	n/a	n/a	n/a		High
Apo	1800.00s	Pah1_apo_30min	P32567	30	51	IVVEHPDGRLSCSPFHVRFGKF	H	3	10.44	10.67-10.69	5	n/a	n/a	0.048	0.001	15500000	845.065	n/a	n/a	n/a	n/a	845.044	n/a	n/a	n/a	n/a	0.9481	1.422	4.741	26.337	n/a	n/a	n/a		High
Apo	1800.00s	Pah1_apo_30min	P32567	30	51	IVVEHPDGRLSCSPFHVRFGKF	H	4	10.44	10.50-10.65	29	n/a	n/a	0.031	0.001	122000000	634.066	n/a	n/a	n/a	n/a	634.051	n/a	n/a	n/a	n/a	0.9518	1.087	4.831	26.839	n/a	n/a	n/a		High
Apo	1800.00s	Pah1_apo_30min	P32567	30	51	IVVEHPDGRLSCSPFHVRFGKF	H	5	10.44	10.46-10.77	58	n/a	n/a	0.023	0.001	79500000	507.459	n/a	n/a	n/a	n/a	507.444	n/a	n/a	n/a	n/a	0.9507	0.875	4.863	27.018	n/a	n/a	n/a		High
Apo	1800.00s	Pah1_apo_30min	P32567	30	51	IVVEHPDGRLSCSPFHVRFGKF	H	6	10.44	10.60-10.60	1	n/a	n/a	0.017	0	538000	423.109	n/a	n/a	n/a	n/a	423.11	n/a	n/a	n/a	n/a	0.8251	0.795	5.302	29.455	n/a	n/a	n/a		Medium
Apo	1800.00s	Pah1_apo_30min	P32567	30	63	IVVEHPDGRLSCSPFHVRFGKFQILKPSQKKVQV	H	3	9.61	10.08-10.19	22	n/a	n/a	0.099	0.002	1980000	1306.36	n/a	n/a	n/a	n/a	1306.37	n/a	n/a	n/a	n/a	0.8004	3.541	11.803	40.7	n/a	n/a	n/a		Medium
Apo	1800.00s	Pah1_apo_30min	P32567	30	63	IVVEHPDGRLSCSPFHVRFGKFQILKPSQKKVQV	H	5	9.61	10.05-10.19	27	n/a	n/a	0.044	0.001	18400000	784.261	n/a	n/a	n/a	n/a	784.263	n/a	n/a	n/a	n/a	0.9085	2.107	11.708	40.372	n/a	n/a	n/a		High
Apo	1800.00s	Pah1_apo_30min	P32567	30	63	IVVEHPDGRLSCSPFHVRFGKFQILKPSQKKVQV	H	6	9.61	10.12-10.16	8	n/a	n/a	0.035	0.001	5390000	653.689	n/a	n/a	n/a	n/a	653.748	n/a	n/a	n/a	n/a	0.7628	1.752	11.679	40.274	n/a	n/a	n/a		Medium
Apo	1800.00s	Pah1_apo_30min	P32567	30	64	IVVEHPDGRLSCSPFHVRFGKFQILKPSQKKVQVF	H	4	10.15	10.69-10.82	26	n/a	n/a	0.069	0.001	6450000	1016.88	n/a	n/a	n/a	n/a	1016.88	n/a	n/a	n/a	n/a	0.8403	2.675	11.889	39.63	n/a	n/a	n/a		Medium
Apo	1800.00s	Pah1_apo_30min	P32567	30	67	IVVEHPDGRLSCSPFHVRFGKFQILKPSQKKVQVFINE	H	4	10.05	10.38-11.08	130	n/a	n/a	0.068	0.032	138000000	1107.86	n/a	n/a	n/a	n/a	1108.06	n/a	n/a	n/a	n/a	0.7963	4.563	20.281	61.457	n/a	n/a	n/a		Medium
Apo	1800.00s	Pah1_apo_30min	P32567	30	67	IVVEHPDGRLSCSPFHVRFGKFQILKPSQKKVQVFINE	H	5	10.05	10.73-10.75	4	n/a	n/a	0.051	0.025	7790000	886.509	n/a	n/a	n/a	n/a	886.606	n/a	n/a	n/a	n/a	0.7854	0	0	0	n/a	n/a	n/a		Medium
Apo	1800.00s	Pah1_apo_30min	P32567	30	67	IVVEHPDGRLSCSPFHVRFGKFQILKPSQKKVQVFINE	H	6	10.05	10.55-10.79	46	n/a	n/a	0.041	0.021	43400000	738.961	n/a	n/a	n/a	n/a	739.08	n/a	n/a	n/a	n/a	0.7583	0	0	0	n/a	n/a	n/a		Medium
Apo	1800.00s	Pah1_apo_30min	P32567	40	51	SCSPFHVRFGKF	H	3	9.58	10.15-10.57	78	n/a	n/a	0.021	0	94600000	472.369	n/a	n/a	n/a	n/a	472.382	n/a	n/a	n/a	n/a	0.9223	0.823	2.743	30.475	n/a	n/a	n/a		High
Apo	1800.00s	Pah1_apo_30min	P32567	40	51	SCSPFHVRFGKF	H	4	9.58	10.37-10.38	4	n/a	n/a	0.011	0	818000	354.678	n/a	n/a	n/a	n/a	354.556	n/a	n/a	n/a	n/a	0.6816	0	0	0	n/a	n/a	n/a		Medium
Apo	1800.00s	Pah1_apo_30min	P32567	42	51	SPFHVRFGKF	H	2	9.71	8.50-8.87	70	n/a	n/a	0.032	-0.015	39700000	614.564	n/a	n/a	n/a	n/a	614.555	n/a	n/a	n/a	n/a	0.9133	2.882	6.404	80.045	n/a	n/a	n/a		Medium
Apo	1800.00s	Pah1_apo_30min	P32567	52	63	QILKPSQKKVQV	H	2	4.96	4.79-5.48	126	n/a	n/a	0.037	0.001	198000000	701.371	n/a	n/a	n/a	n/a	701.387	n/a	n/a	n/a	n/a	0.9594	2.525	5.612	62.35	n/a	n/a	n/a		High
Apo	1800.00s	Pah1_apo_30min	P32567	52	63	QILKPSQKKVQV	H	3	4.96	4.80-5.44	117	n/a	n/a	0.02	0	233000000	467.936	n/a	n/a	n/a	n/a	467.953	n/a	n/a	n/a	n/a	0.9513	1.699	5.664	62.938	n/a	n/a	n/a		High
Apo	1800.00s	Pah1_apo_30min	P32567	52	64	QILKPSQKKVQVF	H	2	6.74	7.09-7.11	3	n/a	n/a	0.043	0	2300000	774.966	n/a	n/a	n/a	n/a	774.952	n/a	n/a	n/a	n/a	0.9386	0	0	0	n/a	n/a	n/a		Medium
Apo	1800.00s	Pah1_apo_30min	P32567	52	64	QILKPSQKKVQVF	H	3	6.74	6.92-7.33	77	n/a	n/a	0.025	0.001	69100000	516.981	n/a	n/a	n/a	n/a	516.987	n/a	n/a	n/a	n/a	0.9331	1.692	5.639	56.394	n/a	n/a	n/a		High
Apo	1800.00s	Pah1_apo_30min	P32567	52	67	QILKPSQKKVQVFINE	H	2	7.37	7.21-7.81	110	n/a	n/a	0.058	0.001	84400000	953.503	n/a	n/a	n/a	n/a	953.488	n/a	n/a	n/a	n/a	0.9578	2.883	6.407	49.288	n/a	n/a	n/a		High
Apo	1800.00s	Pah1_apo_30min	P32567	52	67	QILKPSQKKVQVFINE	H	3	7.37	7.17-8.11	174	n/a	n/a	0.032	0.001	403000000	636.011	n/a	n/a	n/a	n/a	635.993	n/a	n/a	n/a	n/a	0.9433	1.922	6.408	49.293	n/a	n/a	n/a		High
Apo	1800.00s	Pah1_apo_30min	P32567	52	83	QILKPSQKKVQVFINEKLSNMPMKLSDSGEAY	H	3	9.85	10.33-10.55	42	n/a	n/a	0.088	0	13000000	1222.17	n/a	n/a	n/a	n/a	1222.19	n/a	n/a	n/a	n/a	0.8614	3.759	12.529	44.745	n/a	n/a	n/a		High
Apo	1800.00s	Pah1_apo_30min	P32567	52	83	QILKPSQKKVQVFINEKLSNMPMKLSDSGEAY	H	4	9.85	10.33-10.72	72	n/a	n/a	0.056	0.001	47700000	916.93	n/a	n/a	n/a	n/a	916.853	n/a	n/a	n/a	n/a	0.8729	2.86	12.709	45.391	n/a	n/a	n/a		High
Apo	1800.00s	Pah1_apo_30min	P32567	52	84	QILKPSQKKVQVFINEKLSNMPMKLSDSGEAYF	H	3	10.8	11.04-11.69	124	n/a	n/a	0.084	0.001	9990000	1271.26	n/a	n/a	n/a	n/a	1271.28	n/a	n/a	n/a	n/a	0.8912	3.791	12.637	43.574	n/a	n/a	n/a		High
Apo	1800.00s	Pah1_apo_30min	P32567	52	84	QILKPSQKKVQVFINEKLSNMPMKLSDSGEAYF	H	4	10.8	11.45-11.47	3	n/a	n/a	0.058	0	1180000	953.655	n/a	n/a	n/a	n/a	953.709	n/a	n/a	n/a	n/a	0.8077	2.778	12.348	42.578	n/a	n/a	n/a		Medium
Apo	1800.00s	Pah1_apo_30min	P32567	64	82	FINEKLSNMPMKLSDSGEA	H	2	8.06	8.44-8.53	17	n/a	n/a	0.074	0.028	2730000	1058.5	n/a	n/a	n/a	n/a	1058.3	n/a	n/a	n/a	n/a	0.7603	1.893	4.207	26.291	n/a	n/a	n/a		Medium
Apo	1800.00s	Pah1_apo_30min	P32567	64	82	FINEKLSNMPMKLSDSGEA	H	3	8.06	8.49-8.50	3	n/a	n/a	0.037	0.019	1170000	706.046	n/a	n/a	n/a	n/a	705.908	n/a	n/a	n/a	n/a	0.7953	1.252	4.173	26.083	n/a	n/a	n/a		Medium
Apo	1800.00s	Pah1_apo_30min	P32567	64	84	FINEKLSNMPMKLSDSGEAYF	H	2	10.47	10.82-11.47	121	n/a	n/a	0.081	0.002	34800000	1215.05	n/a	n/a	n/a	n/a	1215.09	n/a	n/a	n/a	n/a	0.9162	3.174	7.053	39.181	n/a	n/a	n/a		High
Apo	1800.00s	Pah1_apo_30min	P32567	64	84	FINEKLSNMPMKLSDSGEAYF	H	3	10.47	10.80-11.58	146	n/a	n/a	0.046	0.001	139000000	810.449	n/a	n/a	n/a	n/a	810.412	n/a	n/a	n/a	n/a	0.944	2.189	7.297	40.541	n/a	n/a	n/a		High
Apo	1800.00s	Pah1_apo_30min	P32567	65	83	INEKLSNMPMKLSDSGEAY	H	2	7.81	8.31-8.58	50	n/a	n/a	0.067	0.001	6700000	1068	n/a	n/a	n/a	n/a	1067.97	n/a	n/a	n/a	n/a	0.9065	3.169	7.043	44.019	n/a	n/a	n/a		High
Apo	1800.00s	Pah1_apo_30min	P32567	65	83	INEKLSNMPMKLSDSGEAY	H	3	7.81	8.29-8.38	17	n/a	n/a	0.04	0.001	6550000	712.281	n/a	n/a	n/a	n/a	712.306	n/a	n/a	n/a	n/a	0.8495	2.118	7.062	44.135	n/a	n/a	n/a		Medium
Apo	1800.00s	Pah1_apo_30min	P32567	68	82	KLSNMPMKLSDSGEA	H	2	6.37	6.76-6.89	26	n/a	n/a	0.051	0	4510000	807.484	n/a	n/a	n/a	n/a	807.407	n/a	n/a	n/a	n/a	0.8445	2.516	5.592	46.599	n/a	n/a	n/a		Medium
Apo	1800.00s	Pah1_apo_30min	P32567	68	83	KLSNMPMKLSDSGEAY	H	2	7.3	7.72-7.77	9	n/a	n/a	0.053	0.001	10800000	889.48	n/a	n/a	n/a	n/a	889.146	n/a	n/a	n/a	n/a	0.7221	0	0	0	n/a	n/a	n/a		Medium
Apo	1800.00s	Pah1_apo_30min	P32567	68	83	KLSNMPMKLSDSGEAY	H	3	7.3	7.77-7.92	29	n/a	n/a	0.028	0.001	41800000	593.036	n/a	n/a	n/a	n/a	593.005	n/a	n/a	n/a	n/a	0.9475	1.693	5.644	43.418	n/a	n/a	n/a		Medium
Apo	1800.00s	Pah1_apo_30min	P32567	68	84	KLSNMPMKLSDSGEAYF	H	2	9.36	10.02-10.03	3	n/a	n/a	0.058	0.001	5090000	962.625	n/a	n/a	n/a	n/a	962.59	n/a	n/a	n/a	n/a	0.9288	2.513	5.585	39.892	n/a	n/a	n/a		Medium
Apo	1800.00s	Pah1_apo_30min	P32567	68	84	KLSNMPMKLSDSGEAYF	H	3	9.36	9.82-10.19	70	n/a	n/a	0.034	0.001	92300000	642.088	n/a	n/a	n/a	n/a	642.056	n/a	n/a	n/a	n/a	0.9159	1.671	5.569	39.778	n/a	n/a	n/a		High
Apo	1800.00s	Pah1_apo_30min	P32567	84	99	FVFEMGDQVTDVPDEL	H	1	12.16	0.00-0.00	0	n/a	n/a														0	n/a	n/a	n/a	n/a	n/a	n/a		Low
Apo	1800.00s	Pah1_apo_30min	P32567	84	99	FVFEMGDQVTDVPDEL	H	2	12.16	13.39-13.40	3	n/a	n/a	0.055	0	2130000	925.335	n/a	n/a	n/a	n/a	925.402	n/a	n/a	n/a	n/a	0.935	3.836	8.525	65.577	n/a	n/a	n/a		High
Apo	1800.00s	Pah1_apo_30min	P32567	85	99	VFEMGDQVTDVPDEL	H	1	10.9	0.00-0.00	0	n/a	n/a														0	n/a	n/a	n/a	n/a	n/a	n/a		Low
Apo	1800.00s	Pah1_apo_30min	P32567	85	99	VFEMGDQVTDVPDEL	H	2	10.9	0.00-0.00	0	n/a	n/a														0	n/a	n/a	n/a	n/a	n/a	n/a		Low
Apo	1800.00s	Pah1_apo_30min	P32567	119	147	ILEGGTEGEGEGENENKKKEKKVLEEPDF	H	3	7.19	7.47-7.77	56	n/a	n/a	0.07	0.001	12500000	1084.43	n/a	n/a	n/a	n/a	1084.41	n/a	n/a	n/a	n/a	0.9153	5.562	18.54	71.309	n/a	n/a	n/a		High
Apo	1800.00s	Pah1_apo_30min	P32567	119	147	ILEGGTEGEGEGENENKKKEKKVLEEPDF	H	4	7.19	7.42-7.81	72	n/a	n/a	0.045	0	21700000	813.6	n/a	n/a	n/a	n/a	813.569	n/a	n/a	n/a	n/a	0.9295	4.226	18.784	72.247	n/a	n/a	n/a		High
Apo	1800.00s	Pah1_apo_30min	P32567	121	147	EGGTEGEGEGENENKKKEKKVLEEPDF	H	2	6.45	6.84-7.17	62	n/a	n/a	0.108	0	12300000	1512.24	n/a	n/a	n/a	n/a	1512.25	n/a	n/a	n/a	n/a	0.9054	0	0	0	n/a	n/a	n/a		Medium
Apo	1800.00s	Pah1_apo_30min	P32567	121	147	EGGTEGEGEGENENKKKEKKVLEEPDF	H	3	6.45	6.98-7.00	6	n/a	n/a	0.058	0.001	46200000	1008.5	n/a	n/a	n/a	n/a	1008.5	n/a	n/a	n/a	n/a	0.9336	5.113	17.042	71.009	n/a	n/a	n/a		High
Apo	1800.00s	Pah1_apo_30min	P32567	121	147	EGGTEGEGEGENENKKKEKKVLEEPDF	H	4	6.45	6.99-7.00	3	n/a	n/a	0.04	0.001	26600000	756.638	n/a	n/a	n/a	n/a	756.645	n/a	n/a	n/a	n/a	0.9556	3.845	17.091	71.213	n/a	n/a	n/a		High
Apo	1800.00s	Pah1_apo_30min	P32567	121	148	EGGTEGEGEGENENKKKEKKVLEEPDFL	H	3	7.97	8.31-8.83	97	n/a	n/a	0.068	0.001	96600000	1046.38	n/a	n/a	n/a	n/a	1046.4	n/a	n/a	n/a	n/a	0.9642	5.279	17.597	70.389	n/a	n/a	n/a		High
Apo	1800.00s	Pah1_apo_30min	P32567	121	148	EGGTEGEGEGENENKKKEKKVLEEPDFL	H	4	7.97	8.53-8.78	47	n/a	n/a	0.044	0.001	88700000	785.031	n/a	n/a	n/a	n/a	785.041	n/a	n/a	n/a	n/a	0.9625	3.951	17.558	70.232	n/a	n/a	n/a		Medium
Apo	1800.00s	Pah1_apo_30min	P32567	219	235	LDTEGYKPNKNMMHDTD	H	3	5.41	5.51-6.24	133	n/a	n/a	0.035	0.001	287000000	673.914	n/a	n/a	n/a	n/a	673.935	n/a	n/a	n/a	n/a	0.9547	3.186	10.62	75.857	n/a	n/a	n/a		High
Apo	1800.00s	Pah1_apo_30min	P32567	219	238	LDTEGYKPNKNMMHDTDIQL	H	3	8.76	8.66-9.05	74	n/a	n/a	0.043	0.001	366000000	792.719	n/a	n/a	n/a	n/a	792.732	n/a	n/a	n/a	n/a	0.9647	3.841	12.805	75.322	n/a	n/a	n/a		High
Apo	1800.00s	Pah1_apo_30min	P32567	219	249	LDTEGYKPNKNMMHDTDIQLKQLLKDEFGND	H	3	11.51	10.33-10.55	42	n/a	n/a	0.085	0.061	13800000	1222.11	n/a	n/a	n/a	n/a	1222.12	n/a	n/a	n/a	n/a	0.8685	3.756	12.519	44.712	n/a	n/a	n/a		High
Apo	1800.00s	Pah1_apo_30min	P32567	219	249	LDTEGYKPNKNMMHDTDIQLKQLLKDEFGND	H	4	11.51	10.33-10.69	67	n/a	n/a	0.056	0.046	48400000	916.876	n/a	n/a	n/a	n/a	916.814	n/a	n/a	n/a	n/a	0.8731	2.859	12.708	45.384	n/a	n/a	n/a		High
Apo	1800.00s	Pah1_apo_30min	P32567	219	254	LDTEGYKPNKNMMHDTDIQLKQLLKDEFGNDSDISS	H	3	11.34	11.80-12.05	48	n/a	n/a	0.1	0.001	10600000	1389.05	n/a	n/a	n/a	n/a	1389.06	n/a	n/a	n/a	n/a	0.9089	7.545	25.15	76.213	n/a	n/a	n/a		High
Apo	1800.00s	Pah1_apo_30min	P32567	219	254	LDTEGYKPNKNMMHDTDIQLKQLLKDEFGNDSDISS	H	4	11.34	11.77-12.08	59	n/a	n/a	0.066	0.001	26500000	1042.05	n/a	n/a	n/a	n/a	1042.06	n/a	n/a	n/a	n/a	0.9507	5.672	25.207	76.385	n/a	n/a	n/a		High
Apo	1800.00s	Pah1_apo_30min	P32567	219	255	LDTEGYKPNKNMMHDTDIQLKQLLKDEFGNDSDISSF	H	3	12.25	12.69-12.79	19	n/a	n/a	0.105	0.002	2380000	1438.28	n/a	n/a	n/a	n/a	1438.38	n/a	n/a	n/a	n/a	0.8415	7.723	25.742	75.712	n/a	n/a	n/a		Medium
Apo	1800.00s	Pah1_apo_30min	P32567	219	255	LDTEGYKPNKNMMHDTDIQLKQLLKDEFGNDSDISSF	H	4	12.25	12.87-13.34	85	n/a	n/a	0.069	0.001	2130000	1078.86	n/a	n/a	n/a	n/a	1078.9	n/a	n/a	n/a	n/a	0.8475	5.692	25.298	74.406	n/a	n/a	n/a		Medium
Apo	1800.00s	Pah1_apo_30min	P32567	220	235	DTEGYKPNKNMMHDTD	H	2	4.92	4.66-5.31	118	n/a	n/a	0.057	0.001	167000000	953.396	n/a	n/a	n/a	n/a	953.424	n/a	n/a	n/a	n/a	0.9628	4.394	9.764	75.111	n/a	n/a	n/a		High
Apo	1800.00s	Pah1_apo_30min	P32567	220	238	DTEGYKPNKNMMHDTDIQL	H	2	7.72	8.18-8.73	103	n/a	n/a	0.073	0.001	130000000	1131.62	n/a	n/a	n/a	n/a	1131.61	n/a	n/a	n/a	n/a	0.9632	5.359	11.909	74.429	n/a	n/a	n/a		High
Apo	1800.00s	Pah1_apo_30min	P32567	220	238	DTEGYKPNKNMMHDTDIQL	H	3	7.72	8.01-8.90	165	n/a	n/a	0.04	0.001	1020000000	754.734	n/a	n/a	n/a	n/a	754.744	n/a	n/a	n/a	n/a	0.9604	3.569	11.896	74.353	n/a	n/a	n/a		High
Apo	1800.00s	Pah1_apo_30min	P32567	220	249	DTEGYKPNKNMMHDTDIQLKQLLKDEFGND	H	3	11.28	11.68-11.99	58	n/a	n/a	0.079	0.001	10600000	1186.79	n/a	n/a	n/a	n/a	1186.82	n/a	n/a	n/a	n/a	0.9045	6.175	20.583	76.231	n/a	n/a	n/a		High
Apo	1800.00s	Pah1_apo_30min	P32567	220	249	DTEGYKPNKNMMHDTDIQLKQLLKDEFGND	H	4	11.28	11.69-11.98	55	n/a	n/a	0.059	0.009	1260000	886.167	n/a	n/a	n/a	n/a	886.23	n/a	n/a	n/a	n/a	0.1686	0.43	1.912	7.08	n/a	n/a	n/a		Low
Apo	1800.00s	Pah1_apo_30min	P32567	220	254	DTEGYKPNKNMMHDTDIQLKQLLKDEFGNDSDISS	H	3	11.12	11.73-12.21	89	n/a	n/a	0.089	0.003	12200000	1351.58	n/a	n/a	n/a	n/a	1351.2	n/a	n/a	n/a	n/a	0.7139	0	0	0	n/a	n/a	n/a		Medium
Apo	1800.00s	Pah1_apo_30min	P32567	220	254	DTEGYKPNKNMMHDTDIQLKQLLKDEFGNDSDISS	H	4	11.12	11.47-11.91	82	n/a	n/a	0.064	0.001	63400000	1013.72	n/a	n/a	n/a	n/a	1013.6	n/a	n/a	n/a	n/a	0.8989	5.572	24.763	77.383	n/a	n/a	n/a		High
Apo	1800.00s	Pah1_apo_30min	P32567	220	254	DTEGYKPNKNMMHDTDIQLKQLLKDEFGNDSDISS	H	5	11.12	11.73-12.18	85	n/a	n/a	0.047	0	2480000	811.019	n/a	n/a	n/a	n/a	811.03	n/a	n/a	n/a	n/a	0.6561	0	0	0	n/a	n/a	n/a		Low
Apo	1800.00s	Pah1_apo_30min	P32567	220	255	DTEGYKPNKNMMHDTDIQLKQLLKDEFGNDSDISSF	H	3	12.15	12.38-12.75	70	n/a	n/a	0.1	0.002	11800000	1400.35	n/a	n/a	n/a	n/a	1400.37	n/a	n/a	n/a	n/a	0.9201	7.511	25.038	75.872	n/a	n/a	n/a		High
Apo	1800.00s	Pah1_apo_30min	P32567	220	255	DTEGYKPNKNMMHDTDIQLKQLLKDEFGNDSDISSF	H	4	12.15	12.38-12.82	81	n/a	n/a	0.067	0	31500000	1050.5	n/a	n/a	n/a	n/a	1050.52	n/a	n/a	n/a	n/a	0.9438	5.604	24.909	75.48	n/a	n/a	n/a		High
Apo	1800.00s	Pah1_apo_30min	P32567	236	254	IQLKQLLKDEFGNDSDISS	H	2	10.8	11.16-11.71	103	n/a	n/a	0.071	0.001	63500000	1082.44	n/a	n/a	n/a	n/a	1082.48	n/a	n/a	n/a	n/a	0.9469	6.24	13.866	81.564	n/a	n/a	n/a		High
Apo	1800.00s	Pah1_apo_30min	P32567	236	254	IQLKQLLKDEFGNDSDISS	H	3	10.8	11.33-11.59	49	n/a	n/a	0.038	0.001	38500000	722.05	n/a	n/a	n/a	n/a	721.979	n/a	n/a	n/a	n/a	0.891	4.273	14.244	83.791	n/a	n/a	n/a		Medium
Apo	1800.00s	Pah1_apo_30min	P32567	236	255	IQLKQLLKDEFGNDSDISSF	H	2	12.29	12.45-12.99	100	n/a	n/a	0.076	0.001	49500000	1156.4	n/a	n/a	n/a	n/a	1156.44	n/a	n/a	n/a	n/a	0.9502	6.645	14.767	82.041	n/a	n/a	n/a		High
Apo	1800.00s	Pah1_apo_30min	P32567	236	255	IQLKQLLKDEFGNDSDISSF	H	3	12.29	12.67-13.17	92	n/a	n/a	0.044	0	39200000	771.247	n/a	n/a	n/a	n/a	771.261	n/a	n/a	n/a	n/a	0.9347	4.396	14.655	81.415	n/a	n/a	n/a		High
Apo	1800.00s	Pah1_apo_30min	P32567	239	249	KQLLKDEFGND	H	2	6.21	6.61-6.93	59	n/a	n/a	0.033	0.001	293000000	657.064	n/a	n/a	n/a	n/a	657.08	n/a	n/a	n/a	n/a	0.9654	2.849	6.332	70.355	n/a	n/a	n/a		High
Apo	1800.00s	Pah1_apo_30min	P32567	239	249	KQLLKDEFGND	H	3	6.21	6.71-6.73	5	n/a	n/a	0.016	0	3810000	438.399	n/a	n/a	n/a	n/a	438.389	n/a	n/a	n/a	n/a	0.8427	1.952	6.507	72.303	n/a	n/a	n/a		Medium
Apo	1800.00s	Pah1_apo_30min	P32567	239	254	KQLLKDEFGNDSDISS	H	2	6.6	6.94-7.78	155	n/a	n/a	0.054	0.001	606000000	903.564	n/a	n/a	n/a	n/a	903.586	n/a	n/a	n/a	n/a	0.9671	4.61	10.245	73.176	n/a	n/a	n/a		High
Apo	1800.00s	Pah1_apo_30min	P32567	239	254	KQLLKDEFGNDSDISS	H	3	6.6	7.21-7.23	4	n/a	n/a	0.03	0.001	26000000	602.725	n/a	n/a	n/a	n/a	602.742	n/a	n/a	n/a	n/a	0.9441	3.088	10.292	73.517	n/a	n/a	n/a		High
Apo	1800.00s	Pah1_apo_30min	P32567	239	255	KQLLKDEFGNDSDISSF	H	2	8.91	0.00-0.00	0	n/a	n/a														0	n/a	n/a	n/a	n/a	n/a	n/a		Low
Apo	1800.00s	Pah1_apo_30min	P32567	239	255	KQLLKDEFGNDSDISSF	H	3	8.91	9.37-9.87	94	n/a	n/a	0.033	0.001	327000000	651.959	n/a	n/a	n/a	n/a	651.966	n/a	n/a	n/a	n/a	0.9612	3.264	10.879	72.524	n/a	n/a	n/a		High
Apo	1800.00s	Pah1_apo_30min	P32567	255	285	FIKEDKNGNIKIVNPYEHLTDLSPPGTPPTM	H	3	9.59	9.57-10.45	165	n/a	n/a	0.078	0.001	237000000	1162	n/a	n/a	n/a	n/a	1162.01	n/a	n/a	n/a	n/a	0.9545	5.349	17.831	74.296	n/a	n/a	n/a		High
Apo	1800.00s	Pah1_apo_30min	P32567	255	285	FIKEDKNGNIKIVNPYEHLTDLSPPGTPPTM	H	4	9.59	9.88-9.89	4	n/a	n/a	0.049	0.001	14800000	871.72	n/a	n/a	n/a	n/a	871.724	n/a	n/a	n/a	n/a	0.9364	3.963	17.615	73.396	n/a	n/a	n/a		High
Apo	1800.00s	Pah1_apo_30min	P32567	255	285	FIKEDKNGNIKIVNPYEHLTDLSPPGTPPTM	H	5	9.59	0.00-0.00	0	n/a	n/a														0	n/a	n/a	n/a	n/a	n/a	n/a		Low
Apo	1800.00s	Pah1_apo_30min	P32567	255	292	FIKEDKNGNIKIVNPYEHLTDLSPPGTPPTMATSGSVL	H	4	9.71	10.31-10.39	17	n/a	n/a	0.062	0.001	37000000	1027	n/a	n/a	n/a	n/a	1027.02	n/a	n/a	n/a	n/a	0.9105	5.347	23.767	76.666	n/a	n/a	n/a		High
Apo	1800.00s	Pah1_apo_30min	P32567	255	294	FIKEDKNGNIKIVNPYEHLTDLSPPGTPPTMATSGSVLGL	H	4	11.1	11.05-11.91	160	n/a	n/a	0.07	0.001	113000000	1069.88	n/a	n/a	n/a	n/a	1069.86	n/a	n/a	n/a	n/a	0.9316	5.662	25.167	76.262	n/a	n/a	n/a		High
Apo	1800.00s	Pah1_apo_30min	P32567	255	295	FIKEDKNGNIKIVNPYEHLTDLSPPGTPPTMATSGSVLGLD	H	4	10.23	10.95-10.98	7	n/a	n/a	0.073	0.002	1250000	1098.68	n/a	n/a	n/a	n/a	1098.76	n/a	n/a	n/a	n/a	0.7804	5.651	25.114	73.865	n/a	n/a	n/a		Medium
Apo	1800.00s	Pah1_apo_30min	P32567	256	273	IKEDKNGNIKIVNPYEHL	H	3	7.55	8.00-8.15	27	n/a	n/a	0.035	0.001	13600000	712.49	n/a	n/a	n/a	n/a	712.506	n/a	n/a	n/a	n/a	0.9274	3.35	11.168	74.453	n/a	n/a	n/a		High
Apo	1800.00s	Pah1_apo_30min	P32567	256	285	IKEDKNGNIKIVNPYEHLTDLSPPGTPPTM	H	3	8.74	9.17-9.86	130	n/a	n/a	0.075	0.002	143000000	1112.6	n/a	n/a	n/a	n/a	1112.63	n/a	n/a	n/a	n/a	0.9456	4.971	16.572	72.051	n/a	n/a	n/a		High
Apo	1800.00s	Pah1_apo_30min	P32567	256	285	IKEDKNGNIKIVNPYEHLTDLSPPGTPPTM	H	4	8.74	9.21-9.92	134	n/a	n/a	0.047	0.001	134000000	834.709	n/a	n/a	n/a	n/a	834.721	n/a	n/a	n/a	n/a	0.9397	3.76	16.713	72.666	n/a	n/a	n/a		High
Apo	1800.00s	Pah1_apo_30min	P32567	256	294	IKEDKNGNIKIVNPYEHLTDLSPPGTPPTMATSGSVLGL	H	3	10.84	11.26-11.28	4	n/a	n/a	0.099	0.002	802000	1376.67	n/a	n/a	n/a	n/a	1376.75	n/a	n/a	n/a	n/a	0.8136	7.139	23.796	74.364	n/a	n/a	n/a		Medium
Apo	1800.00s	Pah1_apo_30min	P32567	256	294	IKEDKNGNIKIVNPYEHLTDLSPPGTPPTMATSGSVLGL	H	4	10.84	10.90-11.47	106	n/a	n/a	0.066	0.001	88100000	1032.79	n/a	n/a	n/a	n/a	1032.82	n/a	n/a	n/a	n/a	0.9506	5.375	23.887	74.647	n/a	n/a	n/a		High
Apo	1800.00s	Pah1_apo_30min	P32567	256	294	IKEDKNGNIKIVNPYEHLTDLSPPGTPPTMATSGSVLGL	H	5	10.84	10.99-11.51	98	n/a	n/a	0.049	0.001	7620000	826.446	n/a	n/a	n/a	n/a	826.441	n/a	n/a	n/a	n/a	0.8611	0	0	0	n/a	n/a	n/a		Medium
Apo	1800.00s	Pah1_apo_30min	P32567	256	295	IKEDKNGNIKIVNPYEHLTDLSPPGTPPTMATSGSVLGLD	H	3	10.02	10.65-10.65	2	n/a	n/a	0.107	0.003	151000	1415.21	n/a	n/a	n/a	n/a	1415.32	n/a	n/a	n/a	n/a	0.509	7.384	24.614	74.587	n/a	n/a	n/a		Medium
Apo	1800.00s	Pah1_apo_30min	P32567	256	295	IKEDKNGNIKIVNPYEHLTDLSPPGTPPTMATSGSVLGLD	H	4	10.02	10.65-10.65	1	n/a	n/a	0.07	0	254000	1061.76	n/a	n/a	n/a	n/a	1061.76	n/a	n/a	n/a	n/a	0.732	5.593	24.857	75.324	n/a	n/a	n/a		Medium
Apo	1800.00s	Pah1_apo_30min	P32567	295	303	DAMESGSTL	H	1	5.59	5.52-5.53	3	n/a	n/a	0.053	0.001	4980000	915.712	n/a	n/a	n/a	n/a	915.769	n/a	n/a	n/a	n/a	0.9562	4.79	5.322	76.035	n/a	n/a	n/a		High
Apo	1800.00s	Pah1_apo_30min	P32567	297	303	MESGSTL	H	1	4.29	4.50-4.84	62	n/a	n/a	0.04	0.001	87600000	728.181	n/a	n/a	n/a	n/a	728.213	n/a	n/a	n/a	n/a	0.9204	3.36	3.734	74.677	n/a	n/a	n/a		High
Apo	1800.00s	Pah1_apo_30min	P32567	321	350	FSKEQSSKSEKTSKKGTAGSGETEKRYIRT	H	3	4.09	4.33-4.66	60	n/a	n/a	0.073	0	9500000	1119.5	n/a	n/a	n/a	n/a	1119.25	n/a	n/a	n/a	n/a	0.8533	6.288	20.961	74.861	n/a	n/a	n/a		Low
Apo	1800.00s	Pah1_apo_30min	P32567	321	350	FSKEQSSKSEKTSKKGTAGSGETEKRYIRT	H	4	4.09	4.50-4.51	3	n/a	n/a	0.048	0	2180000	839.594	n/a	n/a	n/a	n/a	839.615	n/a	n/a	n/a	n/a	0.9344	4.431	19.692	70.328	n/a	n/a	n/a		High
Apo	1800.00s	Pah1_apo_30min	P32567	321	350	FSKEQSSKSEKTSKKGTAGSGETEKRYIRT	H	5	4.09	4.46-4.49	5	n/a	n/a	0.034	0	1440000	671.947	n/a	n/a	n/a	n/a	671.913	n/a	n/a	n/a	n/a	0.8781	3.615	20.082	71.72	n/a	n/a	n/a		High
Apo	1800.00s	Pah1_apo_30min	P32567	321	350	FSKEQSSKSEKTSKKGTAGSGETEKRYIRT	H	6	4.09	4.49-4.51	4	n/a	n/a	0.026	0	738000	560.128	n/a	n/a	n/a	n/a	560.127	n/a	n/a	n/a	n/a	0.7858	3.015	20.1	71.784	n/a	n/a	n/a		Medium
Apo	1800.00s	Pah1_apo_30min	P32567	321	360	FSKEQSSKSEKTSKKGTAGSGETEKRYIRTIRLTNDQLKC	H	4	7.11	7.29-7.54	47	n/a	n/a	0.083	0.021	9670000	1133.94	n/a	n/a	n/a	n/a	1133.8	n/a	n/a	n/a	n/a	0.5963	2.347	10.43	27.447	n/a	n/a	n/a		Medium
Apo	1800.00s	Pah1_apo_30min	P32567	321	360	FSKEQSSKSEKTSKKGTAGSGETEKRYIRTIRLTNDQLKC	H	5	7.11	7.51-7.70	36	n/a	n/a	0.054	0	7050000	909.445	n/a	n/a	n/a	n/a	909.44	n/a	n/a	n/a	n/a	0.9266	4.042	22.455	59.093	n/a	n/a	n/a		High
Apo	1800.00s	Pah1_apo_30min	P32567	322	350	SKEQSSKSEKTSKKGTAGSGETEKRYIRT	H	3	3.83	4.02-4.31	53	n/a	n/a	0.068	0	19200000	1069.93	n/a	n/a	n/a	n/a	1069.93	n/a	n/a	n/a	n/a	0.9596	5.779	19.262	71.34	n/a	n/a	n/a		High
Apo	1800.00s	Pah1_apo_30min	P32567	322	350	SKEQSSKSEKTSKKGTAGSGETEKRYIRT	H	4	3.83	4.04-4.32	52	n/a	n/a	0.045	0	80900000	802.664	n/a	n/a	n/a	n/a	802.676	n/a	n/a	n/a	n/a	0.9657	4.292	19.076	70.652	n/a	n/a	n/a		High
Apo	1800.00s	Pah1_apo_30min	P32567	322	350	SKEQSSKSEKTSKKGTAGSGETEKRYIRT	H	5	3.83	4.16-4.41	46	n/a	n/a	0.033	0.001	13600000	642.307	n/a	n/a	n/a	n/a	642.324	n/a	n/a	n/a	n/a	0.9444	0	0	0	n/a	n/a	n/a		Low
Apo	1800.00s	Pah1_apo_30min	P32567	322	350	SKEQSSKSEKTSKKGTAGSGETEKRYIRT	H	6	3.83	4.00-4.28	51	n/a	n/a	0.024	0.001	18500000	535.518	n/a	n/a	n/a	n/a	535.521	n/a	n/a	n/a	n/a	0.9327	2.937	19.582	72.527	n/a	n/a	n/a		High
Apo	1800.00s	Pah1_apo_30min	P32567	322	358	SKEQSSKSEKTSKKGTAGSGETEKRYIRTIRLTNDQL	H	4	7.07	7.27-7.85	107	n/a	n/a	0.065	0.001	6560000	1041.53	n/a	n/a	n/a	n/a	1041.57	n/a	n/a	n/a	n/a	0.9059	4.637	20.609	58.884	n/a	n/a	n/a		High
Apo	1800.00s	Pah1_apo_30min	P32567	322	358	SKEQSSKSEKTSKKGTAGSGETEKRYIRTIRLTNDQL	H	5	7.07	7.53-7.61	15	n/a	n/a	0.046	0.001	2320000	833.508	n/a	n/a	n/a	n/a	833.412	n/a	n/a	n/a	n/a	0.7759	3.817	21.205	60.585	n/a	n/a	n/a		Medium
Apo	1800.00s	Pah1_apo_30min	P32567	322	360	SKEQSSKSEKTSKKGTAGSGETEKRYIRTIRLTNDQLKC	H	4	7	7.42-7.44	3	n/a	n/a	0.07	0.001	626000	1099.57	n/a	n/a	n/a	n/a	1099.56	n/a	n/a	n/a	n/a	0.7713	4.844	21.529	58.186	n/a	n/a	n/a		Medium
Apo	1800.00s	Pah1_apo_30min	P32567	322	360	SKEQSSKSEKTSKKGTAGSGETEKRYIRTIRLTNDQLKC	H	5	7	7.39-7.72	61	n/a	n/a	0.051	0.001	16700000	879.818	n/a	n/a	n/a	n/a	879.795	n/a	n/a	n/a	n/a	0.9064	3.83	21.28	57.513	n/a	n/a	n/a		High
Apo	1800.00s	Pah1_apo_30min	P32567	351	358	IRLTNDQL	H	2	6.39	6.84-7.34	94	n/a	n/a	0.023	0	85100000	487.948	n/a	n/a	n/a	n/a	487.942	n/a	n/a	n/a	n/a	0.907	0.905	2.011	33.511	n/a	n/a	n/a		High
Apo	1800.00s	Pah1_apo_30min	P32567	351	360	IRLTNDQLKC	H	2	6.12	6.56-6.87	58	n/a	n/a	0.03	0.001	177000000	603.883	n/a	n/a	n/a	n/a	603.866	n/a	n/a	n/a	n/a	0.9255	1.184	2.631	32.884	n/a	n/a	n/a		High
Apo	1800.00s	Pah1_apo_30min	P32567	351	360	IRLTNDQLKC	H	3	6.12	6.66-6.81	27	n/a	n/a	0.016	0	19000000	402.948	n/a	n/a	n/a	n/a	402.905	n/a	n/a	n/a	n/a	0.9066	0.817	2.724	34.048	n/a	n/a	n/a		Medium
Apo	1800.00s	Pah1_apo_30min	P32567	351	362	IRLTNDQLKCLN	H	2	7.01	7.46-7.56	20	n/a	n/a	0.037	0.001	3670000	718.112	n/a	n/a	n/a	n/a	717.954	n/a	n/a	n/a	n/a	0.8415	1.768	3.928	39.279	n/a	n/a	n/a		Medium
Apo	1800.00s	Pah1_apo_30min	P32567	351	362	IRLTNDQLKCLN	H	3	7.01	7.41-7.52	22	n/a	n/a	0.021	0.001	1050000	479.15	n/a	n/a	n/a	n/a	478.933	n/a	n/a	n/a	n/a	0.5255	0	0	0	n/a	n/a	n/a		Low
Apo	1800.00s	Pah1_apo_30min	P32567	351	372	IRLTNDQLKCLNLTYGENDLKF	H	2	10.78	11.32-11.55	43	n/a	n/a	0.1	0.021	10700000	1308.82	n/a	n/a	n/a	n/a	1308.81	n/a	n/a	n/a	n/a	0.8551	0	0	0	n/a	n/a	n/a		Low
Apo	1800.00s	Pah1_apo_30min	P32567	351	372	IRLTNDQLKCLNLTYGENDLKF	H	3	10.78	11.17-11.90	137	n/a	n/a	0.056	0.001	55100000	873.823	n/a	n/a	n/a	n/a	873.923	n/a	n/a	n/a	n/a	0.8387	2.159	7.197	35.986	n/a	n/a	n/a		Medium
Apo	1800.00s	Pah1_apo_30min	P32567	351	372	IRLTNDQLKCLNLTYGENDLKF	H	4	10.78	11.32-11.55	43	n/a	n/a	0.032	0.001	5590000	655.94	n/a	n/a	n/a	n/a	655.696	n/a	n/a	n/a	n/a	0.6555	0	0	0	n/a	n/a	n/a		Low
Apo	1800.00s	Pah1_apo_30min	P32567	351	385	IRLTNDQLKCLNLTYGENDLKFSVDHGKAIVTSKL	H	3	10.78	9.92-10.27	65	n/a	n/a	0.107	0.003	36200000	1319.6	n/a	n/a	n/a	n/a	1319.58	n/a	n/a	n/a	n/a	0.8615	2.393	7.976	24.17	n/a	n/a	n/a		High
Apo	1800.00s	Pah1_apo_30min	P32567	351	385	IRLTNDQLKCLNLTYGENDLKFSVDHGKAIVTSKL	H	4	10.78	11.10-11.50	75	n/a	n/a	0.065	0.001	32900000	991.079	n/a	n/a	n/a	n/a	990.984	n/a	n/a	n/a	n/a	0.8011	2.926	13.003	39.402	n/a	n/a	n/a		Medium
Apo	1800.00s	Pah1_apo_30min	P32567	351	385	IRLTNDQLKCLNLTYGENDLKFSVDHGKAIVTSKL	H	5	10.78	11.39-11.41	3	n/a	n/a	0.044	0	690000	792.948	n/a	n/a	n/a	n/a	792.957	n/a	n/a	n/a	n/a	0.8645	2.229	12.381	37.518	n/a	n/a	n/a		Medium
Apo	1800.00s	Pah1_apo_30min	P32567	351	385	IRLTNDQLKCLNLTYGENDLKFSVDHGKAIVTSKL	H	6	10.78	11.29-11.49	38	n/a	n/a	0.034	0	2790000	661.009	n/a	n/a	n/a	n/a	661.041	n/a	n/a	n/a	n/a	0.6009	1.919	12.792	38.764	n/a	n/a	n/a		Medium
Apo	1800.00s	Pah1_apo_30min	P32567	359	368	KCLNLTYGEN	H	2	5.89	6.42-6.71	54	n/a	n/a	0.027	0.001	32100000	580.393	n/a	n/a	n/a	n/a	580.412	n/a	n/a	n/a	n/a	0.9197	2.252	5.004	62.556	n/a	n/a	n/a		High
Apo	1800.00s	Pah1_apo_30min	P32567	361	368	LNLTYGEN	H	1	6.49	6.37-6.62	47	n/a	n/a	0.055	0	39300000	927.661	n/a	n/a	n/a	n/a	927.689	n/a	n/a	n/a	n/a	0.9447	3.691	4.101	68.35	n/a	n/a	n/a		Medium
Apo	1800.00s	Pah1_apo_30min	P32567	361	385	LNLTYGENDLKFSVDHGKAIVTSKL	H	2	10.24	9.65-9.95	57	n/a	n/a	0.102	0	1340000	1389.7	n/a	n/a	n/a	n/a	1389.79	n/a	n/a	n/a	n/a	0.7506	0	0	0	n/a	n/a	n/a		Low
Apo	1800.00s	Pah1_apo_30min	P32567	361	385	LNLTYGENDLKFSVDHGKAIVTSKL	H	3	10.24	10.86-10.89	6	n/a	n/a	0.057	0.001	3660000	924.925	n/a	n/a	n/a	n/a	924.791	n/a	n/a	n/a	n/a	0.8693	2.867	9.558	41.555	n/a	n/a	n/a		High
Apo	1800.00s	Pah1_apo_30min	P32567	361	385	LNLTYGENDLKFSVDHGKAIVTSKL	H	4	10.24	10.84-10.87	5	n/a	n/a	0.038	0.001	2060000	694.007	n/a	n/a	n/a	n/a	693.927	n/a	n/a	n/a	n/a	0.7301	0	0	0	n/a	n/a	n/a		Medium
Apo	1800.00s	Pah1_apo_30min	P32567	369	385	DLKFSVDHGKAIVTSKL	H	2	8.27	8.30-8.93	119	n/a	n/a	0.06	0	62100000	932.146	n/a	n/a	n/a	n/a	932.261	n/a	n/a	n/a	n/a	0.8272	2.076	4.614	30.757	n/a	n/a	n/a		Medium
Apo	1800.00s	Pah1_apo_30min	P32567	369	385	DLKFSVDHGKAIVTSKL	H	3	8.27	8.36-9.21	159	n/a	n/a	0.03	0.001	302000000	621.83	n/a	n/a	n/a	n/a	621.782	n/a	n/a	n/a	n/a	0.9449	1.441	4.802	32.016	n/a	n/a	n/a		High
Apo	1800.00s	Pah1_apo_30min	P32567	369	385	DLKFSVDHGKAIVTSKL	H	4	8.27	8.54-8.54	1	n/a	n/a	0.023	0	907000	466.653	n/a	n/a	n/a	n/a	466.623	n/a	n/a	n/a	n/a	0.8153	1.117	4.965	33.099	n/a	n/a	n/a		Medium
Apo	1800.00s	Pah1_apo_30min	P32567	373	385	SVDHGKAIVTSKL	H	1	5.02	7.55-7.84	55	n/a	n/a	0.095	0.079	5490000	1367.07	n/a	n/a	n/a	n/a	1366.63	n/a	n/a	n/a	n/a	0.465	11.575	12.861	116.916	n/a	n/a	n/a		Low
Apo	1800.00s	Pah1_apo_30min	P32567	373	385	SVDHGKAIVTSKL	H	2	5.02	5.34-6.23	162	n/a	n/a	0.035	0.001	441000000	680.212	n/a	n/a	n/a	n/a	680.172	n/a	n/a	n/a	n/a	0.9578	1.933	4.295	39.041	n/a	n/a	n/a		High
Apo	1800.00s	Pah1_apo_30min	P32567	373	385	SVDHGKAIVTSKL	H	3	5.02	5.36-6.09	133	n/a	n/a	0.019	0	380000000	453.81	n/a	n/a	n/a	n/a	453.791	n/a	n/a	n/a	n/a	0.9401	1.286	4.286	38.966	n/a	n/a	n/a		High
Apo	1800.00s	Pah1_apo_30min	P32567	373	413	SVDHGKAIVTSKLFVWRWDVPIVISDIDGTITKSDALGHVL	H	4	14.98	15.16-15.33	30	n/a	n/a	0.074	0.001	9630000	1127.42	n/a	n/a	n/a	n/a	1127.36	n/a	n/a	n/a	n/a	0.8855	3.851	17.116	45.042	n/a	n/a	n/a		High
Apo	1800.00s	Pah1_apo_30min	P32567	373	413	SVDHGKAIVTSKLFVWRWDVPIVISDIDGTITKSDALGHVL	H	5	14.98	14.52-14.82	55	n/a	n/a	0.054	-0.018	2450000	900.277	n/a	n/a	n/a	n/a	900.223	n/a	n/a	n/a	n/a	0.642	1.232	6.842	18.005	n/a	n/a	n/a		Low
Apo	1800.00s	Pah1_apo_30min	P32567	373	415	SVDHGKAIVTSKLFVWRWDVPIVISDIDGTITKSDALGHVLAM	H	4	15.28	15.45-15.58	24	n/a	n/a	0.078	0.01	5730000	1178.49	n/a	n/a	n/a	n/a	1178.47	n/a	n/a	n/a	n/a	0.6533	4.377	19.455	48.637	n/a	n/a	n/a		Medium
Apo	1800.00s	Pah1_apo_30min	P32567	373	415	SVDHGKAIVTSKLFVWRWDVPIVISDIDGTITKSDALGHVLAM	H	5	15.28	15.54-15.72	33	n/a	n/a	0.056	0	10700000	942.925	n/a	n/a	n/a	n/a	942.91	n/a	n/a	n/a	n/a	0.9386	3.423	19.019	47.547	n/a	n/a	n/a		High
Apo	1800.00s	Pah1_apo_30min	P32567	386	396	FVWRWDVPIVI	H	2	15.47	15.93-15.94	4	n/a	n/a	0.038	0	704000	716.609	n/a	n/a	n/a	n/a	716.581	n/a	n/a	n/a	n/a	0.8835	0.75	1.666	20.825	n/a	n/a	n/a		Medium
Apo	1800.00s	Pah1_apo_30min	P32567	386	397	FVWRWDVPIVIS	H	2	13.99	14.01-14.52	92	n/a	n/a	0.046	0	74500000	760.126	n/a	n/a	n/a	n/a	760.084	n/a	n/a	n/a	n/a	0.9073	0.736	1.635	18.165	n/a	n/a	n/a		High
Apo	1800.00s	Pah1_apo_30min	P32567	386	398	FVWRWDVPIVISD	H	2	13.37	13.74-14.20	83	n/a	n/a	0.048	0	151000000	817.686	n/a	n/a	n/a	n/a	817.632	n/a	n/a	n/a	n/a	0.9289	0.745	1.656	16.558	n/a	n/a	n/a		High
Apo	1800.00s	Pah1_apo_30min	P32567	386	413	FVWRWDVPIVISDIDGTITKSDALGHVL	H	2	15.64	16.11-16.26	28	n/a	n/a	0.121	-0.07	147000	1589.31	n/a	n/a	n/a	n/a	1588.38	n/a	n/a	n/a	n/a	0.3843	0	0	0	n/a	n/a	n/a		Low
Apo	1800.00s	Pah1_apo_30min	P32567	386	413	FVWRWDVPIVISDIDGTITKSDALGHVL	H	3	15.64	16.18-16.19	3	n/a	n/a	0.069	0.002	1670000	1056.41	n/a	n/a	n/a	n/a	1056.3	n/a	n/a	n/a	n/a	0.7396	4.209	14.03	56.119	n/a	n/a	n/a		Medium
Apo	1800.00s	Pah1_apo_30min	P32567	386	413	FVWRWDVPIVISDIDGTITKSDALGHVL	H	4	15.64	16.18-16.19	3	n/a	n/a	0.044	0.001	1410000	792.403	n/a	n/a	n/a	n/a	792.439	n/a	n/a	n/a	n/a	0.8783	2.998	13.323	53.294	n/a	n/a	n/a		High
Apo	1800.00s	Pah1_apo_30min	P32567	386	414	FVWRWDVPIVISDIDGTITKSDALGHVLA	H	3	15.83	15.56-15.88	58	n/a	n/a	0.072	0.001	39200000	1080.28	n/a	n/a	n/a	n/a	1080.29	n/a	n/a	n/a	n/a	0.9557	4.362	14.541	55.925	n/a	n/a	n/a		High
Apo	1800.00s	Pah1_apo_30min	P32567	386	415	FVWRWDVPIVISDIDGTITKSDALGHVLAM	H	2	15.92	16.28-16.51	44	n/a	n/a	0.126	0.004	1510000	1685.76	n/a	n/a	n/a	n/a	1685.82	n/a	n/a	n/a	n/a	0.8396	6.859	15.243	56.455	n/a	n/a	n/a		Medium
Apo	1800.00s	Pah1_apo_30min	P32567	386	415	FVWRWDVPIVISDIDGTITKSDALGHVLAM	H	3	15.92	16.40-16.41	3	n/a	n/a	0.077	0.001	5570000	1124.23	n/a	n/a	n/a	n/a	1124.24	n/a	n/a	n/a	n/a	0.9307	4.6	15.334	56.793	n/a	n/a	n/a		High
Apo	1800.00s	Pah1_apo_30min	P32567	386	415	FVWRWDVPIVISDIDGTITKSDALGHVLAM	H	4	15.92	16.40-16.42	4	n/a	n/a	0.049	0.001	8240000	843.4	n/a	n/a	n/a	n/a	843.377	n/a	n/a	n/a	n/a	0.9444	3.424	15.218	56.363	n/a	n/a	n/a		High
Apo	1800.00s	Pah1_apo_30min	P32567	399	428	IDGTITKSDALGHVLAMIGKDWTHLGVAKL	H	3	14.61	16.18-16.19	3	n/a	n/a	0.066	0.005	1660000	1056.45	n/a	n/a	n/a	n/a	1056.26	n/a	n/a	n/a	n/a	0.7485	0	0	0	n/a	n/a	n/a		Medium
Apo	1800.00s	Pah1_apo_30min	P32567	399	428	IDGTITKSDALGHVLAMIGKDWTHLGVAKL	H	4	14.61	16.18-16.19	3	n/a	n/a	0.044	0.004	1370000	792.409	n/a	n/a	n/a	n/a	792.447	n/a	n/a	n/a	n/a	0.8801	0.977	4.341	15.503	n/a	n/a	n/a		High
Apo	1800.00s	Pah1_apo_30min	P32567	414	428	AMIGKDWTHLGVAKL	H	2	9.39	9.78-10.10	61	n/a	n/a	0.046	0.001	127000000	825.236	n/a	n/a	n/a	n/a	825.214	n/a	n/a	n/a	n/a	0.9513	4.136	9.19	70.693	n/a	n/a	n/a		High
Apo	1800.00s	Pah1_apo_30min	P32567	414	428	AMIGKDWTHLGVAKL	H	3	9.39	9.72-10.36	121	n/a	n/a	0.026	0.001	377000000	550.458	n/a	n/a	n/a	n/a	550.481	n/a	n/a	n/a	n/a	0.9457	2.808	9.359	71.991	n/a	n/a	n/a		High
Apo	1800.00s	Pah1_apo_30min	P32567	414	457	AMIGKDWTHLGVAKLFSEISRNGYNILYLTARSAGQADSTRSYL	H	4	15.26	16.01-16.22	39	n/a	n/a	0.077	-0.076	877000	1229.95	n/a	n/a	n/a	n/a	1229.74	n/a	n/a	n/a	n/a	0.2889	9.822	43.654	103.937	n/a	n/a	n/a		Low
Apo	1800.00s	Pah1_apo_30min	P32567	416	428	IGKDWTHLGVAKL	H	1	8.67	8.91-9.29	73	n/a	n/a	0.109	-0.077	135000	1439.8	n/a	n/a	n/a	n/a	1439.97	n/a	n/a	n/a	n/a	0.6277	1.206	1.339	12.177	n/a	n/a	n/a		Medium
Apo	1800.00s	Pah1_apo_30min	P32567	416	428	IGKDWTHLGVAKL	H	2	8.67	9.09-9.11	4	n/a	n/a	0.039	0.001	26800000	723.234	n/a	n/a	n/a	n/a	723.254	n/a	n/a	n/a	n/a	0.9479	3.385	7.521	68.376	n/a	n/a	n/a		High
Apo	1800.00s	Pah1_apo_30min	P32567	416	428	IGKDWTHLGVAKL	H	3	8.67	8.92-9.47	105	n/a	n/a	0.021	0	575000000	482.479	n/a	n/a	n/a	n/a	482.504	n/a	n/a	n/a	n/a	0.9529	2.238	7.459	67.809	n/a	n/a	n/a		High
Apo	1800.00s	Pah1_apo_30min	P32567	416	428	IGKDWTHLGVAKL	H	4	8.67	8.95-9.34	73	n/a	n/a	0.013	0	41100000	362.142	n/a	n/a	n/a	n/a	362.141	n/a	n/a	n/a	n/a	0.9466	1.719	7.638	69.439	n/a	n/a	n/a		Medium
Apo	1800.00s	Pah1_apo_30min	P32567	416	457	IGKDWTHLGVAKLFSEISRNGYNILYLTARSAGQADSTRSYL	H	4	15.18	15.20-15.38	32	n/a	n/a	0.081	0.001	23400000	1173.72	n/a	n/a	n/a	n/a	1173.73	n/a	n/a	n/a	n/a	0.9624	4.145	18.422	46.054	n/a	n/a	n/a		High
Apo	1800.00s	Pah1_apo_30min	P32567	420	428	WTHLGVAKL	H	1	7.98	8.44-8.55	22	n/a	n/a	0.063	-0.059	969000	1026.4	n/a	n/a	n/a	n/a	1026.11	n/a	n/a	n/a	n/a	0.094	0	0	0	n/a	n/a	n/a		Low
Apo	1800.00s	Pah1_apo_30min	P32567	420	428	WTHLGVAKL	H	2	7.98	8.39-8.74	66	n/a	n/a	0.026	0.001	72500000	515.188	n/a	n/a	n/a	n/a	515.23	n/a	n/a	n/a	n/a	0.8137	2.073	4.607	65.814	n/a	n/a	n/a		Medium
Apo	1800.00s	Pah1_apo_30min	P32567	429	440	FSEISRNGYNIL	H	1	9.31	0.00-0.00	0	n/a	n/a														0	n/a	n/a	n/a	n/a	n/a	n/a		Low
Apo	1800.00s	Pah1_apo_30min	P32567	429	440	FSEISRNGYNIL	H	2	9.31	9.56-10.50	176	n/a	n/a	0.038	0	1090000000	707.76	n/a	n/a	n/a	n/a	707.707	n/a	n/a	n/a	n/a	0.9254	0.482	1.072	10.717	n/a	n/a	n/a		High
Apo	1800.00s	Pah1_apo_30min	P32567	429	442	FSEISRNGYNILYL	H	2	11.98	12.10-12.45	67	n/a	n/a	0.05	0.001	214000000	845.915	n/a	n/a	n/a	n/a	845.84	n/a	n/a	n/a	n/a	0.9416	0.474	1.054	8.782	n/a	n/a	n/a		High
Apo	1800.00s	Pah1_apo_30min	P32567	429	457	FSEISRNGYNILYLTARSAGQADSTRSYL	H	3	11.27	11.77-12.23	86	n/a	n/a	0.074	0.002	21300000	1089.36	n/a	n/a	n/a	n/a	1089.4	n/a	n/a	n/a	n/a	0.8887	3.522	11.741	43.486	n/a	n/a	n/a		High
Apo	1800.00s	Pah1_apo_30min	P32567	429	457	FSEISRNGYNILYLTARSAGQADSTRSYL	H	4	11.27	11.78-11.95	32	n/a	n/a	0.044	0.001	3400000	817.274	n/a	n/a	n/a	n/a	817.328	n/a	n/a	n/a	n/a	0.8508	0	0	0	n/a	n/a	n/a		Medium
Apo	1800.00s	Pah1_apo_30min	P32567	432	440	ISRNGYNIL	H	2	7.78	8.29-8.52	44	n/a	n/a	0.024	0.001	25400000	526.111	n/a	n/a	n/a	n/a	526.039	n/a	n/a	n/a	n/a	0.9054	0.524	1.164	16.633	n/a	n/a	n/a		Medium
Apo	1800.00s	Pah1_apo_30min	P32567	441	455	YLTARSAGQADSTRS	H	2	3.82	5.76-6.47	129	n/a	n/a	0.045	0	63600000	797.475	n/a	n/a	n/a	n/a	797.478	n/a	n/a	n/a	n/a	0.965	4.649	10.331	79.466	n/a	n/a	n/a		High
Apo	1800.00s	Pah1_apo_30min	P32567	441	455	YLTARSAGQADSTRS	H	3	3.82	5.95-5.97	4	n/a	n/a	0.025	0.001	2950000	531.973	n/a	n/a	n/a	n/a	531.98	n/a	n/a	n/a	n/a	0.9309	3.084	10.281	79.085	n/a	n/a	n/a		High
Apo	1800.00s	Pah1_apo_30min	P32567	441	456	YLTARSAGQADSTRSY	H	2	4.97	5.26-5.27	4	n/a	n/a	0.053	0	589000	879.255	n/a	n/a	n/a	n/a	879.278	n/a	n/a	n/a	n/a	0.8754	4.842	10.76	76.858	n/a	n/a	n/a		High
Apo	1800.00s	Pah1_apo_30min	P32567	441	456	YLTARSAGQADSTRSY	H	3	4.97	5.25-5.27	5	n/a	n/a	0.028	0.001	1120000	586.467	n/a	n/a	n/a	n/a	586.519	n/a	n/a	n/a	n/a	0.7794	3.136	10.455	74.677	n/a	n/a	n/a		Medium
Apo	1800.00s	Pah1_apo_30min	P32567	441	457	YLTARSAGQADSTRSYL	H	2	6.9	7.33-7.96	116	n/a	n/a	0.058	0.001	110000000	935.972	n/a	n/a	n/a	n/a	936.006	n/a	n/a	n/a	n/a	0.9505	4.969	11.043	73.618	n/a	n/a	n/a		High
Apo	1800.00s	Pah1_apo_30min	P32567	441	457	YLTARSAGQADSTRSYL	H	3	6.9	7.28-8.38	203	n/a	n/a	0.032	0.001	220000000	624.348	n/a	n/a	n/a	n/a	624.335	n/a	n/a	n/a	n/a	0.9377	3.347	11.155	74.368	n/a	n/a	n/a		High
Apo	1800.00s	Pah1_apo_30min	P32567	441	459	YLTARSAGQADSTRSYLRS	H	2	5.53	5.94-6.41	85	n/a	n/a	0.067	0.001	6350000	1058.51	n/a	n/a	n/a	n/a	1058.41	n/a	n/a	n/a	n/a	0.9144	5.885	13.079	76.934	n/a	n/a	n/a		High
Apo	1800.00s	Pah1_apo_30min	P32567	441	459	YLTARSAGQADSTRSYLRS	H	3	5.53	6.16-6.18	4	n/a	n/a	0.038	0	5180000	705.934	n/a	n/a	n/a	n/a	705.951	n/a	n/a	n/a	n/a	0.9396	3.843	12.81	75.353	n/a	n/a	n/a		High
Apo	1800.00s	Pah1_apo_30min	P32567	441	480	YLTARSAGQADSTRSYLRSIEQNGSKLPNGPVILSPDRTM	H	3	9.64	11.31-11.37	13	n/a	n/a	0.106	0.022	3540000	1452.38	n/a	n/a	n/a	n/a	1452.46	n/a	n/a	n/a	n/a	0.8838	0.817	2.724	7.782	n/a	n/a	n/a		High
Apo	1800.00s	Pah1_apo_30min	P32567	441	482	YLTARSAGQADSTRSYLRSIEQNGSKLPNGPVILSPDRTMAA	H	3	9.36	10.65-10.95	57	n/a	n/a	0.105	0.025	2090000	1507.48	n/a	n/a	n/a	n/a	1507.52	n/a	n/a	n/a	n/a	0.7428	8.522	28.406	76.772	n/a	n/a	n/a		Medium
Apo	1800.00s	Pah1_apo_30min	P32567	441	482	YLTARSAGQADSTRSYLRSIEQNGSKLPNGPVILSPDRTMAA	H	4	9.36	10.60-10.90	57	n/a	n/a	0.074	0.019	52300000	1130.91	n/a	n/a	n/a	n/a	1130.91	n/a	n/a	n/a	n/a	0.9479	6.413	28.504	77.037	n/a	n/a	n/a		High
Apo	1800.00s	Pah1_apo_30min	P32567	441	482	YLTARSAGQADSTRSYLRSIEQNGSKLPNGPVILSPDRTMAA	H	5	9.36	10.09-10.11	4	n/a	n/a	0.05	0.001	500000	904.058	n/a	n/a	n/a	n/a	904.156	n/a	n/a	n/a	n/a	0.6552	4.24	23.555	63.663	n/a	n/a	n/a		Medium
Apo	1800.00s	Pah1_apo_30min	P32567	441	482	YLTARSAGQADSTRSYLRSIEQNGSKLPNGPVILSPDRTMAA	H	6	9.36	8.24-8.55	57	n/a	n/a	0.043	-0.039	612000000	754.763	n/a	n/a	n/a	n/a	754.77	n/a	n/a	n/a	n/a	0.1772	0	0	0	n/a	n/a	n/a		Low
Apo	1800.00s	Pah1_apo_30min	P32567	442	455	LTARSAGQADSTRS	H	2	3.4	4.10-4.40	55	n/a	n/a	0.039	0.008	1760000	716.104	n/a	n/a	n/a	n/a	716.155	n/a	n/a	n/a	n/a	0.9027	4.886	10.858	90.486	n/a	n/a	n/a		Low
Apo	1800.00s	Pah1_apo_30min	P32567	442	457	LTARSAGQADSTRSYL	H	2	6.08	6.52-6.54	5	n/a	n/a	0.048	0	1300000	854.361	n/a	n/a	n/a	n/a	854.371	n/a	n/a	n/a	n/a	0.916	4.951	11.001	78.582	n/a	n/a	n/a		High
Apo	1800.00s	Pah1_apo_30min	P32567	442	457	LTARSAGQADSTRSYL	H	3	6.08	6.45-6.46	3	n/a	n/a	0.031	0.001	792000	569.839	n/a	n/a	n/a	n/a	569.973	n/a	n/a	n/a	n/a	0.7747	0	0	0	n/a	n/a	n/a		Medium
Apo	1800.00s	Pah1_apo_30min	P32567	442	459	LTARSAGQADSTRSYLRS	H	3	4.71	5.22-5.23	3	n/a	n/a	0.031	0	246000	651.503	n/a	n/a	n/a	n/a	651.446	n/a	n/a	n/a	n/a	0.7729	3.813	12.71	79.439	n/a	n/a	n/a		Medium
Apo	1800.00s	Pah1_apo_30min	P32567	442	482	LTARSAGQADSTRSYLRSIEQNGSKLPNGPVILSPDRTMAA	H	4	9.2	11.46-11.54	15	n/a	n/a	0.07	-0.02	6930000	1089.55	n/a	n/a	n/a	n/a	1089.56	n/a	n/a	n/a	n/a	0.9214	5.852	26.009	72.247	n/a	n/a	n/a		High
Apo	1800.00s	Pah1_apo_30min	P32567	443	455	TARSAGQADSTRS	H	2	3.13	3.03-3.34	55	n/a	n/a	0.032	0	5440000	658.899	n/a	n/a	n/a	n/a	658.869	n/a	n/a	n/a	n/a	0.9467	4.24	9.422	85.655	n/a	n/a	n/a		High
Apo	1800.00s	Pah1_apo_30min	P32567	443	455	TARSAGQADSTRS	H	3	3.13	3.15-3.21	13	n/a	n/a	0.018	0	766000	439.664	n/a	n/a	n/a	n/a	439.636	n/a	n/a	n/a	n/a	0.7862	0	0	0	n/a	n/a	n/a		Medium
Apo	1800.00s	Pah1_apo_30min	P32567	443	457	TARSAGQADSTRSYL	H	2	5.9	6.19-6.82	116	n/a	n/a	0.044	0	18600000	797.404	n/a	n/a	n/a	n/a	797.384	n/a	n/a	n/a	n/a	0.9489	4.574	10.164	78.181	n/a	n/a	n/a		Medium
Apo	1800.00s	Pah1_apo_30min	P32567	443	457	TARSAGQADSTRSYL	H	3	5.9	5.98-5.99	4	n/a	n/a	0.025	0.001	3280000	531.981	n/a	n/a	n/a	n/a	532	n/a	n/a	n/a	n/a	0.9482	3.092	10.306	79.275	n/a	n/a	n/a		High
[truncated: 5,419 more rows]

## Sheet: Pah1_Inhibitors_PeptidePool
Pah1_Inhibitors_PeptidePoolResults
[truncated: 1,034 more rows]
[truncated: 6 more columns]
